# Supplementary material for: Resilience to Endoplasmic Reticulum Stress Mitigates Membrane Hyperexcitability Underlying Late Disease Onset in a Murine Model of SCA6
Source: Ann Neurol. 2025 Sep 24;99(2):502–22. doi: 10.1002/ana.78042 (PMC12894513; doi:10.1002/ana.78042)
Supplement: Supplementary file 2 — Table S2. DEGs between wild‐type and SCA684Q/+ cerebella at differenet ages using bulk cerebellum RNAseq. [file ANA-99-502-s003.xlsx]

## Sheet: DEG_LISTS
HET vs. WT (03 Months)			HET vs. WT (06 Months)			HET vs. WT (12 Months)			HET vs. WT (19 Months)
Up-regulated	Down-regulated		Up-regulated	Down-regulated		Up-regulated	Down-regulated		Up-regulated	Down-regulated
(49)	(58)		(74)	(201)		(34)	(107)		(48)	(56)
Aifm3	AC132242.1		Ahsa1	8030462N17Rik		Bcap29	A4galt		Abca4	Abcc12
Arhgef1	Arrdc2		Aip	Abca1		Caprin2	Abca7		Acpp	Ankrd6
Bach2	Basp1		Anp32b	Abca5		Casp1	Abcc12		Adamtsl3	Aqp6
Bahcc1	Cdh6		Arl6ip1	Adgrl3		Casp12	AC159092.1		Arhgap4	Arc
Barhl1	Chrm2		BC031181	Agfg1		Casp3	Adamts15		Bche	Atp5g3
Carmil3	Creg2		Cacybp	Ahctf1		Cd28	Ap1m1		Bmp7	Bex1
Cep131	Cyp1b1		Calr	Alms1		Comp	Aqp1		Cfap65	Bmyc
Col27a1	Enc1		Cd63	Amy1		Dach2	Asl		Cfap69	Btbd17
Col5a1	Gabra3		Cldn11	Ankrd10		Ddc	Bach2		Cldn1	Cabp7
Col7a1	Galntl6		Cldnd1	Ankrd12		Ddx3x	Baiap2l1		Comp	Ccdc124
Col9a2	Gbp3		Cryab	Arhgap5		Defb42	Bcan		Cp	Cdk5r2
Col9a3	Gbp7		Cst3	Arl5a		Eif2s3x	Bfsp2		Ctgf	Chchd10
Comp	Gfra1		Dnaja1	Armc8		Fam163b	Cachd1		Dnah9	Chmp6
Crocc	Glra1		Dnajb11	Asxl2		Fcho1	Camkv		Enpp2	Cox5b
Dcaf15	Glra2		Dpysl2	Atp11c		Gpr34	Card19		F5	Cox6a1
Epha8	Gng4		Fth1	Atrx		Gprin3	Ccdc63		Fap	Cox8a
Fcho1	Gpr165		Gatsl2	Bclaf1		Kctd4	Cdkn1c		Fbxl13	Diras1
Fuz	Grm5		Gfap	Birc6		Kdm6a	Celf3		Fgl2	Dlk1
Gipc1	Ifit1		Hdgf	Camk4		Nr4a2	Cfap100		Gstm2	Dpm3
Grm4	Ifit3b		Hsp90aa1	Casd1		Pbdc1	Cfap44		Ifitm2	Fxyd7
Gtpbp6	Ifitm3		Hsp90ab1	Ccnl1		Pkia	Cfap74		Ildr2	Gadd45b
Hint2	Irgm1		Hsp90b1	Ccnt2		Prl2c3	Cgnl1		Itih2	Gadd45g
Irf3	Irgm2		Hspa5	Cd2ap		Psmb9	Cherp		Kdelc2	Gipr
Kmt2d	Kcnc2		Hspe1	Cdkl5		Reep6	Cldn1		Lbp	Grhpr
Leng8	Lgals9		Hsph1	Cep126		RP23-411B7.2	Cldn2		Mgp	Hmgb2
Lrfn4	Lmo3		Hyou1	Cep170		Sh2d3c	Clic6		Mmp2	Hrh2
Mamdc4	Mal2		Lypla2	Cep295		Slc16a10	Cntn3		Moxd1	Il15
Map1s	Mcf2		Mal	Cep85l		Slc44a5	Col18a1		Nid1	Irx1
Pdlim4	Meis2		Manf	Chchd7		St8sia4	Col5a3		Nov	Mab21l2
Phf21b	Mgat4c		Mobp	Chd9		Stard4	Col7a1		Ogn	Mif
Plk5	Mme		Mrfap1	Chl1		Syt6	Col9a3		Prg4	Mri1
Plvap	Mpped1		Mt1	Chm		Trim59	Creld2		Sfrp1	Ncor2
Pold1	Mylk		Mt2	Clk4		Zfp868	Crhr2		Slc16a12	Ndufc2
Pou2f2	Ndst4		Ndufa6	Clock		Zfp963	Csmd1		Slc16a2	Ndufs7
Radil	Necab1		Ndufb10	Cnr1			Dcdc2b		Slc26a7	Nfic
Reep4	Oasl2		Nefh	Cntn4			Ddx3y		Slc7a11	Nfkbib
RP23-356J2.6	Ocel1		Nefl	Coro7			Dnmt1		Syde2	Ocel1
Shkbp1	Pcdh11x		Nefm	Cpsf6			Dok3		Tfpi	Pafah1b3
Slc25a42	Pnma2		Nrsn1	Cstf2			Drc7		Thbs1	Pam16
Ssbp4	Qpct		Nudc	CT025619.2			Eif2s3y		Tlr4	Pigyl
Ssh3	Rab27b		Pdap1	Ddx26b			Enox1		Tmem212	Podxl2
Stc2	Rab3b		Pdia3	Dmd			Fabp7		Tmem267	Rcor2
Tle2	Rasgrf2		Pdia4	Dmxl1			Fam227a		Trpv4	Rom1
Tmem267	Rassf4		Pdia6	Dopey1			Fam69c		Ttc21a	RP23-375N21.2
Usb1	Resp18		Peg10	Dpysl4			Fam84a		Usb1	RP24-202L5.2
Wdr83	Rgs4		Pomp	Dzip3			Fndc3b		Vwa3a	Rplp1
Yjefn3	Samd9l		Ppp1r11	Eea1			Fras1		Zfp868	Scrt1
Zfp579	Scn3b		Pqbp1	Eml6			Gldc		Zfp963	Sec61b
Zfr2	Scoc		Prrt1	Epm2aip1			Gm35339			Sf3b5
	Serpina3n		Psmc1	Ercc6l2			Gmnc			Sp6
	Serpinb1b		Ptma	Exoc1			Gpr12			Th
	Six6os1		Ptms	Exph5			Hspg2			Trmt112
	Slc17a6		Rnd2	Fam120c			Ift122			Uqcrq
	Slc6a11		Rpl27	Fam126b			Isyna1			Vgf
	Slfn5		Rpl27a	Fam135a			Jag2			Vkorc1
	Trim16		Rpl30	Fam135b			Kank1			Xlr3a
	Triqk		Rpl32	Fam208b			Kdm5d
	Tshz2		Rpl34	Fam76b			Kirrel
			Rpl7l1	Far1			Lama5
			Rplp2	Foxn2			Lamb1
			Rps12	Frmpd4			Lfng
			Rps13	Gabra6			Mri1
			Scrt1	Galnt13			Mtmr11
			Sh3bp5l	Gpcpd1			Nos1ap
			Snrnp27	Gprasp1			Nphp4
			Spryd3	Gria2			Npr1
			Stip1	Grid2ip			Ocel1
			Stmn1	Grik2			Osbpl3
			Tmem88b	Grik3			Otud7a
			Tsc22d3	Grm7			Pde1c
			Ttr	Gspt1			Pla2g4e
			Uchl1	Hif1a			Plch1
			Ypel3	Hook1			Ppil6
			Zbtb7a	Ice1			Prr5
				Ide			Ptchd2
				Inpp4b			Rara
				Ints6			Rfx1
				Kdm5a			Rnf150
				Kdm6a			RP23-314N18.4
				Kit			RP24-160I20.1
				Klhl28			RP24-576O9.2
				Larp4			Serpinb8
				Leng8			Sgk1
				Lgr4			Shc4
				Lnpep			Shroom3
				Lnpk			Slc12a4
				Lrch2			Slc24a3
				Lrrcc1			Slc2a12
				Ltn1			Slc2a13
				Lztfl1			Slc5a5
				Map3k2			Sorcs3
				Mapk12			Spred3
				Mbip			Syngap1
				Med14			Tjp3
				Mphosph9			Tmem200a
				Mpp7			Tnr
				Myo5a			Tpra1
				Myo9a			Trim67
				Nbeal1			Trpc7
				Ncoa4			Trpv4
				Neb			Tuba1c
				Nek1			Uty
				Neto2			Vav3
				Nr4a1			Wfdc2
				Nrcam			Whrn
				Ntn1			Zfp185
				Ogt			Zfp579
				Osbpl8
				Paxbp1
				Pbrm1
				Pcm1
				Pcsk1
				Pde5a
				Phf20l1
				Phip
				Pik3c2a
				Pnisr
				Prex2
				Prune2
				Ptbp2
				Ptpn4
				Ptprz1
				Purg
				Ralgapa1
				Ranbp2
				Rapgef6
				Rb1cc1
				Rcor3
				Reln
				Rev3l
				Ric1
				Rictor
				Rif1
				RP23-233B6.2
				RP24-177J9.4
				RP24-353D23.1
				RP24-408B13.1
				Rreb1
				Rsbn1
				Ryr1
				Scai
				Scoc
				Sec61a2
				Sestd1
				Sf3b1
				Shprh
				Slc1a3
				Slc4a10
				Sned1
				Son
				Sppl2a
				Srrm2
				St18
				Strip2
				Strn3
				Stxbp5l
				Taok1
				Tatdn3
				Tbce
				Tenm1
				Tfrc
				Thoc2
				Thsd7a
				Tia1
				Tmem161b
				Tmem255a
				Tmem56
				Tnpo1
				Trhde
				Trove2
				Trpm7
				Ttc14
				Ttc19
				Ttc37
				Ttc8
				Ttll3
				U2surp
				Ubr3
				Uggt2
				Unc80
				Usp3
				Vezt
				Vps13c
				Wsb1
				Xpo4
				Xrn1
				Xrn2
				Ythdc2
				Zbtb37
				Zcchc7
				Zfc3h1
				Zfml
				Zfp26
				Zfp266
				Zfp280c
				Zfp280d
				Zfp292
				Zfp445
				Zfp644
				Zfp760
				Zmym2

## Sheet: 03_MONTHS
Genes	baseMean	log2FoldChange	lfcSE	stat	pvalue	padj
0610009O20Rik	3848.49	0.13921	0.0364889	3.81512	0.000136117	0.00507279
1810055G02Rik	1444.11	0.127465	0.0457467	2.78633	0.00533093	0.0547489
2410015M20Rik	2012.44	-0.0816106	0.0498051	-1.6386	0.101297	0.311077
2510009E07Rik	4868.02	-0.0431451	0.0482976	-0.893319	0.371687	0.625456
2700062C07Rik	751.355	0.000400135	0.0801724	0.00499093	0.996018	0.998653
2810403A07Rik	7360.64	0.0373706	0.0439059	0.851152	0.394685	0.644768
3110082I17Rik	325.497	0.118131	0.140817	0.8389	0.401526	0.650881
8030462N17Rik	5656.28	0.00559578	0.0454462	0.12313	0.902004	0.954877
9130011E15Rik	1368.02	0.00253061	0.0506559	0.0499569	0.960157	0.983515
9930104L06Rik	2418.78	0.0410154	0.0461699	0.88836	0.374347	0.627833
A2m	7023.27	0.0675708	0.04688	1.44136	0.149484	0.387117
A3galt2	348.141	0.139993	0.0933109	1.50028	0.133541	0.362752
Aaas	1435.06	0.0567973	0.0537807	1.05609	0.290927	0.551292
Aacs	1742.28	0.14997	0.0632437	2.3713	0.0177255	0.115176
Aaed1	2169.58	0.038036	0.0585439	0.6497	0.515886	0.735285
Aagab	4230.36	0.0582857	0.0341096	1.70877	0.0874927	0.287323
Aak1	34151.3	0.0552635	0.0450266	1.22735	0.21969	0.475444
Aamdc	1444.62	-0.0902303	0.0472264	-1.91059	0.0560572	0.222953
Aamp	9440.96	-0.00342415	0.0373836	-0.091595	0.92702	0.967563
Aar2	3255.04	-0.0236741	0.047847	-0.494787	0.620751	0.807233
Aard	268.499	0.013241	0.117948	0.112261	0.910616	0.959448
Aars	11624.6	0.0933162	0.0473969	1.96883	0.0489732	0.207266
Aars2	1691.61	0.213636	0.0677794	3.15193	0.00162195	0.0255033
Aasdh	1065.12	0.0570383	0.0521062	1.09466	0.273667	0.533797
Aasdhppt	2959.94	-0.0474788	0.0415455	-1.14282	0.253115	0.511416
Aass	684.828	0.0627304	0.0701969	0.893635	0.371517	0.625403
Aatf	2594.73	0.0723715	0.0443374	1.63229	0.102618	0.313395
Aatk	11045.8	0.21519	0.0618951	3.47669	0.000507643	0.0124845
Abat	32602.2	-0.0857527	0.0274202	-3.12735	0.00176389	0.026798
Abca1	4841.94	-0.00739093	0.0490495	-0.150683	0.880226	0.946381
Abca2	24742.8	0.172065	0.0413679	4.15938	3.19117e-05	0.00182513
Abca3	6024.57	0.0599306	0.0330285	1.81451	0.0695988	0.251482
Abca4	951.463	0.322907	0.241366	1.33783	0.180952	0.430212
Abca5	6099.31	-0.0312978	0.0407925	-0.767244	0.442937	0.68449
Abca7	4148.87	0.231986	0.0491959	4.71556	2.41045e-06	0.000281292
Abca8a	857.34	0.0395795	0.0785882	0.503632	0.61452	0.803115
Abca8b	4619.02	0.0123035	0.0515038	0.238884	0.811195	0.913851
Abca9	656.287	-0.103146	0.0873751	-1.18049	0.237805	0.496092
Abcb10	2217.64	0.0170835	0.0393835	0.433772	0.664454	0.83373
Abcb1a	2276.47	-0.0625092	0.0484334	-1.29062	0.196835	0.447556
Abcb6	906.087	0.140747	0.0655584	2.14689	0.0318017	0.161281
Abcb7	5695.5	-0.0669425	0.0383567	-1.74526	0.0809397	0.273623
Abcb8	1903.23	0.0939092	0.056656	1.65753	0.097412	0.305152
Abcb9	1936.71	0.239925	0.0841079	2.85259	0.00433652	0.0486406
Abcc1	2399.72	0.00993394	0.0464011	0.214088	0.830478	0.923373
Abcc10	907.791	0.21555	0.0648399	3.32434	0.000886293	0.0181184
Abcc12	920.005	-0.219496	0.0986607	-2.22475	0.0260978	0.143987
Abcc4	863.219	-0.0173038	0.0743836	-0.232629	0.816049	0.9155
Abcc5	13383	0.076693	0.0352226	2.17738	0.0294521	0.153755
Abcc8	4107.41	0.222148	0.0470683	4.7197	2.36198e-06	0.000281292
Abcc9	660.183	-0.0202838	0.0794673	-0.255247	0.798533	0.90748
Abcd1	1041.42	0.125147	0.0534255	2.34245	0.0191575	0.120221
Abcd2	5319.41	-0.0813734	0.0369558	-2.20191	0.0276716	0.148073
Abcd3	7658.9	-0.0461528	0.0310295	-1.48738	0.136914	0.368109
Abcd4	1314.18	0.140002	0.0524602	2.66873	0.00761375	0.0689423
Abce1	8427.94	-0.104454	0.0362392	-2.88236	0.00394708	0.0455551
Abcf1	5070.95	0.097992	0.0718315	1.36419	0.172507	0.419486
Abcf2	6695.48	-0.000814407	0.0311685	-0.0261292	0.979154	0.992136
Abcf3	6019.1	-0.0336225	0.0351882	-0.955507	0.339322	0.598057
Abcg1	5453.81	0.0281889	0.0383833	0.734406	0.462702	0.698322
Abcg2	1622.22	-0.158503	0.0671362	-2.36092	0.0182299	0.117397
Abcg4	3499.09	0.0736908	0.0371715	1.98245	0.0474287	0.203355
Abhd10	2917.89	3.19581e-05	0.0377133	0.000847396	0.999324	0.999473
Abhd11	881.485	0.0691252	0.07493	0.922531	0.356252	0.61194
Abhd12	8786.66	0.00618221	0.0354013	0.174632	0.861369	0.936949
Abhd13	3809.23	-0.045354	0.0449776	-1.00837	0.313278	0.573435
Abhd14a	1651.48	0.000513197	0.0589095	0.00871161	0.993049	0.997354
Abhd14b	1666	0.176999	0.0564234	3.13698	0.00170696	0.026294
Abhd16a	8427.81	0.292137	0.0972726	3.00328	0.00267084	0.0347515
Abhd17a	2534.69	0.117498	0.0609363	1.92821	0.0538288	0.21817
Abhd17b	3779.62	-0.0511806	0.0442422	-1.15683	0.247343	0.506301
Abhd17c	1093.27	-0.0552909	0.0662272	-0.834867	0.403793	0.652674
Abhd2	6583.16	0.0459711	0.0610743	0.752709	0.451625	0.68936
Abhd3	6881.42	-0.00830852	0.0379541	-0.21891	0.82672	0.921743
Abhd4	5396.32	-0.0999856	0.0460211	-2.1726	0.0298103	0.154786
Abhd5	1678.13	-0.0906861	0.0478858	-1.8938	0.0582515	0.227866
Abhd6	3563.91	-0.0671921	0.0399169	-1.6833	0.0923166	0.296431
Abhd8	5171.82	0.255373	0.110614	2.3087	0.0209605	0.126528
Abi1	8031.17	-0.0664359	0.0349783	-1.89934	0.0575193	0.226876
Abi2	7605.45	-0.0845111	0.0359955	-2.34782	0.0188835	0.118911
Abi3bp	1632.64	0.0602895	0.0713581	0.844886	0.398174	0.647433
Abl1	4034.06	0.0416487	0.0410194	1.01534	0.309943	0.570091
Abl2	4712.65	-0.0375845	0.043008	-0.873897	0.382174	0.634935
Ablim1	32593.1	0.0462328	0.0485158	0.952942	0.340619	0.598749
Ablim2	6676.03	0.0322284	0.0356847	0.903144	0.36645	0.620831
Ablim3	8088.07	0.0794983	0.04994	1.59188	0.111413	0.329026
Abr	15736	-0.0479384	0.0342945	-1.39784	0.16216	0.405067
Abracl	327.46	-0.211091	0.0977359	-2.15981	0.0307874	0.158153
Abt1	772.45	0.154082	0.089837	1.71513	0.0863212	0.284446
Abtb1	2843.49	0.181493	0.0505654	3.58928	0.000331591	0.00909946
Abtb2	766.801	0.0211902	0.0813946	0.260339	0.794602	0.905628
AC074312.5	843.298	-0.18513	0.0830148	-2.23008	0.0257419	0.142705
AC090443.3	1782.18	0.125193	0.0673701	1.85829	0.0631273	0.238025
AC099860.1	2387.15	-0.0864333	0.0436899	-1.97834	0.0478909	0.204466
AC102077.1	263.006	-0.0945626	0.0989879	-0.955294	0.339429	0.598142
AC102096.1	2184.83	0.106409	0.0450277	2.36318	0.0181189	0.116943
AC102506.1	602.545	-0.00232363	0.0858421	-0.0270686	0.978405	0.99187
AC102628.1	601.348	0.0101137	0.0804325	0.125741	0.899937	0.953938
AC103620.3	732.027	-0.169644	0.0772377	-2.19639	0.0280644	0.149433
AC103635.1	689.578	-0.257306	0.066549	-3.86641	0.00011045	0.00432299
AC104325.1	8378.2	0.0058487	0.0327478	0.178598	0.858253	0.935145
AC107707.3	282.446	-0.0146971	0.101534	-0.14475	0.884908	0.947922
AC109152.2	917.398	-0.092215	0.0684044	-1.34809	0.177631	0.42638
AC110508.1	841.464	0.0474667	0.0701658	0.676493	0.498728	0.722211
AC113182.4	845.046	-0.0109891	0.0587048	-0.187192	0.85151	0.931846
AC114005.5	12878.9	0.133211	0.0297919	4.47137	7.77205e-06	0.000709534
AC114558.6	434.206	0.111854	0.0823963	1.35751	0.174619	0.422662
AC114920.2	2446.79	0.00705954	0.0388841	0.181554	0.855933	0.933855
AC116718.1	263.154	0.17616	0.130444	1.35047	0.176867	0.425341
AC121113.1	5644.45	-0.058338	0.0379907	-1.53559	0.124639	0.350052
AC121838.2	1110.73	-0.196401	0.06967	-2.81902	0.0048171	0.051482
AC122423.2	263.079	0.118737	0.10127	1.17248	0.241005	0.499879
AC123679.2	4718.78	-0.0110809	0.042891	-0.258349	0.796138	0.906453
AC123684.1	1219.6	0.00773976	0.0491705	0.157407	0.874924	0.943791
AC123686.4	1112.81	0.125322	0.0637961	1.96441	0.0494823	0.208486
AC124566.2	1432.15	0.13313	0.0476207	2.79564	0.00517969	0.0536209
AC124713.2	2272.51	0.0465066	0.0522545	0.890003	0.373465	0.627424
AC125061.1	3940.41	0.0314164	0.0407365	0.77121	0.440582	0.682403
AC126938.1	17876.4	0.110536	0.045564	2.42595	0.0152683	0.105888
AC127333.1	1703.01	0.0151789	0.045398	0.334353	0.738113	0.875399
AC127339.2	869.772	-0.0736099	0.0609016	-1.20867	0.22679	0.483909
AC129188.1	877.931	0.0930661	0.103881	0.895891	0.370311	0.624202
AC129337.1	1157.05	-0.125002	0.0684469	-1.82627	0.0678098	0.247914
AC130827.2	4998.22	0.113248	0.0395372	2.86435	0.00417867	0.0473761
AC131992.1	882.229	-0.154564	0.0689425	-2.24193	0.0249658	0.140156
AC132242.1	945.204	-0.372303	0.0880867	-4.22655	2.37305e-05	0.00155772
AC139063.2	1230.92	-0.0294713	0.0634691	-0.464342	0.642403	0.81985
AC140321.1	2452.11	-0.0267582	0.0510113	-0.524554	0.599893	0.79374
AC152939.2	3107.42	0.124127	0.0497519	2.49492	0.0125986	0.0944692
AC153919.1	338.919	-0.0868338	0.106957	-0.811854	0.416875	0.664153
AC155158.1	4108.36	-0.0839484	0.0431913	-1.94364	0.0519386	0.213768
AC155937.10	303.648	0.161224	0.0975061	1.65348	0.0982333	0.306395
AC157555.1	3233.69	0.000221598	0.0450389	0.00492014	0.996074	0.998653
AC157561.9	1181.63	-0.0243272	0.054825	-0.443724	0.657242	0.829486
AC157667.1	3527.22	0.0774179	0.0742091	1.04324	0.296837	0.556895
AC157774.6	476.964	0.177405	0.2478	0.71592	0.474041	0.707296
AC158971.1	5869.25	0.0597972	0.0465222	1.28535	0.198671	0.449899
AC159092.1	2068.77	0.274262	0.268648	1.0209	0.307302	0.567316
AC159257.5	1668.75	0.198299	0.0662521	2.9931	0.00276156	0.0354886
AC160535.1	7052.72	-0.0592522	0.0303771	-1.95055	0.0511101	0.211936
AC161108.3	1179.6	0.0977009	0.0699274	1.39718	0.162361	0.405393
AC161207.1	4088.07	-0.0453463	0.0366936	-1.23581	0.216529	0.47226
AC161792.1	1331.12	0.0562025	0.0622783	0.90244	0.366823	0.62101
AC162528.2	1076.87	-0.114681	0.0647761	-1.77042	0.076658	0.265927
AC162689.1	353.421	-0.0375755	0.100764	-0.372905	0.709219	0.858783
AC163616.2	6530.91	-0.0602167	0.0360838	-1.6688	0.0951562	0.300925
AC163993.2	272.565	0.110056	0.176191	0.624642	0.532206	0.747547
AC164703.3	2627.79	-0.0610814	0.0470364	-1.2986	0.194081	0.444533
AC165086.3	5240.74	-0.0312813	0.0371183	-0.842747	0.39937	0.648751
AC166328.1	1768.48	-0.0804268	0.0840545	-0.956842	0.338647	0.597403
AC166332.1	10318.9	-0.107464	0.0465132	-2.3104	0.0208663	0.12635
AC167815.1	14763.3	-0.0415294	0.0307412	-1.35094	0.176715	0.425235
AC168051.1	6435.33	0.0336718	0.0532594	0.632222	0.527242	0.744922
Acaa1a	3343.69	0.139233	0.0452809	3.07487	0.00210593	0.0295461
Acaa2	1412.19	0.108647	0.0689158	1.57652	0.114905	0.334973
Acaca	6132.72	-0.122682	0.0354458	-3.46112	0.000537937	0.0129337
Acacb	756.558	0.0754462	0.070355	1.07236	0.283557	0.543542
Acad10	282.973	0.111754	0.0990647	1.12809	0.25928	0.518157
Acad11	2490.04	-0.00427722	0.0442745	-0.0966067	0.923039	0.965639
Acad12	362.326	-0.0652354	0.111339	-0.585917	0.557931	0.767446
Acad8	4158	-0.0110999	0.0441524	-0.2514	0.801505	0.909337
Acad9	3947.33	0.00450156	0.0384694	0.117017	0.906847	0.957998
Acadl	2827.92	-0.0204582	0.0477732	-0.428235	0.66848	0.835363
Acadm	3118.33	0.0018184	0.0393033	0.0462657	0.963098	0.985098
Acads	590.369	0.0258853	0.071881	0.360113	0.718763	0.864535
Acadsb	5789.98	-0.0543182	0.0311209	-1.74539	0.0809168	0.273623
Acadvl	4201.94	0.0673112	0.0366691	1.83564	0.0664114	0.244972
Acap2	8329.56	0.0170682	0.0410475	0.415817	0.677544	0.841413
Acap3	4615.43	0.199856	0.054092	3.69475	0.000220106	0.00706288
Acat1	6365.28	0.0560017	0.0435468	1.28601	0.198439	0.449611
Acat2	2363.47	-0.0753574	0.0430011	-1.75245	0.0796958	0.27136
Acbd3	3008.46	-0.0699954	0.0420406	-1.66495	0.0959237	0.302458
Acbd4	2747.87	0.065311	0.0445338	1.46655	0.142499	0.377157
Acbd5	7984.94	-0.105374	0.0373094	-2.82434	0.00473786	0.05098
Acbd6	2270.58	0.0107567	0.0465936	0.230861	0.817423	0.916266
Accs	557.781	-0.00963703	0.0724856	-0.132951	0.894232	0.952304
Acd	1513.75	0.130334	0.0534165	2.43996	0.014689	0.103857
Ace	2644.47	0.231065	0.173312	1.33323	0.182456	0.431597
Acer2	662.835	-0.229695	0.0996197	-2.30572	0.0211263	0.126739
Acer3	2250.5	0.0334864	0.0446336	0.75025	0.453104	0.690413
Ache	2124.36	0.142238	0.183385	0.775623	0.437972	0.680733
Acin1	12639.3	0.111311	0.0459217	2.42394	0.0153532	0.105959
Ackr1	4348.18	0.0478458	0.0625877	0.76446	0.444593	0.685752
Ackr3	470.558	0.0296958	0.0765302	0.388027	0.697996	0.854056
Ackr4	270.62	-0.0127042	0.104514	-0.121556	0.903251	0.95561
Acly	14853.6	-0.102165	0.0457811	-2.23159	0.0256417	0.142218
Aco1	2695.66	0.0417812	0.0374255	1.11638	0.264258	0.5225
Aco2	37281.9	0.0154503	0.0322768	0.478683	0.632164	0.814202
Acot1	311.672	-0.103428	0.091479	-1.13061	0.258217	0.517017
Acot11	6246.42	-0.0593443	0.0436957	-1.35813	0.174423	0.422507
Acot13	2326.89	-0.0130545	0.0501378	-0.260373	0.794576	0.905628
Acot6	585.415	0.0237104	0.0878306	0.269956	0.787194	0.902509
Acot7	13647.4	0.0475549	0.0625632	0.760109	0.447189	0.687293
Acot8	1119.16	0.151139	0.0539368	2.80216	0.00507621	0.0529291
Acot9	1265.69	-0.141304	0.0597694	-2.36415	0.0180715	0.116702
Acox1	12863.4	-0.023076	0.0263221	-0.876677	0.380662	0.633687
Acox3	2508.72	-0.01422	0.0404918	-0.351183	0.725451	0.866984
Acp1	3507.51	-0.111029	0.0365515	-3.03761	0.00238463	0.0319022
Acp2	5703.19	-0.0731483	0.0459762	-1.59101	0.111608	0.32952
Acp6	1193.77	0.204401	0.0547627	3.73249	0.000189594	0.0063619
Acrbp	773.63	0.137017	0.0749152	1.82896	0.067405	0.247295
Acsbg1	19960.1	0.00652743	0.030159	0.216434	0.828649	0.922839
Acsf2	993.714	-0.0421283	0.0575358	-0.73221	0.46404	0.699325
Acsl1	2920.98	0.0465799	0.0494721	0.941538	0.346429	0.603933
Acsl3	10277.2	-0.122401	0.0436703	-2.80284	0.00506544	0.0529124
Acsl4	4342.36	-0.102732	0.0390106	-2.63343	0.00845281	0.0726851
Acsl5	1025.36	-0.0515608	0.0546003	-0.944332	0.345	0.602585
Acsl6	21267.1	-0.0458593	0.0262441	-1.74742	0.0805653	0.273178
Acsm5	300.283	-0.0622174	0.0987054	-0.630335	0.528476	0.745935
Acss1	1687.12	0.0505582	0.0493091	1.02533	0.305207	0.565883
Acss2	7028.98	0.101152	0.0415365	2.43526	0.0148811	0.104575
Acss3	525.863	0.0144196	0.0999871	0.144215	0.885331	0.948024
Acta2	427.332	-0.178623	0.135188	-1.32129	0.186406	0.436824
Actb	30251.3	0.0694187	0.0531588	1.30587	0.191595	0.442346
Actg1	19753.3	0.134926	0.0564671	2.38946	0.016873	0.111916
Actl6a	1452.33	0.0376462	0.0514473	0.731744	0.464325	0.699325
Actl6b	3146.96	0.158937	0.0486	3.2703	0.00107433	0.0203862
Actn1	1845.08	0.0523685	0.0462819	1.13151	0.25784	0.516775
Actn4	5825.67	0.0784715	0.0312328	2.51247	0.0119889	0.0912434
Actr10	10348.6	-0.0897369	0.0316549	-2.83485	0.00458473	0.0500393
Actr1a	11876.3	-0.0505403	0.0324225	-1.5588	0.119044	0.340592
Actr1b	13208.1	0.0469029	0.0472481	0.992693	0.32086	0.580471
Actr2	23012.8	-0.109964	0.0316907	-3.46993	0.000520604	0.0126889
Actr3	10440	-0.0653711	0.0335459	-1.9487	0.0513308	0.212401
Actr3b	3307.7	-0.00238417	0.0433483	-0.0550002	0.956138	0.98189
Actr5	502.483	0.0432119	0.0839468	0.514753	0.606726	0.798439
Actr6	1869.34	-0.0117437	0.047238	-0.248607	0.803665	0.910447
Actr8	3605.61	0.0420434	0.039106	1.07511	0.282324	0.54235
Acvr1	2465.17	-0.154678	0.0596337	-2.59381	0.00949194	0.0781614
Acvr1b	6936.08	0.0704666	0.0423666	1.66326	0.0962602	0.302872
Acvr1c	1609.02	-0.0850375	0.069479	-1.22393	0.220978	0.477011
Acvr2a	2466.32	-0.0360067	0.0509044	-0.70734	0.479355	0.710038
Acvr2b	384.609	0.110939	0.0911162	1.21755	0.223394	0.480304
Acvrl1	602.14	-0.110388	0.0850946	-1.29724	0.194548	0.445069
Acy1	639.357	0.093408	0.0772955	1.20845	0.226873	0.483909
Acyp1	2057.36	0.00213743	0.0528265	0.0404613	0.967725	0.986943
Acyp2	2209.64	-0.0858104	0.0583861	-1.46971	0.141641	0.375709
Adal	2470.49	-0.0369128	0.0529127	-0.697617	0.485417	0.713489
Adam10	8842.62	-0.0316543	0.04104	-0.771302	0.440528	0.682403
Adam11	12255.5	0.267173	0.0580541	4.60214	4.18163e-06	0.000451499
Adam12	305.3	0.158138	0.11562	1.36774	0.171392	0.417829
Adam15	2917.22	0.102908	0.045756	2.24907	0.024508	0.138252
Adam17	2506.01	0.0185959	0.0400951	0.463794	0.642795	0.820213
Adam19	1081.96	-0.0151084	0.0602236	-0.250871	0.801914	0.909623
Adam22	21685.1	0.0612149	0.0392022	1.56152	0.118402	0.339885
Adam23	14362.3	-0.0127994	0.0334064	-0.383142	0.701614	0.85612
Adam9	4308.23	-0.046178	0.0354336	-1.30323	0.192497	0.443188
Adamts1	1724.93	0.13499	0.159897	0.844234	0.398539	0.647732
Adamts10	7598.47	0.275767	0.0480433	5.73996	9.46976e-09	4.37617e-06
Adamts15	803.604	0.0365488	0.106934	0.34179	0.732509	0.871537
Adamts16	850.122	0.139439	0.0695537	2.00477	0.0449874	0.197375
Adamts18	1549.02	0.192601	0.0610538	3.15461	0.00160714	0.0253958
Adamts2	992.753	0.0894392	0.110132	0.81211	0.416728	0.664153
Adamts20	762.208	-0.0235255	0.0929939	-0.25298	0.800284	0.908666
Adamts3	1464.44	0.103817	0.0698691	1.48588	0.137311	0.368749
Adamts4	3088.8	0.0445427	0.0657375	0.677584	0.498036	0.721736
Adamts6	761.4	-0.073027	0.103591	-0.704952	0.48084	0.710801
Adamts9	320.783	-0.0846719	0.09318	-0.908691	0.363513	0.61868
Adamtsl1	470.664	-0.125416	0.0901796	-1.39073	0.164306	0.407187
Adamtsl4	557.034	0.0764925	0.0959448	0.797256	0.425302	0.671429
Adap1	6871.27	0.0104959	0.0300541	0.349233	0.726914	0.867925
Adap2	359.987	-0.137903	0.10302	-1.3386	0.180699	0.429905
Adar	11801.4	0.00278686	0.0322351	0.0864543	0.931105	0.969454
Adarb1	26374	0.00554678	0.0247954	0.223702	0.822989	0.919802
Adarb2	1424.96	-0.0317534	0.0678956	-0.467679	0.640014	0.818291
Adat1	899.582	0.0189309	0.0615218	0.307711	0.758302	0.886977
Adat2	323.154	-0.000936659	0.0945219	-0.00990944	0.992094	0.997013
Adck1	1871.89	0.0178507	0.0438477	0.407106	0.68393	0.84511
Adck2	1018.31	0.0338517	0.0556002	0.608842	0.542629	0.755482
Adck3	2413.04	0.151692	0.044485	3.40996	0.000649722	0.014632
Adck4	866.658	0.145019	0.0662073	2.19038	0.0284966	0.150811
Adck5	795.577	0.178521	0.0835742	2.13608	0.0326733	0.163658
Adcy1	124593	0.0301522	0.0474174	0.635889	0.524849	0.742534
Adcy2	2911.18	-0.0759482	0.0450788	-1.68479	0.0920292	0.295912
Adcy3	2033.89	0.0909186	0.0616025	1.47589	0.139973	0.37295
Adcy5	3459.49	-0.016835	0.0515268	-0.326723	0.743877	0.878374
Adcy6	2747.92	0.138917	0.0437554	3.17485	0.00149914	0.0243937
Adcy7	386.393	-0.2324	0.137612	-1.68881	0.0912563	0.294326
Adcy8	2983.02	0.00660485	0.0504999	0.130789	0.895942	0.95329
Adcy9	2623.86	-0.0357404	0.0406034	-0.880233	0.378733	0.631933
Adcyap1	441.945	-0.087471	0.122967	-0.711335	0.476876	0.708468
Adcyap1r1	10024.6	-0.0352048	0.0371284	-0.94819	0.343033	0.601101
Add1	16389.1	0.0648437	0.0292681	2.21551	0.0267254	0.146143
Add2	10388.8	-0.045724	0.0286699	-1.59484	0.110748	0.328093
Add3	12498.7	-0.0286796	0.033907	-0.84583	0.397648	0.647054
Adgra1	1329.36	0.00966147	0.0578954	0.166878	0.867466	0.939538
Adgra2	895.547	0.156883	0.0800221	1.9605	0.0499374	0.209639
Adgra3	1135.49	-0.00419221	0.0686	-0.061111	0.951271	0.979372
Adgrb1	5850.64	0.289007	0.130484	2.21488	0.0267685	0.146221
Adgrb2	3392.25	0.220387	0.0724175	3.04328	0.00234017	0.0314737
Adgrb3	9287.28	0.0437733	0.0420194	1.04174	0.297532	0.557516
Adgre5	685.25	-0.158803	0.0723621	-2.19456	0.0281954	0.149608
Adgrf5	2340.78	-0.117688	0.0582088	-2.02183	0.0431942	0.193301
Adgrg1	2347.73	-0.112501	0.0543221	-2.07101	0.0383581	0.179777
Adgrg6	304.384	-0.170712	0.107456	-1.58867	0.112136	0.330401
Adgrl1	20188.5	0.141962	0.0397113	3.57485	0.000350429	0.00942444
Adgrl2	2264.32	-0.0772708	0.0528346	-1.4625	0.143604	0.378979
Adgrl3	8034.47	-0.0411769	0.0539888	-0.762693	0.445647	0.686108
Adgrl4	1596.14	-0.19982	0.0753773	-2.65093	0.00802703	0.0708993
Adgrv1	296.14	0.146327	0.111778	1.30909	0.190504	0.44159
Adh5	5673.16	-0.0815334	0.0396427	-2.05671	0.0397143	0.183331
Adhfe1	753.898	-0.0443668	0.0732376	-0.605793	0.544652	0.757094
Adi1	2833.68	-0.00148546	0.042949	-0.0345866	0.972409	0.989032
Adipor1	4689.46	-0.0117185	0.0314884	-0.372153	0.709779	0.858783
Adipor2	8244.67	-0.191335	0.0563518	-3.39538	0.000685341	0.0151972
Adk	4817.42	-0.0911771	0.0360576	-2.52865	0.0114501	0.0882475
Adnp2	1766.04	0.0465841	0.0439432	1.0601	0.289099	0.549472
Ado	5500.38	-0.0739053	0.0454803	-1.62499	0.104164	0.315854
Adora1	17831.7	-0.0249909	0.0391814	-0.637826	0.523587	0.741798
Adpgk	1080.17	0.0395155	0.0751304	0.52596	0.598916	0.79362
Adprh	3197.13	0.162229	0.116182	1.39634	0.162613	0.405426
Adprhl2	1112.04	0.0747823	0.0637319	1.17339	0.24064	0.49947
Adprm	1574.32	-0.0153119	0.0453254	-0.337821	0.735498	0.8733
Adra1a	1290.33	-0.0550095	0.0570257	-0.964644	0.334723	0.593653
Adra2a	379.387	0.00194174	0.126956	0.0152946	0.987797	0.995292
Adrbk1	12664.6	0.042103	0.0380528	1.10644	0.268538	0.527728
Adrbk2	12192.1	0.0238965	0.0380507	0.628017	0.529993	0.746822
Adrm1	2708.01	0.07433	0.0437819	1.69773	0.0895584	0.291875
Adsl	2127.06	0.0668506	0.0436279	1.53229	0.125451	0.351014
Adss	5052.04	-0.035407	0.034003	-1.04129	0.297741	0.557685
Adssl1	1178.75	-0.0235197	0.062499	-0.376321	0.706678	0.858401
Aebp1	1245.01	0.133341	0.185924	0.717179	0.473263	0.706684
Aebp2	5151.75	-0.0267969	0.0459767	-0.582836	0.560004	0.769098
Aen	1649.02	0.0469252	0.0607785	0.772069	0.440074	0.682391
Aes	9181.69	0.0947435	0.0649662	1.45835	0.144743	0.380656
Afap1	1629.59	0.0275983	0.0461976	0.597398	0.550242	0.761288
Afap1l1	1240.99	0.0418995	0.0655458	0.639241	0.522666	0.741177
Afap1l2	7141.31	0.0634949	0.0662381	0.958585	0.337768	0.596398
Aff1	3841.2	-0.023469	0.0605667	-0.38749	0.698393	0.854178
Aff2	735.875	-0.147654	0.0799434	-1.84698	0.0647507	0.241545
Aff3	1555.82	0.00874871	0.0590967	0.148041	0.882311	0.946984
Aff4	20237.5	-0.0763167	0.0487409	-1.56576	0.117404	0.339177
Afg3l2	4944.95	0.0127646	0.040086	0.31843	0.750159	0.881826
Aftph	9202.76	-0.054931	0.0393276	-1.39676	0.162487	0.405426
Aga	700.151	-0.21737	0.0985108	-2.20656	0.0273451	0.147545
Agap1	12045.9	0.0387599	0.0292072	1.32707	0.184486	0.434869
Agap2	7276.19	0.168046	0.0431492	3.89453	9.83911e-05	0.00397452
Agap3	8492.66	0.207292	0.0630078	3.28995	0.00100205	0.0195696
Agbl2	1333.23	0.0648637	0.0609912	1.06349	0.287559	0.547579
Agbl3	1186.01	-0.0169142	0.0677639	-0.249605	0.802893	0.910041
Agbl4	379.974	-0.027441	0.109358	-0.250928	0.80187	0.909623
Agbl5	709.971	0.164044	0.0874757	1.87531	0.0607499	0.233325
Agfg1	8647.28	-0.0190345	0.0430295	-0.442358	0.65823	0.830008
Agfg2	2115.69	0.0938535	0.0486088	1.93079	0.0535087	0.217671
Aggf1	5308.97	-0.0231418	0.0369405	-0.626461	0.531013	0.747052
Agk	2517.57	-0.0611988	0.0467554	-1.30891	0.190563	0.44159
Agl	4823.16	-0.0220249	0.0360469	-0.611008	0.541194	0.754519
Agmo	512.322	-0.228416	0.0835961	-2.73238	0.00628789	0.0607776
Ago1	7823.2	-0.0323141	0.0366704	-0.881204	0.378208	0.631532
Ago2	8268.25	-0.0278422	0.0446428	-0.623665	0.532848	0.748085
Ago3	5896.31	0.00963296	0.0630774	0.152716	0.878622	0.945484
Ago4	1312.44	0.0705183	0.0579028	1.21787	0.223272	0.480304
Agpat1	3430.91	0.0647096	0.0469197	1.37916	0.167847	0.412231
Agpat3	18562.8	-0.0370649	0.0320791	-1.15542	0.247917	0.506667
Agpat4	2329.38	-0.0506428	0.0505203	-1.00243	0.316138	0.575604
Agpat5	7525.66	-0.0148517	0.037613	-0.394855	0.69295	0.851031
Agpat9	464.521	-0.0712146	0.0841765	-0.846015	0.397544	0.647054
Agps	4953.05	-0.0704372	0.038074	-1.85001	0.0643126	0.240532
Agrn	4516.89	0.161285	0.0600671	2.68507	0.00725142	0.0667004
Agrp	1704.81	0.154774	0.0588489	2.63002	0.00853807	0.0730432
Agt	4484.04	-0.101112	0.0429691	-2.35313	0.0186163	0.118107
Agtpbp1	21084	0.000168073	0.029409	0.00571501	0.99544	0.998552
Agtrap	1248.66	-0.0267628	0.0548587	-0.48785	0.625656	0.810609
Ahctf1	7737.66	0.00126309	0.0501325	0.025195	0.979899	0.992441
Ahcy	1892.46	-0.000200673	0.0508034	-0.00394998	0.996848	0.998828
Ahcyl1	39253.4	-0.0304271	0.0420459	-0.723663	0.469273	0.703211
Ahcyl2	18975.1	-0.0661805	0.0419752	-1.57666	0.114874	0.334973
Ahdc1	2433.87	0.235365	0.140775	1.67192	0.0945401	0.299731
Ahi1	10114.1	-0.0854922	0.0414505	-2.06252	0.0391587	0.182052
Ahnak	3469.77	-0.0305702	0.108773	-0.281046	0.778675	0.897768
Ahr	431.979	0.129923	0.0807646	1.60866	0.107691	0.32282
Ahsa1	7428.45	0.0353468	0.0664369	0.532035	0.594702	0.79209
Ahsa2	2937.97	0.0471962	0.122388	0.385626	0.699773	0.85522
AI846148	2041.89	0.0841392	0.0555231	1.51539	0.129674	0.357376
Aida	3490.88	-0.0724146	0.0350891	-2.06373	0.039043	0.181734
Aif1l	665.011	-0.0438283	0.0700513	-0.62566	0.531538	0.747245
Aifm1	3350.44	0.0789797	0.0442337	1.78551	0.0741787	0.26137
Aifm2	592.588	0.060163	0.0821935	0.731967	0.464189	0.699325
Aifm3	13721.1	0.331121	0.0523914	6.32013	2.61335e-10	2.74473e-07
Aig1	3556.22	-0.0363327	0.046606	-0.779572	0.435643	0.679227
Aim2	289.134	0.0236074	0.0979014	0.241135	0.809451	0.913346
Aimp1	2961.43	-0.0938281	0.0376547	-2.4918	0.0127097	0.0948544
Aimp2	1365.84	-0.0431527	0.0548221	-0.787141	0.431199	0.675404
Aip	4382.57	0.0219683	0.109435	0.200743	0.8409	0.927072
Ajap1	974.842	-0.0917426	0.0653682	-1.40347	0.160476	0.402538
Ak1	6496.9	0.0449474	0.041653	1.07909	0.280546	0.540303
Ak2	2545.9	0.100804	0.0539305	1.86914	0.0616035	0.235041
Ak3	6659.34	-0.0373171	0.037194	-1.00331	0.315712	0.575307
Ak4	11127	-0.0834298	0.0638576	-1.3065	0.191383	0.44233
Ak5	752.812	-0.154849	0.088059	-1.75847	0.0786679	0.269289
Ak6	3054.41	-0.127022	0.0494029	-2.57114	0.0101365	0.0811319
Ak7	339.845	0.0328601	0.132919	0.24722	0.804738	0.910808
Akain1	2083.28	-0.0372711	0.0402955	-0.924946	0.354994	0.610941
Akap1	2964.47	0.0784708	0.0360777	2.17505	0.0296264	0.154298
Akap10	2775.53	-0.0248001	0.0462105	-0.536677	0.591491	0.789279
Akap11	18472.1	-0.0810608	0.0340237	-2.38248	0.0171963	0.113009
Akap12	5456.28	-0.0608965	0.054424	-1.11893	0.263172	0.521066
Akap13	1060.49	-0.0890037	0.0703181	-1.26573	0.20561	0.45822
Akap17b	2673.37	0.00482776	0.0416036	0.116042	0.907619	0.958126
Akap5	480.314	-0.0705842	0.0877202	-0.804651	0.421021	0.668048
Akap6	12432.9	-0.0618962	0.0478434	-1.29373	0.19576	0.446518
Akap7	6810.81	0.00471532	0.0469574	0.100417	0.920013	0.963917
Akap8	12965.3	0.0771234	0.0394623	1.95436	0.0506592	0.211135
Akap8l	6135.97	0.22689	0.0438737	5.17143	2.32307e-07	4.7085e-05
Akap9	8412.52	-0.0070043	0.0435142	-0.160966	0.87212	0.941998
Akirin1	3596.82	-0.072554	0.0505916	-1.43411	0.151541	0.39088
Akirin2	2862.44	-0.00522479	0.046977	-0.11122	0.911442	0.959793
Akna	406.328	0.205305	0.092169	2.22749	0.0259148	0.143413
Akr1a1	15303.3	0.0188697	0.043537	0.433417	0.664712	0.83373
Akr1b10	1493.2	-0.158436	0.0551867	-2.87091	0.00409292	0.0467248
Akr1b3	2507.17	-0.0526415	0.0422895	-1.24479	0.213209	0.468726
Akr1e1	2717.94	-0.0652919	0.0520736	-1.25384	0.209901	0.463994
Akr7a5	661.41	0.159371	0.0792022	2.0122	0.0441989	0.19527
Akt1	7127.35	0.0653482	0.0494142	1.32246	0.186015	0.436707
Akt1s1	803.019	0.22877	0.116927	1.95653	0.0504027	0.210521
Akt2	8409.71	0.0300349	0.0316288	0.949606	0.342312	0.600338
Akt3	14078.2	-0.0523909	0.0363063	-1.44302	0.149014	0.386606
Aktip	7956.43	-0.0845994	0.0375592	-2.25243	0.0242951	0.137387
AL365322.1	386.549	0.00291196	0.0890476	0.0327011	0.973913	0.989762
Alad	1546.55	0.121644	0.0578081	2.10427	0.0353553	0.171262
Alas1	2961.9	0.0556995	0.0375152	1.48472	0.137618	0.369106
Alas2	279.773	-0.0934062	0.144874	-0.644739	0.519096	0.737934
Alcam	4233.18	-0.105386	0.0616554	-1.70928	0.0873993	0.28718
Aldh16a1	504.61	0.267226	0.118616	2.25287	0.0242671	0.137363
Aldh18a1	2177.81	0.107568	0.0407178	2.64178	0.00824707	0.0717333
Aldh1a1	20921.1	-0.0824121	0.0336552	-2.44872	0.0143366	0.102383
Aldh1a2	568.462	0.0680785	0.12291	0.553889	0.579655	0.783154
Aldh1l1	4819.64	0.058323	0.0543416	1.07327	0.283151	0.543126
Aldh1l2	1618.16	0.113438	0.0489458	2.31762	0.02047	0.124995
Aldh2	3372.56	0.201239	0.141935	1.41783	0.15624	0.396365
Aldh3a2	4962.07	0.0242444	0.040385	0.600332	0.548285	0.760114
Aldh3b1	271.328	-0.00107493	0.0990156	-0.0108562	0.991338	0.99671
Aldh5a1	8866.19	-0.0612127	0.0278896	-2.19482	0.0281766	0.149608
Aldh6a1	5780.94	-0.0514931	0.0368201	-1.39851	0.161961	0.404921
Aldh7a1	6446.54	0.0108871	0.0371878	0.29276	0.769705	0.894053
Aldh9a1	2646.3	0.0503584	0.0410186	1.22769	0.219562	0.475444
Aldoa	62206	0.0485604	0.0396341	1.22522	0.220493	0.476473
Aldob	273.83	0.037734	0.108206	0.348724	0.727297	0.868112
Aldoc	131107	-0.126707	0.039082	-3.24208	0.00118659	0.0214407
Alg1	1253.77	0.0875209	0.0554116	1.57947	0.114229	0.333928
Alg10b	4769.96	-0.0571684	0.0478612	-1.19446	0.232297	0.489794
Alg11	3370.37	-0.0728355	0.0424889	-1.71422	0.0864875	0.284871
Alg12	1173.63	0.0700747	0.0667721	1.04946	0.293966	0.553233
Alg13	1607.7	0.0215252	0.0490934	0.438454	0.661058	0.83188
Alg14	1405.85	-0.0877513	0.058246	-1.50656	0.131923	0.360394
Alg2	7983.2	-0.0436863	0.0313673	-1.39273	0.1637	0.406466
Alg3	612.992	0.0130595	0.0778347	0.167785	0.866753	0.939533
Alg5	1181.14	-0.024645	0.0563443	-0.4374	0.661821	0.832356
Alg6	1348	0.0633438	0.0524961	1.20664	0.227571	0.484364
Alg8	661.154	-0.013294	0.0713763	-0.186252	0.852247	0.932211
Alg9	1015.64	-0.0227743	0.0587096	-0.387913	0.69808	0.854056
Alkbh1	1811.32	0.0229219	0.0604826	0.378984	0.7047	0.858086
Alkbh3	1120.45	-0.0277442	0.0949887	-0.292079	0.770226	0.894066
Alkbh4	532.793	0.065048	0.0826207	0.787308	0.431102	0.675404
Alkbh5	6162.46	-0.0592659	0.0511238	-1.15926	0.24635	0.505862
Alkbh6	2216.42	0.0213419	0.0499527	0.427241	0.669204	0.835535
Alkbh7	431.789	0.0952194	0.108059	0.881182	0.378219	0.631532
Alkbh8	4124.83	-0.11848	0.0430287	-2.75351	0.00589599	0.0582993
Alms1	5935.47	-0.0460509	0.0619334	-0.743554	0.457146	0.694283
Alox8	275.365	-0.0688755	0.118251	-0.582453	0.560262	0.769187
Aloxe3	965.108	0.0937105	0.0658909	1.42221	0.154966	0.39493
Alpk1	305.304	-0.14556	0.112746	-1.29104	0.196688	0.447399
Alpk2	788.066	0.164533	0.0834668	1.97124	0.0486964	0.206629
Alpl	352.897	-0.0733808	0.089695	-0.818115	0.413291	0.661467
Als2	21366.9	0.0628969	0.0455377	1.38121	0.167216	0.411468
Als2cl	1228.45	0.146671	0.0524016	2.79898	0.00512643	0.0533365
Alyref	1430.69	0.00183613	0.0495406	0.0370631	0.970435	0.988131
Amacr	516.187	0.101094	0.0750331	1.34732	0.177876	0.426701
Ambra1	5491.84	0.0659221	0.0433441	1.5209	0.128285	0.355072
Amd1	12665.3	-0.12859	0.0583213	-2.20486	0.0274642	0.147647
Amdhd2	749.536	0.131884	0.0774234	1.70342	0.0884897	0.289774
Amer1	1977.48	-0.0676588	0.0569189	-1.18869	0.234563	0.493068
Amer2	10054.5	0.0210284	0.0465864	0.451385	0.651712	0.825877
Amer3	3773.95	0.0585619	0.050654	1.15612	0.247633	0.506341
Amfr	12581.3	0.0120569	0.0291	0.414326	0.678635	0.842304
Amica1	624.711	-0.0520902	0.0796471	-0.654013	0.513104	0.733236
Amigo1	7330.07	-0.044095	0.0437255	-1.00845	0.313238	0.573435
Amigo2	1071.61	-0.0480049	0.0741162	-0.647697	0.517181	0.736652
Ammecr1	468.262	0.027721	0.0773407	0.358428	0.720023	0.864535
Ammecr1l	5060.94	-0.0290359	0.0354784	-0.818412	0.413122	0.661467
Amn1	1537.66	-0.14334	0.0669782	-2.1401	0.0323466	0.162975
Amot	4601.91	-0.0248352	0.0430967	-0.576267	0.564435	0.772529
Amotl1	2264.5	-0.133591	0.0435886	-3.06482	0.00217805	0.0302439
Amotl2	1763.62	0.169665	0.135128	1.25558	0.209267	0.463053
Ampd2	4405.27	0.202279	0.0705031	2.86909	0.0041166	0.0469488
Ampd3	1590.82	0.0452371	0.0514679	0.878938	0.379435	0.632464
Amph	13824.6	0.0144611	0.0366594	0.394471	0.693233	0.851144
Amt	2627.85	0.0427325	0.0437298	0.977194	0.328473	0.58787
Amy1	3002	0.113652	0.0565413	2.01008	0.044423	0.19581
Amz1	292.621	-0.0576586	0.104406	-0.552256	0.580773	0.78385
Amz2	5058.66	-0.0355317	0.0428916	-0.828406	0.407441	0.655499
Anapc1	9264.63	0.055122	0.0319082	1.72752	0.0840747	0.279859
Anapc10	904.807	-0.0809811	0.0633017	-1.27929	0.200796	0.452466
Anapc11	2185.13	0.118405	0.0509179	2.32541	0.0200501	0.123679
Anapc13	1354.9	-0.03387	0.0688522	-0.491924	0.622773	0.808607
Anapc15	1185.52	-0.0262683	0.0534091	-0.491832	0.622838	0.808607
Anapc16	2553.55	-0.0540218	0.0518647	-1.04159	0.297602	0.557516
Anapc2	5564.77	0.0528574	0.0316758	1.6687	0.0951769	0.300925
Anapc4	4499.59	0.0720014	0.0376467	1.91255	0.0558053	0.222624
Anapc5	10943.8	0.0423734	0.0273507	1.54926	0.121319	0.344713
Anapc7	2575.06	0.0579342	0.0415782	1.39338	0.163504	0.406466
Angel1	1123.3	0.0764789	0.063611	1.20229	0.229251	0.486327
Angel2	4622.16	-0.0132287	0.0353421	-0.374304	0.708178	0.858592
Angpt1	1310.28	-0.141602	0.0759337	-1.86482	0.0622072	0.236035
Angptl2	518.533	0.049905	0.106911	0.46679	0.64065	0.818743
Angptl6	325.641	0.223412	0.107899	2.07056	0.0384001	0.179891
Ank	10738.6	-0.048701	0.0266061	-1.83044	0.0671835	0.246795
Ank1	26994.8	0.0752502	0.0341449	2.20385	0.0275348	0.147801
Ank2	65236	0.000443135	0.0409265	0.0108276	0.991361	0.99671
Ank3	33828	-0.0372976	0.0402963	-0.925583	0.354663	0.610552
Ankfy1	4763.18	0.0414841	0.0404276	1.02613	0.304829	0.565461
Ankhd1	9890.04	0.0196865	0.0433838	0.453777	0.64999	0.82482
Ankib1	4500.76	-0.0770089	0.0392976	-1.95963	0.0500385	0.209805
Ankle2	3920.43	-0.0153291	0.0469457	-0.326528	0.744025	0.878459
Ankmy2	2970.24	9.90986e-05	0.0414314	0.00239187	0.998092	0.999303
Ankra2	1717.3	-0.00843191	0.0498409	-0.169177	0.865658	0.93888
Ankrd10	7600.01	0.0400233	0.0460048	0.869982	0.38431	0.635639
Ankrd11	14058.8	0.027707	0.0417262	0.664021	0.506677	0.727974
Ankrd12	9720.25	-0.0190784	0.0406084	-0.469814	0.638488	0.817335
Ankrd13a	4101.89	0.0403392	0.0368701	1.09409	0.273915	0.5341
Ankrd13b	2071.4	0.242942	0.0590497	4.1142	3.8853e-05	0.00206852
Ankrd13c	4857.78	-0.0748017	0.0486718	-1.53686	0.124328	0.349565
Ankrd13d	2405.87	0.124904	0.0437936	2.85212	0.00434294	0.0486653
Ankrd16	2729.66	0.119744	0.0451567	2.65174	0.00800779	0.070823
Ankrd17	11171.6	-0.0223296	0.0316145	-0.706309	0.479996	0.71031
Ankrd24	1266.89	0.135965	0.0803094	1.69301	0.0904531	0.292636
Ankrd26	2379.74	-0.00814586	0.0560741	-0.14527	0.884498	0.947696
Ankrd27	2186.83	0.0195843	0.0427935	0.457645	0.647207	0.823025
Ankrd28	8211.4	0.0156704	0.0349894	0.447861	0.654254	0.827404
Ankrd29	2264.63	-0.0408981	0.0388106	-1.05379	0.29198	0.552438
Ankrd33b	1097.1	-0.0495837	0.0635025	-0.780815	0.434911	0.678899
Ankrd34a	1925.26	0.0533239	0.0652492	0.817235	0.413794	0.661487
Ankrd34b	2499.59	-0.088259	0.0430168	-2.05173	0.0401956	0.184251
Ankrd35	458.464	-0.0116191	0.100063	-0.116118	0.907559	0.958126
Ankrd37	391.821	0.0144473	0.0962308	0.150132	0.880661	0.946532
Ankrd40	14564.9	-0.069651	0.034563	-2.01519	0.0438844	0.19459
Ankrd42	888.108	-0.0422821	0.0692632	-0.610456	0.54156	0.754722
Ankrd44	1249.24	0.0361238	0.0634386	0.569428	0.569065	0.775122
Ankrd45	1739.62	-0.160711	0.0579015	-2.77559	0.00551025	0.0556042
Ankrd46	11806.8	-0.0611157	0.0405493	-1.50719	0.131761	0.360292
Ankrd49	714.458	-0.142676	0.0821695	-1.73637	0.0824993	0.276425
Ankrd50	4275.61	-0.0588193	0.0443728	-1.32557	0.184982	0.43552
Ankrd52	5452.16	0.0994438	0.0441114	2.25438	0.0241725	0.137182
Ankrd54	972.817	0.0521428	0.0739837	0.704787	0.480943	0.710801
Ankrd55	570.228	-0.13511	0.0729769	-1.85141	0.0641106	0.240088
Ankrd6	943.664	-0.153845	0.0837692	-1.83653	0.066279	0.24464
Ankrd9	325.483	0.0128993	0.0942157	0.136913	0.8911	0.95102
Anks1	4033.65	0.108841	0.0417605	2.60632	0.00915203	0.0764522
Anks1b	22832.6	-0.0330798	0.0435421	-0.759721	0.447422	0.687546
Anks3	3456.19	0.176249	0.0407115	4.32923	1.49633e-05	0.00110815
Anks6	1024.57	0.220822	0.0660665	3.34241	0.000830539	0.0174202
Ankub1	337.015	-0.116673	0.0939895	-1.24134	0.214481	0.470369
Ankzf1	1849.08	0.180442	0.0524144	3.4426	0.000576152	0.013529
Anln	4507.33	-0.106029	0.0522599	-2.02888	0.0424708	0.191442
Ano10	1621.69	-0.039153	0.0442534	-0.884744	0.376295	0.629604
Ano3	3756.89	-0.0711599	0.0418813	-1.69909	0.089303	0.291528
Ano4	1372.2	-0.135784	0.0684869	-1.98263	0.0474086	0.203355
Ano5	834.473	-0.050042	0.0698931	-0.715979	0.474004	0.707296
Ano6	2081.32	-0.0253256	0.0588581	-0.430283	0.666989	0.834869
Ano8	2158.94	0.274074	0.124164	2.20736	0.027289	0.14746
Anp32a	18342.9	-0.0768672	0.0294613	-2.60909	0.00907828	0.0761353
Anp32b	4042.56	-0.035982	0.0368717	-0.975871	0.329128	0.588156
Anp32e	13359.7	-0.0455722	0.0442227	-1.03052	0.302767	0.563627
Antxr1	1362.1	-0.0880322	0.0506017	-1.73971	0.0819103	0.27517
Anxa11	367.522	0.0736313	0.0842939	0.873507	0.382387	0.634935
Anxa2	980.107	-0.213007	0.106399	-2.00196	0.0452888	0.19804
Anxa3	732.584	-0.108766	0.0859578	-1.26534	0.205748	0.458439
Anxa4	577.532	-0.0498848	0.0766032	-0.65121	0.514911	0.734682
Anxa5	5430.14	-0.0691716	0.0620655	-1.11449	0.265068	0.523564
Anxa6	8265.68	-0.0257344	0.0352866	-0.729295	0.465821	0.700481
Anxa7	5114.53	0.0036485	0.0359781	0.101409	0.919226	0.963511
Aox1	944.976	0.16881	0.0700869	2.40859	0.0160143	0.108682
Ap1ar	5437.7	-0.0381932	0.0362944	-1.05232	0.292653	0.552726
Ap1b1	9430.74	0.0371524	0.0305717	1.21525	0.224269	0.481148
Ap1g1	10043.4	-0.0480395	0.0374005	-1.28446	0.19898	0.450119
Ap1g2	437.313	0.235176	0.0943329	2.49304	0.0126654	0.0947077
Ap1m1	3860.29	0.0887937	0.0421766	2.10528	0.0352665	0.170904
Ap1s1	4115.3	-0.0255718	0.0532655	-0.480082	0.631169	0.813374
Ap1s2	3370.95	-0.156476	0.0470281	-3.32729	0.000876962	0.0180436
Ap2a1	7328.65	0.144807	0.0599894	2.41387	0.015784	0.107646
Ap2a2	14159.7	0.0268192	0.0268354	0.999397	0.317602	0.577175
Ap2b1	18934.8	-0.00282609	0.0300884	-0.0939263	0.925168	0.966669
Ap2m1	21639.1	-0.0430939	0.0286191	-1.50578	0.132125	0.360604
Ap2s1	4717.12	0.0310862	0.0545386	0.569986	0.568687	0.775122
Ap3b1	3084.68	0.0765338	0.0514153	1.48854	0.136609	0.367546
Ap3b2	6501.09	0.113455	0.0467721	2.42569	0.0152793	0.105892
Ap3d1	10976	0.0851261	0.0327351	2.60045	0.00931007	0.0771587
Ap3m1	4916.44	-0.126086	0.0403831	-3.12224	0.00179482	0.027022
Ap3m2	10064.4	-0.0356583	0.0354185	-1.00677	0.314045	0.574076
Ap3s1	6243.06	-0.0662149	0.0455925	-1.45232	0.146413	0.383462
Ap3s2	7541.94	-0.0877084	0.0335412	-2.61494	0.00892421	0.0754216
Ap4e1	2312.32	0.0537079	0.0480974	1.11665	0.264145	0.522366
Ap4m1	1684.21	0.0851148	0.0512145	1.66193	0.096527	0.302872
Ap4s1	3666.3	0.0511107	0.0497088	1.0282	0.303854	0.564832
Ap5m1	3649.07	-0.00495066	0.0387556	-0.127741	0.898354	0.953717
Ap5s1	872.835	-0.0108925	0.0574988	-0.189439	0.849748	0.931065
Ap5z1	919.691	0.150578	0.0807234	1.86536	0.0621314	0.235915
Apaf1	755.155	0.0282354	0.0681014	0.414609	0.678428	0.842304
Apba1	12000.6	-0.0473531	0.0332751	-1.42308	0.154713	0.394804
Apba2	12708.7	0.106653	0.0311708	3.42156	0.000622639	0.0142675
Apba3	929.998	0.174199	0.0765901	2.27443	0.0229401	0.132979
Apbb1	19320.4	0.0535709	0.0371684	1.4413	0.149499	0.387117
Apbb2	4058.48	-0.00813334	0.0407712	-0.199487	0.841882	0.92737
Apc	16421.8	-0.0714373	0.042516	-1.68024	0.0929097	0.297542
Apc2	6358.65	0.231206	0.0980598	2.3578	0.0183834	0.117469
Apcdd1	1047.07	0.119694	0.0690576	1.73324	0.0830528	0.277677
Apeh	2337.51	0.178475	0.0498919	3.57725	0.000347234	0.0093729
Apex1	1269.91	-0.062308	0.0572076	-1.08916	0.276085	0.536038
Apex2	672.346	0.0198627	0.0853424	0.232741	0.815962	0.915491
Aph1a	2696.84	0.0187627	0.0441486	0.424991	0.670844	0.835906
Aph1b	4481.34	-0.07531	0.043324	-1.7383	0.0821582	0.275728
Aph1c	770.398	0.114872	0.0782404	1.46819	0.142052	0.376263
Api5	10795.9	-0.0430389	0.0401818	-1.07111	0.284122	0.543813
Apip	1696.94	-0.0596703	0.0482722	-1.23612	0.216414	0.47226
Aplf	579.2	0.117739	0.120433	0.977629	0.328258	0.58769
Apln	1618.52	-0.114106	0.0553578	-2.06125	0.0392792	0.182392
Aplp1	24266.1	0.043594	0.0598951	0.727839	0.466712	0.701161
Aplp2	55748.2	0.0322983	0.0460803	0.700914	0.483357	0.712273
Apmap	3742.4	0.0224681	0.0556988	0.403386	0.686664	0.846643
Apoa1bp	1970.49	0.0652917	0.0485829	1.34392	0.178973	0.427825
Apod	24011	-0.131671	0.0546121	-2.41103	0.0159077	0.10828
Apoe	42451.8	0.0803636	0.0640091	1.2555	0.209296	0.463053
Apol8	682.368	-0.093799	0.0778205	-1.20533	0.228078	0.484639
Apold1	401.118	-0.148454	0.465514	-0.318902	0.749801	0.881764
Apoo	2550.54	-0.100979	0.0482522	-2.09273	0.0363737	0.174223
Apool	513.062	-0.0286203	0.0812172	-0.352393	0.724544	0.866899
Apopt1	1333.97	0.12084	0.0623338	1.9386	0.0525501	0.215477
App	77664.1	0.0276807	0.0526547	0.525703	0.599094	0.79362
Appbp2	9508.13	-0.0514844	0.0298265	-1.72613	0.0843239	0.280263
Appl1	10461.1	-0.0587407	0.0445612	-1.3182	0.187435	0.437914
Appl2	33852.9	0.0913943	0.046838	1.95128	0.0510232	0.211936
Aprt	783.721	0.00333966	0.0601486	0.0555235	0.955721	0.981811
Aptx	2134.47	0.0159472	0.0423092	0.376921	0.706232	0.858401
Aqp1	1131.37	0.363997	0.307392	1.18414	0.236356	0.49489
Aqp11	564.972	0.01168	0.0896494	0.130286	0.89634	0.953362
Aqp4	34801.2	-0.0887409	0.0427449	-2.07606	0.0378884	0.178604
Aqp6	1462.5	0.101872	0.0624064	1.63239	0.102597	0.313395
Aqr	3649.97	0.0525619	0.0444315	1.18299	0.236815	0.495369
Ar	1415.03	-0.0776716	0.0516875	-1.50271	0.132913	0.361985
Araf	15165.8	-0.0158235	0.0328904	-0.481097	0.630448	0.813309
Arap1	2382.02	0.133275	0.0573179	2.32519	0.0200618	0.123679
Arap2	9126.37	-0.0987267	0.0485454	-2.0337	0.0419823	0.190055
Arap3	336.55	-0.100248	0.0955254	-1.04944	0.293975	0.553233
Arc	932.642	0.0452927	0.0779527	0.581028	0.561222	0.770047
Arcn1	9692.39	-0.0768794	0.0357036	-2.15327	0.0312978	0.160134
Arel1	8724.02	-0.0572534	0.0381967	-1.49891	0.133898	0.363386
Arf1	20486.2	-0.0567546	0.0290976	-1.95049	0.0511177	0.211936
Arf2	4521.25	-0.123023	0.0479677	-2.56471	0.0103263	0.0821058
Arf3	20184.2	-0.0373125	0.0380913	-0.979555	0.327306	0.586622
Arf4	5849.38	-0.024651	0.0418935	-0.588422	0.556249	0.766044
Arf5	1604.89	0.262399	0.1395	1.881	0.0599724	0.232114
Arf6	1217.99	0.0711475	0.0719133	0.989351	0.322491	0.581874
Arfgap1	4899.72	0.0408378	0.0416463	0.980586	0.326797	0.585801
Arfgap2	7760.76	0.024407	0.0497478	0.490613	0.6237	0.809315
Arfgap3	1460.97	-0.0254088	0.0465939	-0.545324	0.585531	0.786416
Arfgef1	10874.6	-0.039012	0.0435944	-0.894886	0.370848	0.624541
Arfgef2	5646.04	0.0751565	0.0365639	2.05548	0.0398324	0.183472
Arfgef3	12971.3	0.0152506	0.0594978	0.256323	0.797702	0.90725
Arfip1	379.265	-0.0361238	0.0889114	-0.406289	0.68453	0.845365
Arfip2	4499.91	0.0629689	0.0470133	1.33938	0.180446	0.429744
Arfrp1	3110.21	0.0782512	0.0440303	1.77721	0.0755333	0.263688
Arglu1	10514.2	0.0183438	0.0366622	0.500347	0.616831	0.804677
Arhgap1	2935.32	-0.0202463	0.04041	-0.501022	0.616356	0.804424
Arhgap10	1215.47	-0.00331927	0.0591242	-0.0561407	0.95523	0.981481
Arhgap11a	369.214	0.0161376	0.104344	0.154658	0.877091	0.944893
Arhgap12	6376.48	-0.0396769	0.0466781	-0.85001	0.395319	0.645295
Arhgap15	361.476	-0.258566	0.0985408	-2.62395	0.00869168	0.0740524
Arhgap17	2007.26	0.138192	0.0505894	2.73163	0.00630213	0.0607967
Arhgap18	478.656	-0.270848	0.0964578	-2.80794	0.00498597	0.0524212
Arhgap19	356.483	0.0753333	0.0948916	0.793888	0.427261	0.673309
Arhgap20	5541.73	-0.0359067	0.038461	-0.933587	0.350517	0.60758
Arhgap21	21597.2	0.0717684	0.0305283	2.35088	0.018729	0.11846
Arhgap23	6104.89	-0.00711887	0.0451944	-0.157517	0.874838	0.943791
Arhgap24	337.734	-0.248378	0.148119	-1.67688	0.0935662	0.298362
Arhgap26	13805.6	0.0510023	0.0357352	1.42723	0.153515	0.393434
Arhgap27	932.886	0.118658	0.0758821	1.56371	0.117885	0.339579
Arhgap29	1784.43	-0.0179131	0.0529438	-0.338342	0.735106	0.873013
Arhgap31	5386.59	-0.00178805	0.0604072	-0.0296	0.976386	0.990707
Arhgap32	7710.42	-0.0495427	0.0377353	-1.3129	0.189217	0.440109
Arhgap33	809.586	0.24324	0.0716698	3.39389	0.000689062	0.015239
Arhgap35	12651	-0.071272	0.0333324	-2.13822	0.0324989	0.163552
Arhgap39	2983.67	0.0720324	0.0386169	1.8653	0.0621387	0.235915
Arhgap42	836.494	-0.0685462	0.0796921	-0.860138	0.389713	0.640358
Arhgap44	9021.41	0.00887212	0.0314868	0.281773	0.778118	0.897684
Arhgap5	32201.1	-0.149955	0.048378	-3.09966	0.00193746	0.0281553
Arhgdia	8958.2	-0.0557268	0.0367784	-1.5152	0.129721	0.357421
Arhgdib	322.463	-0.170154	0.106088	-1.60389	0.108738	0.324528
Arhgef1	2181.18	0.337033	0.0647469	5.2054	1.93581e-07	4.14157e-05
Arhgef10	4045.17	-0.0278954	0.0458841	-0.607952	0.543219	0.755849
Arhgef10l	4132.3	0.154421	0.0497512	3.10387	0.00191004	0.0278972
Arhgef11	7218.64	-0.021672	0.0361206	-0.599989	0.548514	0.760194
Arhgef12	18590.2	-0.0324447	0.0396381	-0.818523	0.413058	0.661467
Arhgef15	1333.36	0.0231228	0.0566429	0.40822	0.683112	0.844899
Arhgef17	5335.82	0.135691	0.0610824	2.22144	0.0263211	0.144942
Arhgef18	3407.01	0.00697916	0.034466	0.202494	0.839531	0.926652
Arhgef19	1005.65	0.16979	0.0872021	1.94708	0.0515249	0.212999
Arhgef2	9336.36	0.0746261	0.0443608	1.68225	0.0925197	0.296815
Arhgef25	4148.18	0.121582	0.0441296	2.75511	0.00586731	0.0581347
Arhgef26	3762.2	-0.0739594	0.0404263	-1.82949	0.0673267	0.247131
Arhgef28	673.274	-0.120566	0.0821277	-1.46803	0.142096	0.376263
Arhgef3	6193.21	-0.0362791	0.0445788	-0.813821	0.415747	0.663175
Arhgef33	16331.2	0.0294049	0.0471934	0.623071	0.533238	0.748359
Arhgef37	1805.01	-0.0418838	0.0785249	-0.533382	0.593769	0.791213
Arhgef4	4898.64	-0.0548228	0.065665	-0.834887	0.403781	0.652674
Arhgef40	1389.48	0.122066	0.0777034	1.57092	0.116202	0.337477
Arhgef5	498.644	-0.0398211	0.093009	-0.428142	0.668548	0.835363
Arhgef6	1004.17	-0.054549	0.068351	-0.798072	0.424829	0.671048
Arhgef7	16588.9	0.0591806	0.0431828	1.37047	0.170541	0.416723
Arhgef9	20540.8	-0.0457835	0.0260522	-1.75738	0.0788537	0.269765
Arid1a	6287.12	0.102825	0.0460075	2.23496	0.0254198	0.141326
Arid1b	5137.57	0.110978	0.0392212	2.82954	0.00466155	0.0504732
Arid2	4890.37	0.0388256	0.0404963	0.958743	0.337688	0.596349
Arid3a	799.755	0.106101	0.0684636	1.54974	0.121204	0.344505
Arid3b	446.815	0.190387	0.080703	2.35911	0.0183187	0.117469
Arid4a	3383.14	0.0456803	0.0595274	0.767383	0.442854	0.684478
Arid4b	6066.78	-0.0497622	0.0432103	-1.15163	0.249473	0.507692
Arid5a	998.499	0.00109905	0.0597397	0.0183973	0.985322	0.994828
Arid5b	3554.3	-0.266518	0.115456	-2.3084	0.0209766	0.126528
Arih1	9663.42	-0.0686624	0.0374307	-1.83439	0.0665963	0.245419
Arih2	4760.77	0.0436211	0.0372886	1.16982	0.242072	0.500806
Arl1	8541.59	-0.0279196	0.0383191	-0.728608	0.466242	0.700856
Arl10	488.322	0.0287305	0.0803961	0.357362	0.720821	0.86494
Arl13b	1243.38	0.038309	0.0517865	0.739749	0.459453	0.696047
Arl14ep	3769	-0.030459	0.035972	-0.846743	0.397138	0.646763
Arl15	2142.6	-0.00966317	0.0560753	-0.172325	0.863182	0.937691
Arl16	800.158	-0.0752144	0.0744944	-1.00967	0.312656	0.573078
Arl2	3048.95	0.0219114	0.0512916	0.427192	0.669239	0.835535
Arl2bp	7087.27	-0.0498291	0.0315916	-1.57729	0.114729	0.334797
Arl3	6441.29	-0.0623654	0.0359442	-1.73506	0.0827299	0.277037
Arl4a	4505.3	-0.0997556	0.0455236	-2.19129	0.0284307	0.150531
Arl4c	6951.44	0.00098882	0.0422042	0.0234294	0.981308	0.992741
Arl4d	731.02	-0.122083	0.093878	-1.30045	0.193448	0.443773
Arl5a	14618.3	-0.133723	0.0595168	-2.24681	0.0246525	0.138932
Arl5b	3305.06	-0.110073	0.0545868	-2.01648	0.0437494	0.194324
Arl6	2872.66	-0.0521728	0.0510959	-1.02108	0.307218	0.567251
Arl6ip1	19442.1	-0.0136409	0.100895	-0.135199	0.892455	0.951369
Arl6ip4	1017.87	0.0684155	0.0984999	0.694574	0.487322	0.71497
Arl6ip5	9434.45	-0.0798201	0.0372307	-2.14394	0.0320381	0.162056
Arl6ip6	776.209	-0.0135903	0.0671207	-0.202475	0.839545	0.926652
Arl8a	5742.62	-0.0323554	0.0381405	-0.848321	0.396259	0.646061
Arl8b	12652.8	-0.0983242	0.039857	-2.46692	0.0136279	0.0989587
Armc1	5950.72	-0.106857	0.0413646	-2.58331	0.00978584	0.0793931
Armc10	759.13	0.00426969	0.0649827	0.065705	0.947613	0.978266
Armc2	544.953	0.156	0.0860543	1.81281	0.0698616	0.252065
Armc5	528.182	0.197332	0.0995815	1.98161	0.047523	0.203421
Armc6	1261.9	0.185268	0.057664	3.21288	0.00131411	0.0225316
Armc7	495.556	0.0460041	0.0877091	0.524508	0.599925	0.79374
Armc8	8337.58	0.0169768	0.0389409	0.435965	0.662862	0.83294
Armc9	1723.02	0.0635587	0.0465177	1.36633	0.171834	0.418554
Armcx1	5627.91	-0.0825825	0.0400925	-2.0598	0.0394179	0.182523
Armcx2	3947.91	-0.0651757	0.0328677	-1.98297	0.0473705	0.203355
Armcx3	5158.61	-0.0865503	0.0433819	-1.99508	0.0460341	0.199898
Armcx4	5738.52	-0.0480159	0.0400452	-1.19904	0.230511	0.486885
Armcx6	457.472	-0.0949929	0.086341	-1.10021	0.271242	0.53068
Armt1	1739.82	-0.0548287	0.0526131	-1.04211	0.29736	0.557414
Arnt	7348.16	0.13222	0.0409395	3.22963	0.00123949	0.0218246
Arnt2	8732	-0.137059	0.0324174	-4.22795	2.35829e-05	0.00155687
Arntl	2784.4	-0.00340149	0.062854	-0.0541173	0.956842	0.982187
Arntl2	419.252	0.0325723	0.0812416	0.400931	0.688471	0.847873
Arpc1a	7193.58	-0.0229113	0.0304274	-0.752982	0.451461	0.68936
Arpc1b	624.32	0.111105	0.106818	1.04014	0.298277	0.558335
Arpc2	5840.75	-0.00991065	0.0380186	-0.260679	0.79434	0.905628
Arpc3	4883.21	-0.0727209	0.0360501	-2.01721	0.0436731	0.194255
Arpc4	8561.92	-0.0461762	0.0328895	-1.40398	0.160325	0.402315
Arpc5	3139.12	0.000401798	0.057537	0.00698329	0.994428	0.997981
Arpc5l	3934.31	0.0440151	0.056336	0.781296	0.434628	0.678732
Arpin	1313.19	0.036947	0.054194	0.681754	0.495394	0.720701
Arpp19	5274.19	-0.0940341	0.045027	-2.08839	0.0367623	0.175429
Arpp21	6094.59	0.000547589	0.0366778	0.0149297	0.988088	0.995451
Arrb1	31260	-0.0578638	0.0359508	-1.60953	0.107501	0.322504
Arrb2	2107.51	0.0864347	0.0414225	2.08666	0.0369187	0.175813
Arrdc1	688.083	0.114098	0.0782163	1.45876	0.144632	0.380521
Arrdc2	631.647	-0.382545	0.11953	-3.20041	0.00137233	0.0231791
Arrdc3	7367.93	-0.118954	0.0513369	-2.31713	0.0204967	0.125092
Arrdc4	459.363	-0.073386	0.0854124	-0.859197	0.390232	0.640755
Arsa	2033.71	0.102867	0.0488202	2.10707	0.0351119	0.17044
arsb	4803.2	0.0060934	0.0302357	0.20153	0.840284	0.92676
Arsg	2981.78	-0.0362984	0.0498379	-0.728329	0.466412	0.700893
Arsk	1098.79	0.00112133	0.0725867	0.0154481	0.987675	0.995292
Art3	318.683	-0.262175	0.10928	-2.39913	0.0164342	0.110421
Arv1	1079.48	0.0564564	0.071814	0.786147	0.431781	0.675839
Arvcf	1590.69	0.230959	0.066872	3.45375	0.000552855	0.0130884
Arxes1	997.924	-0.129072	0.0615899	-2.09566	0.0361119	0.173834
Arxes2	3024.78	-0.113669	0.0480568	-2.3653	0.0180153	0.11647
As3mt	979.443	-0.0208403	0.0594256	-0.350695	0.725817	0.867242
Asah1	6346.85	-0.0337557	0.0394638	-0.855359	0.392352	0.642774
Asah2	1531.47	-0.223791	0.0620948	-3.60403	0.000313323	0.00878598
Asap1	3913.03	-0.108997	0.0436014	-2.49985	0.0124245	0.0936335
Asap2	3453.48	0.0265133	0.0539091	0.491815	0.62285	0.808607
Asap3	484.601	0.106075	0.097328	1.08987	0.275769	0.536038
Asb1	2696.29	-0.0692665	0.0389138	-1.78	0.0750758	0.262515
Asb13	4184.44	-0.0202876	0.0325537	-0.623204	0.53315	0.748359
Asb3	1621.97	-0.00290535	0.063904	-0.0454643	0.963737	0.985392
Asb6	1451.53	0.219101	0.0960078	2.28211	0.0224826	0.131382
Asb7	1555.82	0.0247492	0.0514913	0.480647	0.630767	0.813309
Asb8	3102.77	-0.0685936	0.0441501	-1.55364	0.120269	0.342921
Ascc1	1147.32	0.00422686	0.0585608	0.0721791	0.942459	0.9752
Ascc2	2045.53	0.047391	0.0435144	1.08909	0.276116	0.536038
Ascc3	2466	-0.0701884	0.0536513	-1.30823	0.190794	0.44182
Asf1a	1332.17	-0.0743408	0.0580715	-1.28016	0.200489	0.452128
Asgr1	725.618	-0.0667575	0.0803841	-0.830481	0.406267	0.654984
Ash1l	12393	-0.0274549	0.0437847	-0.627043	0.530631	0.746822
Ash2l	2993.47	0.00695788	0.0347743	0.200087	0.841413	0.927337
Asic1	5123.19	0.100884	0.0374831	2.69144	0.00711437	0.066071
Asic2	2208.03	0.02575	0.0482044	0.534183	0.593215	0.79087
Asl	1050.74	-0.0418886	0.0644686	-0.649752	0.515852	0.735285
Asna1	4305.23	-0.0236839	0.045577	-0.519646	0.60331	0.796303
Asns	6878.55	0.0191264	0.0363939	0.525537	0.59921	0.79362
Aspa	2803.74	-0.157806	0.0510281	-3.09254	0.00198455	0.0285781
Asph	33105.6	-0.0239305	0.0422696	-0.566139	0.571299	0.777168
Asphd1	1242	0.0682147	0.0579638	1.17685	0.239256	0.497861
Asphd2	2406.57	0.0955443	0.0497099	1.92204	0.0546012	0.219759
Aspscr1	1596.96	0.0355992	0.052012	0.684441	0.493697	0.719489
Asrgl1	21812.4	-0.0521445	0.0365271	-1.42756	0.15342	0.393434
Ass1	896.486	-0.110383	0.0762323	-1.44798	0.147622	0.384289
Aste1	671.101	-0.000471028	0.067582	-0.00696973	0.994439	0.997981
Astn1	6384.99	-0.0473141	0.0471215	-1.00409	0.315337	0.575234
Astn2	10477.5	0.0732739	0.0476608	1.5374	0.124195	0.349359
Asxl1	3396.26	0.0388338	0.0376518	1.03139	0.302356	0.563134
Asxl2	3841.19	-0.0148979	0.0555899	-0.267997	0.788701	0.903149
Asxl3	336.101	-0.183543	0.0936285	-1.96033	0.0499571	0.209646
Atad1	10000.7	-0.110315	0.0374128	-2.94857	0.00319244	0.0391423
Atad2	1363.3	0.00855946	0.0570047	0.150153	0.880644	0.946532
Atad2b	3398.03	-0.0102293	0.0501926	-0.2038	0.838509	0.926435
Atad3a	2852.67	0.091958	0.0430337	2.13688	0.0326075	0.163658
Atad5	874.639	0.0301487	0.0681153	0.442613	0.658045	0.829956
Atat1	1583.67	0.134371	0.0713595	1.88302	0.0596978	0.231304
Atcay	9560.17	-0.0187912	0.0389565	-0.482365	0.629547	0.812529
Atf1	1559.29	-0.0128727	0.0486604	-0.264541	0.791363	0.904255
Atf2	8061.91	-0.0782075	0.035777	-2.18597	0.0288177	0.151815
Atf4	7009.78	0.00792471	0.0415185	0.190872	0.848626	0.930469
Atf5	667.06	0.250544	0.101902	2.45867	0.0139455	0.100507
Atf6	5506.59	-0.0549243	0.0421315	-1.30364	0.192357	0.443131
Atf6b	3417.1	0.13464	0.0782842	1.71989	0.085453	0.28231
Atf7ip	9456.98	0.0784727	0.0378061	2.07566	0.0379254	0.178604
Atg10	586.126	-0.106272	0.0689641	-1.54098	0.123322	0.348005
Atg101	848.649	0.293778	0.204524	1.43639	0.15089	0.389695
Atg12	4728.63	-0.0331098	0.040367	-0.820219	0.412091	0.660618
Atg13	6641.86	0.0611936	0.041638	1.46966	0.141655	0.375709
Atg14	2199.14	0.0655807	0.0446316	1.46938	0.14173	0.37573
Atg16l1	3876.92	0.00201149	0.0382352	0.0526083	0.958044	0.982886
Atg16l2	2489.37	0.154411	0.0522907	2.95294	0.00314759	0.0387677
Atg2a	2877.57	0.218525	0.0585045	3.73519	0.000187576	0.00633322
Atg2b	5877.77	0.0224678	0.0451179	0.49798	0.618498	0.805824
Atg3	3937.57	-0.0446484	0.0416553	-1.07185	0.283786	0.543567
Atg4a	869.983	0.0143431	0.0711353	0.201631	0.840205	0.92676
Atg4b	6500.29	-0.0713764	0.0439043	-1.62573	0.104008	0.315672
Atg4c	2991.79	-0.034499	0.039249	-0.878978	0.379413	0.632464
Atg4d	2589.45	0.0952066	0.0441431	2.15677	0.0310235	0.158998
Atg5	1657.37	-0.140101	0.0582854	-2.4037	0.0162299	0.109524
Atg7	1408.54	-0.00950203	0.051092	-0.185979	0.852461	0.932267
Atg9a	7119.76	0.0334388	0.0315335	1.06042	0.288954	0.549331
Athl1	440.075	0.145382	0.0885394	1.642	0.10059	0.309899
Atic	1718.73	0.0189841	0.0532516	0.356498	0.721468	0.865536
Atl1	5914.86	-0.0862416	0.0317718	-2.7144	0.00663953	0.063081
Atl2	16499.9	-0.0393468	0.0424066	-0.927846	0.353488	0.609984
Atl3	3902.53	-0.101779	0.0525172	-1.93801	0.0526217	0.215477
Atm	2566.72	-0.0899303	0.0507783	-1.77104	0.0765545	0.265755
Atmin	3753.83	-0.0980309	0.0410337	-2.38903	0.0168928	0.111969
Atoh7	537.117	0.0711005	0.0842253	0.84417	0.398574	0.647732
Atoh8	318.747	0.102098	0.131374	0.777152	0.437069	0.680079
Atox1	1776.01	-0.0409202	0.0577572	-0.708486	0.478643	0.709744
Atp10a	758.664	-0.0230583	0.0643182	-0.358503	0.719967	0.864535
Atp11a	9239.71	0.0194524	0.0409966	0.474488	0.635152	0.815408
Atp11b	9934.05	-0.0296479	0.0472772	-0.627107	0.530589	0.746822
Atp11c	3829.79	-0.0434419	0.0467435	-0.929369	0.352698	0.609745
Atp13a1	2875.69	0.134267	0.0432265	3.10612	0.0018956	0.0277565
Atp13a2	3452.03	0.280581	0.183557	1.52858	0.126369	0.352765
Atp13a3	8215.67	-0.0499449	0.0368883	-1.35395	0.175752	0.423807
Atp13a4	2041.57	-0.082858	0.0419852	-1.97351	0.048438	0.205812
Atp13a5	1213	0.112636	0.0752966	1.4959	0.134681	0.364566
Atp1a1	71901.3	0.0720606	0.0446886	1.61251	0.106852	0.321222
Atp1a2	90679.6	-0.0355351	0.04507	-0.788442	0.430438	0.675204
Atp1a3	98638.6	0.0455249	0.0533574	0.853207	0.393545	0.643691
Atp1b1	96552.7	-0.0859736	0.0308954	-2.78273	0.0053904	0.0551597
Atp1b2	46653.9	-0.00519929	0.0363267	-0.143126	0.886191	0.948505
Atp1b3	12844.7	0.0103916	0.0376973	0.275658	0.782811	0.899815
Atp2a2	90736.5	-0.0048725	0.0446376	-0.109157	0.913078	0.960203
Atp2a3	15573.1	0.0369646	0.0505154	0.731749	0.464322	0.699325
Atp2b1	22312.6	-0.046565	0.0427202	-1.09	0.275714	0.536038
Atp2b2	47090	0.0179635	0.0376896	0.476617	0.633635	0.814806
Atp2b3	24892.6	0.142763	0.0345797	4.12853	3.65096e-05	0.00201104
Atp2b4	4775.42	-0.0779712	0.0467773	-1.66686	0.0955425	0.301503
Atp2c1	12045.4	-0.0196228	0.037752	-0.519782	0.603216	0.796269
Atp5a1	58188.2	0.0113283	0.050731	0.223301	0.823301	0.919884
Atp5b	73821.5	-0.00810238	0.0293422	-0.276134	0.782445	0.899641
Atp5c1	16524.1	-0.0259868	0.0303982	-0.854882	0.392617	0.643117
Atp5d	4260.57	0.188257	0.0593594	3.17148	0.00151666	0.0245063
Atp5e	4780.48	-0.012288	0.0455279	-0.2699	0.787237	0.902509
Atp5f1	15213.3	-0.0266592	0.0317696	-0.839144	0.401388	0.650797
Atp5g1	10706.3	-0.086868	0.0418071	-2.07783	0.037725	0.178184
Atp5g2	4471	-0.0782075	0.0461481	-1.69471	0.0901308	0.292636
Atp5g3	10443.9	0.102365	0.116656	0.877492	0.380219	0.633133
Atp5h	16029.3	-0.128355	0.0428254	-2.99717	0.00272502	0.0352635
Atp5j	9142.68	-0.0759491	0.0366491	-2.07233	0.0382346	0.179344
Atp5j2	8071.81	-0.0926744	0.0473119	-1.9588	0.0501367	0.209866
Atp5k	3841.8	-0.0327136	0.151312	-0.216199	0.828832	0.92294
Atp5l	10743.9	-0.111867	0.047244	-2.36786	0.0178914	0.115875
Atp5o	11464.2	-0.0806902	0.0392698	-2.05476	0.039902	0.183514
Atp5s	1163.13	-0.0392652	0.0533771	-0.73562	0.461962	0.697836
Atp5sl	2923.6	0.0799498	0.0437961	1.8255	0.0679255	0.248179
Atp6ap1	24581.7	-0.0123884	0.0322847	-0.383723	0.701184	0.855831
Atp6ap1l	780.761	-0.110993	0.0655228	-1.69396	0.0902723	0.292636
Atp6ap2	17411.2	-0.106645	0.0331668	-3.2154	0.00130264	0.0224608
Atp6v0a1	24286.2	0.0391401	0.0300975	1.30045	0.193448	0.443773
Atp6v0a2	5329.5	0.0194377	0.0330097	0.588849	0.555963	0.765924
Atp6v0b	10692.2	0.0515751	0.0361633	1.42617	0.153819	0.393662
Atp6v0d1	10054.9	-0.0329215	0.0382284	-0.861178	0.38914	0.639516
Atp6v0e	3063.71	0.00312468	0.0507464	0.0615744	0.950902	0.979298
Atp6v0e2	18731	-0.0785753	0.0393066	-1.99903	0.0456046	0.198744
Atp6v1a	34043.5	-0.0842419	0.0272878	-3.08716	0.00202077	0.0287866
Atp6v1b2	30763.9	-0.0383529	0.0361012	-1.06237	0.288066	0.548094
Atp6v1c1	13494.7	-0.0687318	0.0267183	-2.57246	0.0100979	0.0810143
Atp6v1d	11932.4	-0.141524	0.0316566	-4.47061	7.79978e-06	0.000709534
Atp6v1e1	20131.8	-0.120166	0.0410511	-2.92724	0.0034199	0.0412854
Atp6v1f	4896.3	-0.0973879	0.0427471	-2.27823	0.0227128	0.132244
Atp6v1g1	5695.99	0.0479003	0.0573779	0.834822	0.403818	0.652674
Atp6v1g2	16410	-0.00751166	0.045712	-0.164326	0.869475	0.940723
Atp6v1h	8092.68	-0.0484631	0.0416803	-1.16273	0.244938	0.504145
Atp7a	940.342	-0.128857	0.0660835	-1.94991	0.051187	0.21205
Atp7b	341.68	0.030221	0.0977853	0.309054	0.75728	0.886409
Atp8a1	14484.1	-0.0613895	0.0422929	-1.45153	0.146632	0.383633
Atp8a2	5094.32	-0.0863289	0.0412764	-2.09148	0.0364848	0.174529
Atp8b2	5950.89	0.0413429	0.0313994	1.31668	0.187946	0.438478
Atp9a	16495.4	0.0461308	0.0426913	1.08057	0.27989	0.539906
Atp9b	4389.29	0.0424069	0.0350417	1.21018	0.226209	0.483425
Atpaf1	2934.24	-0.0761746	0.0383857	-1.98445	0.0472052	0.20328
Atpaf2	1345.68	0.0475686	0.0604918	0.786366	0.431653	0.675822
Atpif1	5450.09	-0.0569383	0.0493938	-1.15274	0.249017	0.507341
Atr	2516.48	-0.00686338	0.0540476	-0.126988	0.89895	0.953938
Atraid	4430.4	0.0225863	0.0442444	0.510489	0.609709	0.800127
Atrn	11102.8	-0.0424039	0.0305356	-1.38867	0.164933	0.408112
Atrnl1	5683.69	-0.0351321	0.0390828	-0.898915	0.368698	0.622835
Atrx	22732.1	-0.00553508	0.0450351	-0.122906	0.902182	0.954916
Atxn1	3203.16	0.0725221	0.0642032	1.12957	0.258656	0.517537
Atxn10	10952.7	-0.0221573	0.031052	-0.713556	0.475502	0.707403
Atxn1l	4107.15	-0.092419	0.0383398	-2.41052	0.0159296	0.10828
Atxn2	5148.7	0.0433492	0.0444734	0.974722	0.329698	0.588626
Atxn2l	6861.1	0.164969	0.0445182	3.70564	0.000210854	0.00686195
Atxn3	2186.67	-0.0380321	0.0479432	-0.793275	0.427618	0.673508
Atxn7	3339.73	-0.00302208	0.0440354	-0.0686283	0.945285	0.976998
Atxn7l1	1992.13	0.0126285	0.0431513	0.292656	0.769785	0.894053
Atxn7l2	719.527	0.116791	0.0639703	1.82571	0.0678946	0.248145
Atxn7l3	6878.01	-0.0127427	0.0431527	-0.295294	0.767769	0.892627
Atxn7l3b	13923.9	-0.070452	0.0427053	-1.64972	0.0989993	0.306711
Auh	4103.09	-0.00423038	0.0345014	-0.122615	0.902412	0.955072
Aup1	2353.84	0.162901	0.0486089	3.35125	0.000804482	0.0170849
Aurkaip1	1897.25	0.205864	0.160706	1.281	0.200195	0.451817
Auts2	3826.47	0.162095	0.0576909	2.80971	0.00495868	0.0523174
Aven	656.352	0.0337507	0.0710855	0.47479	0.634936	0.815303
Avl9	5649.9	-0.0838261	0.0389806	-2.15045	0.0315193	0.16073
Avpi1	457.178	0.169677	0.129211	1.31318	0.189121	0.439975
AW011738	323.755	-0.264339	0.108198	-2.44309	0.0145621	0.103466
Axin1	2778	0.000169197	0.0421864	0.0040107	0.9968	0.998828
Axin2	1204.2	0.0858467	0.0608631	1.41049	0.158395	0.399028
Axl	3145.49	-0.0804469	0.0405154	-1.98559	0.0470791	0.203177
Azi2	8023.17	-0.048684	0.0430419	-1.13108	0.25802	0.516889
Azin1	16536.6	-0.0497155	0.0343374	-1.44786	0.147657	0.384289
Azin2	2361.02	0.0991424	0.0523097	1.8953	0.0580531	0.227506
B2m	5973.81	-0.225752	0.0472413	-4.77871	1.76423e-06	0.000231615
B3galnt1	2456.33	-0.0769325	0.0395349	-1.94594	0.0516617	0.213312
B3galnt2	2652.19	0.0322984	0.0523562	0.616897	0.537303	0.751928
B3galt1	2659.38	-0.0669976	0.0479953	-1.39592	0.162739	0.405461
B3galt2	1814.04	-0.195291	0.0611089	-3.19578	0.00139452	0.0234693
B3galt5	4180.94	-0.177879	0.062307	-2.85487	0.0043054	0.0484799
B3galt6	467.206	-0.090637	0.0782951	-1.15763	0.247014	0.506074
B3gat1	4088.73	-0.044226	0.0381825	-1.15828	0.24675	0.506074
B3gat2	1290.34	-0.0957377	0.051629	-1.85434	0.0636908	0.239291
B3gat3	5236.58	0.0514624	0.0418025	1.23108	0.218292	0.474581
B3glct	908.248	-0.0719321	0.0612568	-1.17427	0.240286	0.499178
B3gnt5	2186.78	-0.147813	0.052062	-2.83918	0.00452299	0.0495755
B3gntl1	518.397	0.0683796	0.0877634	0.779136	0.4359	0.679524
B4galnt1	2457.74	0.0937777	0.0531754	1.76355	0.0778075	0.268511
B4galnt4	2550.2	0.236424	0.11526	2.05122	0.0402451	0.184276
B4galt1	575.725	0.136175	0.0903838	1.50663	0.131905	0.360394
B4galt2	1480.48	0.0958812	0.0557112	1.72104	0.0852435	0.282102
B4galt3	2011.4	0.121131	0.0508685	2.38125	0.0172538	0.11331
B4galt4	1543.02	-0.0384554	0.0511888	-0.751248	0.452503	0.690142
B4galt5	5467.67	0.0780289	0.036248	2.15264	0.0313469	0.16025
B4galt6	9746.35	-0.0770135	0.0437027	-1.76222	0.0780328	0.26887
B4galt7	1231.65	0.114044	0.0643404	1.77251	0.0763094	0.265297
B4gat1	3677.24	0.0177947	0.0378076	0.470666	0.637879	0.816828
B9d1	926.332	0.0609507	0.0729517	0.835494	0.40344	0.652674
B9d2	582.263	-0.0477897	0.0710174	-0.67293	0.500992	0.724038
Baalc	4377.8	-0.109667	0.0436406	-2.51295	0.0119728	0.0912215
Babam1	3354.72	0.0524229	0.0479516	1.09325	0.274286	0.534428
Bace1	6614.86	-0.0164952	0.0307153	-0.537036	0.591243	0.789213
Bach1	1754.6	-0.00346089	0.0494592	-0.0699746	0.944214	0.976589
Bach2	939.269	0.363023	0.0917462	3.95682	7.59536e-05	0.00334921
Bad	1356.5	0.119401	0.0728412	1.63919	0.101174	0.311033
Bag1	3655.71	-0.0299297	0.0425249	-0.703815	0.481548	0.711331
Bag2	666.644	-0.0419481	0.0843097	-0.497547	0.618803	0.805979
Bag3	992.136	-0.0663814	0.0743228	-0.89315	0.371777	0.625456
Bag4	4695.6	-0.04192	0.0387549	-1.08167	0.279399	0.539332
Bag5	2536.63	0.0072671	0.0659658	0.110165	0.912279	0.959974
Bag6	7468.07	0.183951	0.120656	1.52459	0.127363	0.354029
Bahcc1	1455.88	0.340279	0.0756652	4.49717	6.88638e-06	0.000657507
Bahd1	2137.3	0.06887	0.0537786	1.28062	0.200327	0.452027
Baiap2	8499.39	0.119396	0.0400405	2.98188	0.00286488	0.0362916
Bak1	674.932	-0.0826187	0.0759462	-1.08786	0.276658	0.536569
Bambi	313.919	-0.0591441	0.114102	-0.518343	0.604219	0.796775
Banf1	2286.27	-0.0323094	0.0503669	-0.64148	0.521211	0.739566
Bap1	7591.59	0.0584273	0.0517016	1.13009	0.25844	0.517252
Barhl1	425.133	0.340462	0.0951626	3.57768	0.000346654	0.0093729
Barhl2	1931.19	0.103424	0.0605889	1.70699	0.0878244	0.288085
Basp1	604.282	-0.406598	0.135126	-3.00903	0.00262084	0.0342905
Bax	1549.33	0.0113718	0.0497127	0.22875	0.819063	0.917366
Baz1b	15143.3	0.0991052	0.0429848	2.30559	0.0211337	0.126739
Baz2a	6906.88	0.114564	0.0373615	3.06638	0.00216668	0.0301586
Baz2b	6191.54	0.0843735	0.0470625	1.79279	0.0730058	0.258882
Bbip1	4550.31	-0.0467853	0.0426425	-1.09715	0.272575	0.532385
Bbof1	1060.45	0.052675	0.0523488	1.00623	0.314304	0.574186
Bbox1	954.904	-0.194611	0.0609323	-3.19389	0.0014037	0.0235167
Bbs1	2476.19	0.052735	0.0444312	1.18689	0.235271	0.493748
Bbs10	314.377	-0.116191	0.0937494	-1.23938	0.215206	0.471242
Bbs12	364.359	0.0402827	0.092947	0.433394	0.664729	0.83373
Bbs2	2272.68	0.115736	0.0406089	2.85002	0.0043717	0.0488455
Bbs4	4221.27	-0.0337699	0.045192	-0.747253	0.454911	0.69201
Bbs5	1415.02	-0.00772899	0.0529762	-0.145896	0.884004	0.94755
Bbs7	1955.68	0.0691793	0.04553	1.51942	0.128656	0.355385
Bbs9	1138.13	-0.00286589	0.0649223	-0.0441434	0.96479	0.985773
Bbx	3990.75	-0.0774337	0.0385748	-2.00736	0.0447111	0.196705
BC003965	1417.32	0.0842809	0.0500611	1.68356	0.0922666	0.296431
BC031181	4576.48	0.131352	0.157222	0.835456	0.403461	0.652674
Bcam	510.895	0.0998891	0.107816	0.926475	0.354199	0.610286
Bcan	6893.99	0.144586	0.0603231	2.39685	0.0165366	0.110727
Bcap29	2748.97	-0.133125	0.0413414	-3.22015	0.00128125	0.0222591
Bcap31	4767.72	-0.0556886	0.0389676	-1.4291	0.152976	0.393002
Bcar1	5546.64	0.182879	0.0648727	2.81904	0.00481672	0.051482
Bcar3	1438.37	0.0295866	0.0518902	0.570177	0.568558	0.77505
Bcas1	11663.4	-0.159154	0.0366913	-4.33765	1.44015e-05	0.00108039
Bcas2	4669.14	-0.00692373	0.0346653	-0.199731	0.841691	0.927337
Bcas3	3020.91	0.0127124	0.0441978	0.287626	0.773633	0.895121
Bcat1	8628.96	-0.0816599	0.0501669	-1.62777	0.103575	0.314842
Bcat2	1433.02	0.119424	0.0531297	2.24779	0.0245899	0.138647
Bccip	3903.1	-0.00994954	0.0508823	-0.19554	0.84497	0.928736
Bcdin3d	460.808	-0.0757621	0.101977	-0.74293	0.457524	0.694492
Bche	678.453	-0.174072	0.0901949	-1.92996	0.0536118	0.217869
Bckdha	2933.57	0.075401	0.0464239	1.62419	0.104336	0.316128
Bckdhb	1867.04	0.0699617	0.0642793	1.0884	0.276418	0.536444
Bckdk	2101.42	0.0522623	0.0558782	0.93529	0.349639	0.606774
Bcl10	924.831	-0.0387602	0.0684971	-0.565866	0.571485	0.777168
Bcl11a	757.038	-0.0421786	0.0653368	-0.645556	0.518567	0.737627
Bcl2	1522.58	-0.0112729	0.0771704	-0.146077	0.88386	0.947503
Bcl2l1	7892.78	-0.108366	0.0479998	-2.25764	0.0239682	0.136376
Bcl2l11	735.819	0.0834876	0.0723683	1.15365	0.248644	0.507099
Bcl2l13	3725.69	-0.0255249	0.0355543	-0.717914	0.472811	0.706314
Bcl2l15	5216.64	0.0557538	0.054166	1.02931	0.303332	0.564183
Bcl6	5687.62	-0.149577	0.101713	-1.47058	0.141405	0.37538
Bcl7a	5847.72	0.0468862	0.0357936	1.3099	0.190228	0.441218
Bcl7b	3317.41	0.0613732	0.0399981	1.5344	0.12493	0.350543
Bcl7c	1981.55	0.00582271	0.0702975	0.0828295	0.933987	0.971141
Bcl9	2691.12	0.0582089	0.0445246	1.30734	0.191096	0.442166
Bcl9l	2605.53	0.254212	0.122082	2.08229	0.0373156	0.176973
Bclaf1	17715.2	-0.0215522	0.0409956	-0.52572	0.599083	0.79362
Bcor	1437.45	0.148405	0.0685538	2.16479	0.0304037	0.15674
Bcorl1	1430.78	0.0596	0.0899042	0.662928	0.507377	0.728707
Bcr	4691.08	0.0309928	0.0405544	0.764228	0.444732	0.685752
Bcs1l	1040.12	-0.059695	0.0595552	-1.00235	0.316176	0.575604
Bdh1	4199.6	0.113405	0.0666097	1.70254	0.0886547	0.290067
Bdnf	1667.78	-0.165735	0.0785866	-2.10894	0.0349494	0.169937
Bdp1	4619.9	-0.0379554	0.053769	-0.705898	0.480252	0.71046
Bean1	555.283	-0.0873492	0.0827841	-1.05514	0.291359	0.551725
Becn1	5236.14	0.0203505	0.039858	0.510576	0.609648	0.800127
Begain	626.005	-0.191566	0.0932565	-2.05418	0.0399581	0.183626
Bend3	273.02	0.0350472	0.0995354	0.352108	0.724757	0.866899
Bend4	377.291	-0.242747	0.0892055	-2.72121	0.00650427	0.0622052
Bend6	15564.6	-0.0932465	0.0323548	-2.882	0.00395156	0.0455612
Bet1	1954.89	-0.109323	0.0488298	-2.23885	0.0251654	0.140471
Bex1	2087.14	0.212422	0.188774	1.12527	0.260473	0.518664
Bex2	6175.75	0.022355	0.112176	0.199284	0.842041	0.927447
Bex4	875.718	0.166185	0.184208	0.902158	0.366973	0.62101
Bfar	3686.47	-0.0567831	0.0361227	-1.57195	0.115962	0.337118
Bfsp2	325.432	-0.157958	0.124664	-1.26707	0.205132	0.457684
Bgn	1176.77	0.00305885	0.153154	0.0199724	0.984065	0.99422
Bhlhb9	4611.61	0.0142396	0.0380935	0.373806	0.708549	0.858597
Bhlhe22	3578.68	-0.0159633	0.0394988	-0.404147	0.686105	0.846494
Bhlhe40	5616.83	-0.0384023	0.036734	-1.04542	0.29583	0.555811
Bhlhe41	3393.34	-0.0157044	0.0426211	-0.368466	0.712526	0.860905
Bicc1	621.666	-0.0564858	0.0902432	-0.625929	0.531362	0.747245
Bicd1	5302.84	-0.103203	0.0493885	-2.08962	0.0366521	0.174976
Bicd2	5055.94	0.000393355	0.0381928	0.0102992	0.991783	0.99679
Bicdl1	2414.5	0.130388	0.0682321	1.91094	0.0560122	0.222911
Bicral	4128.2	0.038761	0.0428139	0.905336	0.365287	0.619865
Bin1	16318.6	0.0837667	0.0395342	2.11884	0.0341036	0.167731
Bin3	778	-0.0691733	0.0790078	-0.875525	0.381288	0.634233
Birc2	5945.61	-0.0144185	0.0378033	-0.381409	0.7029	0.857074
Birc6	14234.7	0.0478926	0.0540289	0.886425	0.375389	0.628713
Bivm	2092.2	-0.0704189	0.0414528	-1.69878	0.0893615	0.291637
Blcap	5600.29	0.0142228	0.0396736	0.358495	0.719973	0.864535
Blm	760.528	-0.0196302	0.0629826	-0.311677	0.755286	0.884972
Blmh	4757.06	-0.0103128	0.0360699	-0.285913	0.774945	0.895516
Bloc1s1	2404.36	-0.0275992	0.0418143	-0.660042	0.509227	0.730154
Bloc1s2	1408.86	0.031231	0.0585005	0.53386	0.593439	0.790955
Bloc1s3	491.205	-0.167702	0.0838825	-1.99925	0.0455817	0.198719
Bloc1s5	1097.2	-0.0208545	0.063602	-0.32789	0.742995	0.877799
Bloc1s6	1273.21	-0.0235061	0.0554479	-0.423931	0.671616	0.836389
Blvra	1622.89	-0.0602443	0.045488	-1.3244	0.18537	0.435902
Blvrb	312.671	0.137099	0.151324	0.905998	0.364937	0.619652
Blzf1	2060.22	-0.0169367	0.0432138	-0.391928	0.695112	0.852254
Bmf	1077.85	0.118217	0.0797202	1.4829	0.138101	0.369423
Bmi1	5149.28	-0.0281377	0.05082	-0.553673	0.579803	0.783263
Bmp1	8619.54	0.224792	0.0431765	5.20636	1.92584e-07	4.14157e-05
Bmp2k	1535.74	-0.0442966	0.0545711	-0.811723	0.416951	0.664153
Bmp5	1396.62	-0.0379651	0.0781855	-0.485578	0.627267	0.811458
Bmp6	615.662	0.235472	0.10762	2.18799	0.0286706	0.151316
Bmp7	589.021	0.179882	0.202365	0.888898	0.374058	0.627833
Bmpr1a	7277.14	-0.112493	0.0352273	-3.19333	0.00140641	0.0235167
Bmpr1b	2158.57	-0.118381	0.0488333	-2.42418	0.0153431	0.105952
Bmpr2	10977.8	-0.0925053	0.0521851	-1.77264	0.0762884	0.265297
Bms1	2994.83	0.146117	0.050307	2.90451	0.00367828	0.0436744
Bnip1	1065.88	0.00587639	0.0663407	0.088579	0.929417	0.968656
Bnip2	3859.46	-0.0039734	0.0388522	-0.10227	0.918543	0.963232
Bnip3	5905.41	-0.0497123	0.0405008	-1.22744	0.219657	0.475444
Bnip3l	11003.1	-0.136035	0.0303262	-4.48571	7.26714e-06	0.000677075
Boc	5499.43	0.0876242	0.056776	1.54333	0.12275	0.346901
Bod1	2760.51	-0.0448224	0.0397729	-1.12696	0.25976	0.518312
Bod1l	7982.98	0.019955	0.0381117	0.523592	0.600562	0.794219
Bok	370.973	0.0313588	0.0939556	0.333762	0.738559	0.875484
Bola2	868.098	0.0597924	0.0755354	0.79158	0.428605	0.674156
Bola3	998.066	0.157224	0.0725934	2.16582	0.0303251	0.156544
Bop1	2135.02	0.0942082	0.046179	2.04006	0.0413439	0.187754
Bora	524.621	0.193676	0.0825292	2.34676	0.0189374	0.119099
Borcs5	824.844	0.128913	0.0706802	1.82389	0.0681681	0.248588
Borcs6	501.748	0.00801769	0.0813959	0.0985024	0.921533	0.965054
Borcs7	1393.02	0.0258155	0.0504645	0.511558	0.60896	0.799902
Bpgm	4633.4	-0.103598	0.0371235	-2.79063	0.00526052	0.0542466
Bphl	2399.11	0.130584	0.0407554	3.20409	0.0013549	0.0230259
Bpnt1	5904.83	-0.0468615	0.0374309	-1.25195	0.21059	0.465101
Bptf	10977.3	0.0105241	0.0372171	0.282777	0.777347	0.897083
Braf	10366.5	-0.0400527	0.0570059	-0.702606	0.482301	0.711653
Brap	3403.26	0.0188036	0.0437316	0.429976	0.667213	0.834955
Brat1	1075.78	0.118545	0.0646149	1.83464	0.0665587	0.245358
Brca2	443.586	0.0910404	0.0804573	1.13154	0.257829	0.516775
Brcc3	4562.98	-0.0898987	0.0447405	-2.00934	0.0445015	0.196007
Brd1	5126.85	0.0681713	0.0373544	1.82499	0.0680028	0.248383
Brd2	11497.9	0.0238105	0.0281829	0.844857	0.398191	0.647433
Brd3	4894.91	0.0211423	0.0457975	0.461647	0.644335	0.82144
Brd4	4322.17	0.0591822	0.0415261	1.42518	0.154105	0.393802
Brd7	4302.55	-0.00864889	0.041432	-0.208749	0.834644	0.924825
Brd8	6786.13	-0.00930888	0.0453234	-0.205388	0.837269	0.926198
Brd9	4471.2	0.0719375	0.0362429	1.98487	0.0471587	0.203217
Brdt	1397.41	0.106296	0.0567771	1.87216	0.0611844	0.234293
Bre	1391.62	-0.0141068	0.0523757	-0.269339	0.787669	0.902708
Brf1	2217.13	0.108273	0.048746	2.22116	0.02634	0.144977
Brf2	635.854	0.118988	0.0789953	1.50626	0.131999	0.360432
Bri3	1164.63	0.000492676	0.0578242	0.00852024	0.993202	0.997354
Bri3bp	7821.36	-0.0733529	0.0325026	-2.25683	0.0240186	0.136558
Brinp1	8020.96	0.0137446	0.0321316	0.427759	0.668826	0.835467
Brinp2	1531.26	-0.0810751	0.0534466	-1.51694	0.129283	0.356591
Brinp3	1817.63	-0.0356672	0.0519914	-0.686021	0.4927	0.718798
Brix1	1912.26	-0.127571	0.0542262	-2.35257	0.0186441	0.118219
Brk1	6730.55	-0.057168	0.0543869	-1.05114	0.293196	0.552848
Brms1	766.009	0.0784793	0.0621463	1.26281	0.206656	0.45931
Brms1l	5485.17	0.00520764	0.0573426	0.0908162	0.927639	0.967642
Brox	6665.31	-0.0351965	0.0303559	-1.15946	0.246268	0.505862
Brpf1	3895.43	0.124282	0.0470153	2.64343	0.00820702	0.0717323
Brpf3	2040.59	0.128972	0.0562185	2.29411	0.021784	0.12893
Brsk1	7053.89	0.0154073	0.0642054	0.239969	0.810354	0.913549
Brsk2	9472.82	0.0543807	0.0405282	1.3418	0.179661	0.428847
Brwd1	11664.5	0.0449894	0.0361621	1.2441	0.213462	0.469113
Brwd3	2658.42	-0.0813127	0.0616645	-1.31863	0.187293	0.437773
Bscl2	4029.65	0.0623105	0.0416308	1.49674	0.134461	0.364186
Bsdc1	4558.32	-0.0283963	0.0372131	-0.763074	0.445419	0.68585
Bsg	22354.1	0.11887	0.0614502	1.93442	0.053062	0.21677
Bsn	15805.8	0.167626	0.0476986	3.51427	0.000440959	0.0112459
Btaf1	6623.82	-0.395062	0.187954	-2.10191	0.0355612	0.172043
Btbd1	7289.92	-0.0640079	0.0317303	-2.01725	0.0436692	0.194255
Btbd10	5033.11	-0.0394019	0.0319864	-1.23183	0.218012	0.474528
Btbd11	2356.63	0.0183837	0.0680723	0.270061	0.787114	0.902509
Btbd17	686.971	0.296187	0.122081	2.42614	0.0152603	0.105888
Btbd2	3011.99	0.128693	0.0557823	2.30706	0.0210512	0.126537
Btbd3	37689.3	-0.064166	0.050758	-1.26415	0.206175	0.458775
Btbd6	1884.7	-0.0050717	0.0574154	-0.0883334	0.929612	0.968705
Btbd7	3174.53	-0.0698613	0.0470598	-1.48452	0.13767	0.369111
Btbd8	2645.93	-0.0336842	0.0482509	-0.698105	0.485112	0.713288
Btbd9	4159.67	0.0232449	0.0375425	0.619162	0.53581	0.750602
Btd	888.839	0.0703434	0.0726993	0.967594	0.333247	0.592491
Btf3	7317.76	-0.105394	0.0322548	-3.26753	0.0010849	0.0205136
Btf3l4	4647.65	-0.0802447	0.0496558	-1.61602	0.10609	0.319644
Btg1	8745.13	-0.0927451	0.0647517	-1.43232	0.152053	0.391937
Btg2	1407.95	0.0645655	0.198065	0.325982	0.744438	0.878737
Btrc	5456.22	-0.0124143	0.0412406	-0.301022	0.763398	0.890008
Bub3	5195.25	-0.022418	0.0384492	-0.583055	0.559856	0.769045
Bud13	771.91	0.00593872	0.0626491	0.0947933	0.924479	0.966345
Bud31	2847.11	-0.068995	0.0505636	-1.36452	0.172405	0.419324
Bysl	941.761	0.119137	0.0798403	1.4922	0.135647	0.365897
Bzrap1	12392.4	0.166552	0.0453256	3.67457	0.00023825	0.00734
Bzw1	15787	-0.133785	0.046085	-2.903	0.00369602	0.043795
Bzw2	2921.29	0.00431202	0.0423365	0.101851	0.918875	0.963462
C1d	3469.08	-0.137735	0.0433443	-3.17769	0.00148454	0.0242932
C1galt1	1386.32	-0.0871766	0.054698	-1.59378	0.110985	0.328351
C1galt1c1	1947.68	-0.0975415	0.0438107	-2.22643	0.0259855	0.143641
C1qa	944.564	-0.157476	0.0765886	-2.05613	0.0397702	0.183419
C1qb	1055.07	-0.0766885	0.0806723	-0.950617	0.341799	0.599967
C1qbp	2061.11	-0.041715	0.054354	-0.767469	0.442803	0.684478
C1qc	457.184	0.134306	0.118404	1.13431	0.256665	0.515785
C1ql3	724.589	-0.211299	0.0739401	-2.8577	0.00426717	0.0481432
C1qtnf4	1600.01	0.126986	0.0523799	2.42433	0.0153365	0.105952
C2cd2	1402.24	0.0118815	0.0529679	0.224315	0.822512	0.919499
C2cd2l	3110.4	0.0420513	0.0475286	0.884757	0.376288	0.629604
C2cd3	3085.91	-0.0187906	0.0523743	-0.358775	0.719764	0.864535
C2cd5	6485.45	0.0969012	0.0463021	2.0928	0.0363667	0.174223
C4b	978.81	-0.175868	0.0895974	-1.96287	0.0496618	0.208863
CAAA01180111.1	2248.78	0.0477398	0.0631607	0.755846	0.449742	0.688767
Caap1	573.592	-0.00569483	0.0772758	-0.0736949	0.941253	0.974704
Cab39	13341.6	-0.093883	0.0339163	-2.76808	0.00563882	0.0567962
Cab39l	4903.48	0.00794147	0.104452	0.0760298	0.939395	0.973785
Cabin1	5573.76	0.13955	0.0324364	4.30228	1.69049e-05	0.00122544
Cables1	2051.52	-0.0757494	0.0628366	-1.2055	0.228011	0.484586
Cables2	2026.97	0.00100539	0.0426696	0.0235623	0.981202	0.992741
Cabp1	9934	0.187396	0.0397757	4.71132	2.46116e-06	0.000282892
Cabp2	270.478	-0.0144847	0.107475	-0.134772	0.892792	0.951369
Cabp7	4796.77	-0.0654339	0.0570281	-1.1474	0.251217	0.509713
Cacfd1	3342.6	0.0326755	0.0522738	0.625083	0.531917	0.747413
Cachd1	1639.47	0.0187193	0.0659381	0.283892	0.776493	0.896634
Cacna1a	22681.7	0.00667028	0.0462087	0.144351	0.885223	0.948024
Cacna1b	4669.66	0.0763316	0.0486822	1.56796	0.116891	0.338711
Cacna1c	5740.24	0.0914876	0.055913	1.63625	0.101787	0.312171
Cacna1d	5975.43	0.122513	0.047703	2.56824	0.0102215	0.0814088
Cacna1e	15025.5	0.119851	0.10629	1.12759	0.259493	0.518312
Cacna1g	14800.9	0.101072	0.051795	1.95138	0.0510116	0.211936
Cacna1i	4617.83	0.0727125	0.05379	1.35179	0.176444	0.424767
Cacna2d1	5476.22	-0.00813949	0.0554139	-0.146885	0.883223	0.947218
Cacna2d2	11499.4	0.0456107	0.0438511	1.04013	0.298281	0.558335
Cacna2d3	4051.97	-0.0575259	0.0491312	-1.17086	0.241654	0.500327
Cacna2d4	274.341	0.00293872	0.109581	0.0268178	0.978605	0.99187
Cacnb1	1297.5	0.096607	0.0732115	1.31956	0.186982	0.437377
Cacnb2	3915.62	-0.108264	0.0414608	-2.61124	0.00902143	0.0759584
Cacnb3	2168.45	0.131565	0.0571166	2.30344	0.0212539	0.127358
Cacnb4	36219	-0.0845963	0.0491735	-1.72036	0.0853663	0.282124
Cacng2	8921.87	0.0238048	0.0344697	0.690601	0.489816	0.716945
Cacng3	419.658	-0.0717191	0.0835888	-0.857999	0.390893	0.641419
Cacng4	1707.95	0.0359361	0.0489875	0.733577	0.463207	0.698456
Cacng5	3793.6	-0.00992131	0.0436803	-0.227134	0.820319	0.918417
Cacng7	8076.73	0.109995	0.054231	2.02828	0.0425318	0.191567
Cacng8	586.19	0.0956558	0.0803147	1.19101	0.233649	0.491907
Cactin	884.467	0.2127	0.10262	2.0727	0.0382006	0.179258
Cacul1	4919.02	-0.112759	0.0424797	-2.65442	0.00794458	0.0707661
Cacybp	3566.68	-0.115151	0.0590291	-1.95076	0.0510859	0.211936
Cad	1405.08	0.189214	0.0608696	3.10852	0.00188025	0.0276646
Cadm1	8053.37	0.0123619	0.0367005	0.336833	0.736243	0.874094
Cadm2	12677	-0.0552457	0.0423204	-1.30541	0.191752	0.442619
Cadm3	54806.5	0.0183884	0.0403841	0.455338	0.648866	0.824318
Cadm4	12201.2	0.11026	0.109628	1.00576	0.31453	0.574508
Cadps	16458.8	-0.0344547	0.0477419	-0.721687	0.470487	0.704359
Cadps2	19682.6	0.0181742	0.0446152	0.407353	0.683748	0.84511
Calb1	66307.7	-0.0934313	0.0491908	-1.89936	0.0575166	0.226876
Calb2	21037.2	-0.0923839	0.0520531	-1.7748	0.0759309	0.264385
Calcoco1	3624.18	0.0691401	0.0462053	1.49637	0.134558	0.364319
Calcrl	763.327	-0.188289	0.0788284	-2.38859	0.016913	0.112039
Cald1	4653.45	0.0211167	0.0465238	0.453889	0.649909	0.82482
Calm1	112156	-0.0772112	0.0386149	-1.99952	0.0455521	0.198719
Calm2	109926	-0.105567	0.0375965	-2.80789	0.00498666	0.0524212
Calm3	60313.5	0.0389673	0.0679029	0.573867	0.566058	0.773741
Calml4	539.204	0.274897	0.243922	1.12699	0.259748	0.518312
Caln1	41870.1	-0.0268841	0.0411934	-0.652631	0.513994	0.733834
Calr	17005	0.0307565	0.0414991	0.741136	0.458611	0.695319
Calu	9864.83	-0.0620886	0.0329662	-1.8834	0.0596463	0.231304
Caly	1800.06	0.0466057	0.0741983	0.628123	0.529923	0.746822
Camk1	2519.61	0.093987	0.0432164	2.1748	0.0296451	0.154298
Camk1d	5580.35	-0.0969773	0.0394178	-2.46024	0.0138843	0.100379
Camk1g	1077.13	-0.090106	0.0618131	-1.45772	0.144919	0.380856
Camk2a	6987.57	-0.0952004	0.0510303	-1.86557	0.062102	0.235915
Camk2b	38123.8	0.0811049	0.0343275	2.36268	0.0181434	0.116959
Camk2d	17144.3	0.0123635	0.0349939	0.353305	0.72386	0.866682
Camk2g	10528.6	-0.0434525	0.04825	-0.900569	0.367817	0.621802
Camk2n1	15511.6	-0.145139	0.0305185	-4.75576	1.97701e-06	0.000248266
Camk2n2	1821.41	0.0183291	0.0680594	0.26931	0.787691	0.902708
Camk4	45715.4	0.0635841	0.059373	1.07093	0.284203	0.543817
Camkk1	4898.86	-0.0357655	0.0414451	-0.862959	0.38816	0.638714
Camkk2	15094.8	0.0685325	0.036857	1.85942	0.0629683	0.23767
Camkmt	1256.43	-0.000177759	0.0594259	-0.00299127	0.997613	0.999183
Camkv	383.567	-0.597521	0.401021	-1.49	0.136224	0.366853
Caml	2327.65	-0.0245543	0.0406223	-0.604453	0.545543	0.757895
Camsap1	7803.63	0.00420501	0.0454892	0.0924397	0.926349	0.967466
Camsap2	13492.6	-0.0585261	0.0362369	-1.6151	0.10629	0.320032
Camsap3	995.797	0.177206	0.0670832	2.64159	0.00825184	0.0717333
Camta1	23506.8	-0.0269139	0.0244285	-1.10174	0.270574	0.530181
Camta2	9567.59	0.112721	0.055632	2.02619	0.042745	0.192303
Cand1	9828	-0.0391397	0.0330952	-1.18264	0.236952	0.495477
Cand2	486.853	0.20188	0.0846423	2.38509	0.0170747	0.112595
Cant1	3072.67	0.114287	0.0565953	2.01937	0.0434487	0.193638
Canx	30704	-0.0518631	0.0348526	-1.48807	0.136732	0.367706
Cap1	8047.19	-0.0247918	0.0341226	-0.726553	0.4675	0.70201
Cap2	8390.77	-0.0531554	0.0336211	-1.58101	0.113875	0.333402
Capn1	1453.98	0.144107	0.0525157	2.74407	0.0060683	0.0593911
Capn10	1846.14	0.014768	0.0450075	0.328123	0.742818	0.877799
Capn15	5387.13	0.178593	0.0443491	4.02698	5.6499e-05	0.00271972
Capn2	6705.42	0.0324794	0.0441262	0.736057	0.461696	0.697836
Capn5	1394.64	0.0360487	0.0697932	0.516507	0.6055	0.797718
Capn7	4848.83	-0.0344089	0.0377406	-0.911721	0.361916	0.617427
Capns1	8345.24	-0.00387582	0.0343651	-0.112783	0.910202	0.959099
Caprin1	19490.7	-0.0401606	0.0356331	-1.12706	0.259718	0.518312
Caprin2	1333.74	0.0114886	0.0483095	0.237812	0.812027	0.913851
Capza1	5134.17	-0.132421	0.0346823	-3.81811	0.000134476	0.00504415
Capza2	16381.9	-0.111864	0.0381884	-2.92928	0.00339753	0.0410582
Capzb	8607.48	0.050528	0.0436028	1.15882	0.246528	0.506065
Car10	10059.1	0.0359804	0.0318212	1.13071	0.258179	0.517017
Car11	2448.28	0.290144	0.0714426	4.06122	4.88173e-05	0.00245211
Car12	1522.03	0.429462	0.270245	1.58916	0.112024	0.330325
Car13	569.43	-0.136437	0.0792604	-1.72138	0.0851821	0.28209
Car14	1869.12	-0.0246366	0.139775	-0.176259	0.86009	0.936269
Car2	14319.2	-0.0898777	0.0341058	-2.63526	0.0084073	0.0724307
Car4	11266.9	0.0872481	0.067841	1.28607	0.19842	0.449611
Car7	3184.17	0.00450451	0.0461014	0.0977089	0.922163	0.965364
Car8	131241	-0.0503356	0.0434716	-1.1579	0.246906	0.506074
Car9	375.199	-0.0296477	0.119037	-0.249063	0.803312	0.910137
Card19	610.876	0.110514	0.0851709	1.29755	0.194442	0.445069
Carf	1453.6	0.0250467	0.0582328	0.430113	0.667114	0.834922
Carhsp1	4003.72	-0.151206	0.0372896	-4.05491	5.01527e-05	0.00249608
Carkd	3133.81	0.0600899	0.0475422	1.26393	0.206256	0.458775
Carm1	2422.81	0.0239296	0.0414582	0.577197	0.563806	0.771948
Carmil3	2711.62	0.309516	0.0497476	6.22174	4.91676e-10	4.36949e-07
Carnmt1	1011.39	-0.0342121	0.0749712	-0.456337	0.648148	0.823768
Carns1	807.204	0.0895907	0.0762273	1.17531	0.239871	0.498512
Cars	3453.05	0.139619	0.0365018	3.82499	0.000130778	0.00497
Cars2	924.144	0.100324	0.0610499	1.64331	0.100318	0.309674
Casc3	5640.29	0.077068	0.037859	2.03566	0.0417847	0.189296
Casc4	8601.47	-0.0265208	0.037421	-0.708714	0.478502	0.709744
Casd1	5976.17	0.0118918	0.033515	0.35482	0.722724	0.866324
Cask	4888.79	-0.00623565	0.0407854	-0.152889	0.878486	0.945484
Caskin1	6080.84	0.188748	0.0635558	2.9698	0.00297993	0.0373801
Caskin2	801.761	0.109395	0.0870816	1.25623	0.209031	0.462809
Casp12	764.793	-0.225241	0.0713284	-3.1578	0.00158965	0.025227
Casp2	2251.69	0.000382712	0.0758017	0.00504886	0.995972	0.998653
Casp3	1020.16	-0.0658064	0.0583673	-1.12745	0.259551	0.518312
Casp6	274.281	0.0720755	0.102763	0.701378	0.483067	0.71221
Casp8ap2	2465.3	-0.0062838	0.043738	-0.143669	0.885762	0.948134
Casp9	2166.03	0.00580636	0.0450148	0.128988	0.897367	0.953421
Casq2	3502.39	-0.0254925	0.0485645	-0.524921	0.599638	0.793633
Cast	1786.53	-0.092668	0.0493768	-1.87675	0.0605521	0.233108
Cat	3740.53	-0.0404376	0.0462836	-0.87369	0.382287	0.634935
Catsper2	456.816	0.164459	0.103288	1.59224	0.11133	0.328998
Cav1	1097.04	-0.174218	0.0834477	-2.08776	0.0368198	0.175497
Cav2	1201.91	-0.257602	0.0516845	-4.98412	6.2245e-07	0.000105752
Cbarp	2153.18	0.0536747	0.0833412	0.644036	0.519552	0.738028
Cbfa2t2	3917.04	0.00221509	0.0395816	0.0559627	0.955372	0.981539
Cbfa2t3	1973.65	0.181843	0.0676974	2.68611	0.00722894	0.0666528
Cbfb	1952.95	-0.109406	0.0443795	-2.46525	0.0136918	0.0992355
Cbl	4592.49	0.0166374	0.0532731	0.312303	0.75481	0.884773
Cblb	2272.71	-0.0128385	0.0569211	-0.22555	0.821552	0.919352
Cbll1	2044.17	-0.0591598	0.0431585	-1.37076	0.170451	0.416723
Cbln1	31194.3	0.166152	0.0375897	4.42014	9.86366e-06	0.000819819
Cbln3	94943.7	0.035882	0.0393547	0.911761	0.361895	0.617427
Cbr1	1471.37	0.142088	0.0651407	2.18125	0.0291649	0.152747
Cbr4	724.508	-0.102569	0.0802893	-1.2775	0.201427	0.453293
Cbs	2068.68	0.0385085	0.0447867	0.859821	0.389888	0.640554
Cbwd1	1168.25	-0.140894	0.0537506	-2.62126	0.00876066	0.0743234
Cbx1	5799.15	0.0209254	0.0518447	0.403616	0.686495	0.846643
Cbx3	7363.35	-0.0967467	0.0455666	-2.12319	0.0337377	0.166569
Cbx4	1143.5	0.184867	0.0959058	1.92759	0.0539067	0.218291
Cbx5	17662.2	-0.104001	0.0386377	-2.69171	0.00710867	0.066071
Cbx6	338.872	0.124606	0.110419	1.12848	0.259116	0.518098
Cbx7	6156.67	0.098752	0.0379155	2.60453	0.00920013	0.0766324
Cbx8	806.851	0.117307	0.0940483	1.24731	0.212285	0.467325
Cby1	1658.17	-0.0616984	0.0472157	-1.30673	0.191303	0.44233
Cc2d1a	1926.09	0.27374	0.0754887	3.62624	0.000287577	0.00835007
Cc2d1b	1744.14	0.193655	0.0578919	3.3451	0.000822518	0.0173404
Cc2d2a	3211.15	0.02717	0.0347277	0.782372	0.433996	0.678111
Ccar1	7723.98	-0.0255334	0.0408715	-0.624722	0.532153	0.747547
Ccar2	5643.75	0.0824081	0.034395	2.39593	0.0165783	0.110839
Ccbl1	2818.5	0.058137	0.0595928	0.975571	0.329277	0.588238
Ccbl2	517.419	-0.052636	0.0761902	-0.69085	0.48966	0.716897
Ccdc106	1198.76	-0.0443086	0.0629675	-0.703673	0.481636	0.711356
Ccdc107	877.94	0.17271	0.0816268	2.11584	0.034358	0.168464
Ccdc112	565.937	-0.0464249	0.0719528	-0.645214	0.518788	0.73776
Ccdc114	381.007	0.144347	0.111	1.30042	0.193455	0.443773
Ccdc115	1031.54	0.144147	0.0712774	2.02235	0.0431407	0.193255
Ccdc117	2629.64	-0.0825913	0.163334	-0.505658	0.613096	0.802456
Ccdc12	1958.33	0.112588	0.0706031	1.59466	0.110789	0.328101
Ccdc120	2137.37	0.215169	0.0578039	3.7224	0.000197342	0.00653264
Ccdc124	1181.39	0.0792782	0.263801	0.300522	0.763779	0.890317
Ccdc126	614.843	-0.167506	0.0728302	-2.29995	0.0214509	0.127959
Ccdc127	6926.71	-0.0813157	0.0382308	-2.12697	0.0334226	0.165453
Ccdc13	364.857	0.0772684	0.0861627	0.896774	0.36984	0.624125
Ccdc130	644.018	0.0714477	0.0703906	1.01502	0.310097	0.570091
Ccdc134	1421.26	0.0694613	0.0574997	1.20803	0.227036	0.484007
Ccdc136	8082.75	0.107542	0.0378096	2.8443	0.00445094	0.049282
Ccdc137	1428.25	0.0921555	0.0581289	1.58537	0.112883	0.331673
Ccdc138	328.073	-0.000831613	0.0948181	-0.00877062	0.993002	0.997354
Ccdc14	353.294	0.024735	0.0980082	0.252377	0.80075	0.908749
Ccdc141	1354.5	-0.0610051	0.0608524	-1.00251	0.316098	0.575604
Ccdc148	895.405	-0.168752	0.0619912	-2.72218	0.00648519	0.0621209
Ccdc149	2536.03	-0.132799	0.0442323	-3.00232	0.00267934	0.0348194
Ccdc15	289.612	-0.105887	0.102082	-1.03728	0.299605	0.559996
Ccdc153	395.172	-0.228001	0.120228	-1.89639	0.0579079	0.227497
Ccdc157	2008.54	0.0966787	0.0457809	2.11177	0.0347062	0.169505
Ccdc159	480.103	0.16611	0.076648	2.16719	0.0302207	0.156145
Ccdc162	298.547	0.11606	0.114387	1.01463	0.310281	0.570174
Ccdc163	682.128	0.246078	0.0767541	3.20606	0.00134567	0.0229299
Ccdc166	328.753	0.0277079	0.0899422	0.308064	0.758034	0.886903
Ccdc167	3510.24	0.0314595	0.0410149	0.767025	0.443066	0.684599
Ccdc171	279.681	0.0139396	0.0993466	0.140313	0.888413	0.949827
Ccdc173	350.77	0.0184371	0.0851429	0.216543	0.828565	0.922839
Ccdc174	1904.27	-0.0470266	0.0507688	-0.926288	0.354296	0.610286
Ccdc177	451.165	-0.0181049	0.0756217	-0.239414	0.810784	0.913748
Ccdc181	1414.91	0.00412218	0.0544529	0.0757018	0.939656	0.973968
Ccdc184	605.908	0.0421508	0.125513	0.335828	0.737	0.874388
Ccdc186	7045.04	-0.0706438	0.0412701	-1.71174	0.086944	0.285846
Ccdc187	682.154	0.0372972	0.0839527	0.444265	0.656851	0.829174
Ccdc190	1400.07	-0.080031	0.059935	-1.3353	0.181779	0.431105
Ccdc191	751.546	-0.0283735	0.0825802	-0.343587	0.731157	0.87083
Ccdc22	2290.31	0.186155	0.0527194	3.53105	0.000413912	0.0106739
Ccdc25	2817.18	-0.0870012	0.0599997	-1.45003	0.147051	0.384047
Ccdc28a	1472.11	-0.0576954	0.0457603	-1.26082	0.207375	0.460643
Ccdc28b	4044.73	0.12307	0.0490952	2.50676	0.0121842	0.0920627
Ccdc3	421.705	-0.0309845	0.107375	-0.288564	0.772915	0.895007
Ccdc30	818.232	0.114749	0.0649963	1.76548	0.0774837	0.267774
Ccdc32	2015.31	-0.0796529	0.0442002	-1.80209	0.0715306	0.255612
Ccdc34	922.381	0.0605505	0.0639679	0.946576	0.343855	0.601811
Ccdc39	1287.83	0.115642	0.0547108	2.11369	0.0345414	0.169045
Ccdc43	1979.53	-0.0173521	0.0420632	-0.412524	0.679956	0.843049
Ccdc47	8495.74	-0.0669485	0.0523504	-1.27885	0.200949	0.452634
Ccdc50	8618.59	-0.0848524	0.0353058	-2.40335	0.0162455	0.109565
Ccdc51	533.202	0.106281	0.0742798	1.43082	0.15248	0.392515
Ccdc57	444.855	0.135062	0.0872415	1.54814	0.121589	0.345336
Ccdc58	1415.17	0.0871452	0.0751715	1.15928	0.24634	0.505862
Ccdc59	2336.94	-0.0221799	0.0511657	-0.433492	0.664658	0.83373
Ccdc6	3478.35	-0.0698266	0.04368	-1.5986	0.109911	0.326594
Ccdc61	483.084	0.269017	0.13087	2.0556	0.0398206	0.183472
Ccdc62	415.2	0.0410955	0.0815022	0.504226	0.614103	0.802844
Ccdc63	711.077	-0.0390403	0.0692303	-0.563918	0.57281	0.778092
Ccdc66	2021.59	0.0113814	0.0492931	0.230893	0.817398	0.916266
Ccdc71	1781.81	0.0117923	0.0489661	0.240826	0.80969	0.913346
Ccdc71l	744.094	-0.0968701	0.0678665	-1.42736	0.153476	0.393434
Ccdc74a	2396.1	0.217037	0.057854	3.75146	0.000175807	0.00610883
Ccdc77	1030.05	0.0513504	0.0581882	0.882488	0.377513	0.631082
Ccdc82	8436.94	-0.0288912	0.0400982	-0.720511	0.47121	0.70462
Ccdc84	1020.67	0.177047	0.0575895	3.07429	0.00211004	0.0295461
Ccdc85a	2409.53	-0.145571	0.0555668	-2.61975	0.00879939	0.074585
Ccdc85c	6419.42	0.0844199	0.0545746	1.54687	0.121894	0.345582
Ccdc86	299.535	0.137261	0.105321	1.30327	0.192484	0.443188
Ccdc88a	5917.05	-0.127793	0.054432	-2.34775	0.018887	0.118911
Ccdc88c	1104.17	0.0787013	0.0814704	0.966011	0.334039	0.593089
Ccdc9	2522.24	0.0825557	0.0678119	1.21742	0.223444	0.480304
Ccdc90b	1703.19	-0.0367851	0.0528167	-0.696466	0.486137	0.714184
Ccdc91	3041.37	-0.01195	0.0669463	-0.178501	0.85833	0.935145
Ccdc92	4847.04	0.140982	0.101181	1.39336	0.16351	0.406466
Ccdc92b	1950.35	0.00839405	0.0602883	0.139232	0.889267	0.950213
Ccdc93	2853.6	-0.000278589	0.0469148	-0.0059382	0.995262	0.998546
Ccdc94	426.897	0.133207	0.110696	1.20336	0.228835	0.485775
Ccdc97	2091.44	0.103295	0.0773307	1.33576	0.181628	0.43096
Cck	328.547	0.143439	0.110509	1.29798	0.194295	0.444847
Ccl25	1797.4	0.0518233	0.0592771	0.874255	0.381979	0.634935
Ccl27a	4770.46	0.0495118	0.0541619	0.914144	0.360641	0.616709
Ccm2	2288.61	0.0668687	0.0608095	1.09964	0.271488	0.53098
Ccnc	4014.91	-0.0166768	0.0562276	-0.296595	0.766776	0.892072
Ccnd1	1974.43	0.01904	0.0587275	0.324209	0.74578	0.879542
Ccnd2	1056.63	-0.00283032	0.0892088	-0.0317269	0.97469	0.989976
Ccnd3	1491.57	0.0592405	0.0635915	0.931578	0.351554	0.60883
Ccndbp1	6597.69	-0.0218071	0.0435179	-0.501106	0.616296	0.804424
Ccne1	565.164	-0.034732	0.0795633	-0.436532	0.662451	0.832694
Ccne2	1417.46	-0.0798227	0.0752674	-1.06052	0.288907	0.549331
Ccnf	322.768	0.118387	0.122966	0.962766	0.335665	0.594506
Ccng1	4834.07	-0.0624055	0.0371734	-1.67877	0.0931969	0.298
Ccng2	5049.99	-0.0122217	0.109186	-0.111936	0.910874	0.959458
Ccnh	3760.51	-0.00443291	0.0371082	-0.119459	0.904912	0.956714
Ccni	18592.1	-0.0670984	0.0405874	-1.65318	0.0982935	0.306501
Ccnj	894.387	-0.00210984	0.05921	-0.0356331	0.971575	0.988538
Ccnjl	1257.66	-0.0029202	0.077293	-0.037781	0.969862	0.988079
Ccnk	3511.07	0.0200261	0.0570798	0.350844	0.725706	0.867199
Ccnl1	7769.35	0.0656779	0.0482513	1.36116	0.173462	0.421112
Ccnl2	11167.6	0.108284	0.0438334	2.47035	0.0134982	0.0981585
Ccnt1	5900.14	-0.0285418	0.0421077	-0.677829	0.49788	0.721736
Ccnt2	10502	0.0366024	0.0472311	0.774964	0.438361	0.681013
Ccny	6923.35	-0.108645	0.0410854	-2.64438	0.0081841	0.0716838
Ccnyl1	1158.53	0.0312513	0.0616342	0.507044	0.612124	0.801981
Ccp110	8648.1	-0.0666429	0.0423248	-1.57456	0.115358	0.335861
Ccpg1os	361.921	-0.0671614	0.0993228	-0.676193	0.498918	0.722396
Ccs	1768.98	0.054293	0.0519723	1.04465	0.296184	0.556121
Ccsap	1407.59	0.0737021	0.0545319	1.35154	0.176523	0.424868
Ccser1	1848.84	-0.0860007	0.0623519	-1.37928	0.167809	0.412225
Ccser2	9198.14	-0.0474716	0.0324986	-1.46073	0.14409	0.379629
Cct2	9112.64	-0.0590023	0.0324753	-1.81684	0.0692422	0.250864
Cct3	9211.16	-0.057052	0.0263045	-2.16891	0.0300895	0.155587
Cct4	5870.98	-0.0637494	0.0550618	-1.15778	0.246955	0.506074
Cct5	11889.5	-0.087774	0.0311885	-2.81431	0.00488826	0.0519969
Cct7	11539.1	-0.0849634	0.037427	-2.27011	0.023201	0.133887
Cct8	12786.5	-0.0385504	0.0363716	-1.0599	0.289188	0.549472
Ccz1	2777.98	0.0719572	0.0384705	1.87045	0.0614213	0.23472
Cd151	2425.44	-0.0494255	0.0450815	-1.09636	0.272923	0.532794
Cd164	6871.35	-0.0719475	0.0349587	-2.05807	0.0395833	0.183069
Cd200	3871.84	-0.138733	0.0433672	-3.19903	0.00137889	0.0232559
Cd24a	1023.37	-0.383948	0.185308	-2.07194	0.0382708	0.179441
Cd276	396.227	0.114646	0.0966435	1.18627	0.235515	0.493991
Cd2ap	3501.92	0.0563125	0.0572662	0.983346	0.325437	0.584644
Cd2bp2	6345.38	0.0107897	0.0389307	0.277151	0.781664	0.899283
Cd300a	549.632	0.139598	0.0994288	1.404	0.160319	0.402315
Cd302	667.649	-0.0543117	0.0738589	-0.735343	0.46213	0.697965
Cd320	578.495	-0.0214532	0.0787197	-0.272526	0.785218	0.900945
Cd33	273.905	-0.120884	0.104539	-1.15636	0.247535	0.506301
Cd34	1102.18	-0.136953	0.057517	-2.38108	0.0172618	0.11331
Cd38	1681.37	-0.0975652	0.075216	-1.29713	0.194585	0.445069
Cd3eap	872.751	0.0755065	0.0607832	1.24223	0.214153	0.470005
Cd44	795.051	-0.0529739	0.0845069	-0.626859	0.530752	0.746822
Cd46	1181.63	0.123919	0.0700222	1.76971	0.0767749	0.266129
Cd47	16145.7	-0.0276513	0.0506187	-0.546266	0.584883	0.786243
Cd53	299.275	-0.0935658	0.105596	-0.886073	0.375578	0.62894
Cd55	457.806	0.0103469	0.0949732	0.108946	0.913245	0.960204
Cd59a	1443.58	-0.143214	0.0805684	-1.77755	0.0754777	0.263601
Cd63	4719.4	0.0154099	0.106783	0.14431	0.885256	0.948024
Cd81	19961.9	0.0829137	0.0541435	1.53137	0.125678	0.351479
Cd82	1369.33	-0.00819941	0.072582	-0.112968	0.910056	0.959033
Cd83	1224.67	-0.167433	0.078307	-2.13816	0.0325037	0.163552
Cd9	4165.97	-0.0677075	0.0554965	-1.22003	0.222453	0.479299
Cd93	489.24	-0.221347	0.111294	-1.98886	0.0467171	0.20169
Cd99l2	8399.22	-0.0627378	0.0316667	-1.98119	0.0475696	0.203499
Cdadc1	8128.41	-0.0461807	0.0333255	-1.38575	0.165824	0.409526
Cdan1	2490.21	0.167013	0.0471003	3.5459	0.000391272	0.0102503
Cdc123	6178	-0.0976958	0.0318867	-3.06384	0.00218512	0.0303058
Cdc14a	457.838	0.0466361	0.0894005	0.521653	0.601912	0.795275
Cdc14b	1932.31	0.0334954	0.0438106	0.76455	0.444539	0.685752
Cdc16	3624.47	-0.00519007	0.0455311	-0.11399	0.909246	0.958704
Cdc23	4604.89	0.0767721	0.0366044	2.09735	0.0359629	0.173392
Cdc25a	1152.86	-0.0111152	0.0555099	-0.200239	0.841294	0.927337
Cdc25b	951.993	0.182377	0.0586901	3.10746	0.00188703	0.0277013
Cdc26	3175.8	-0.0750944	0.0493895	-1.52045	0.128398	0.355216
Cdc27	5699.47	-0.0665852	0.0476082	-1.39861	0.161931	0.404921
Cdc34	1213.98	0.169042	0.101006	1.67358	0.0942125	0.299311
Cdc37	6543.59	0.164014	0.132225	1.24042	0.214822	0.47073
Cdc37l1	16608.2	-0.0696652	0.0382863	-1.81959	0.0688221	0.250032
Cdc40	3324.67	0.013693	0.04271	0.320605	0.74851	0.880963
Cdc42	26316.8	-0.111857	0.0402387	-2.77983	0.00543878	0.0554382
Cdc42bpa	27401.5	0.00404712	0.0434879	0.0930629	0.925854	0.967124
Cdc42bpb	8163.51	0.101396	0.0499471	2.03007	0.0423493	0.191115
Cdc42bpg	2942.39	0.272803	0.0578146	4.71859	2.37488e-06	0.000281292
Cdc42ep1	2532.72	0.167818	0.115919	1.44771	0.147697	0.384289
Cdc42ep2	948.585	-0.00514561	0.0637789	-0.0806788	0.935697	0.971958
Cdc42ep3	538.532	0.0167944	0.0822077	0.204292	0.838126	0.926266
Cdc42ep4	6644.69	0.0717263	0.039273	1.82635	0.0677975	0.247914
Cdc42se1	5021.76	-0.0449152	0.0659993	-0.68054	0.496162	0.721027
Cdc42se2	5336.83	-0.0150552	0.0412206	-0.365235	0.714936	0.862717
Cdc45	306.137	-0.00724054	0.0984607	-0.0735374	0.941378	0.974704
Cdc5l	5431.59	-0.0254074	0.038722	-0.65615	0.511728	0.731954
Cdc7	2996.11	0.0863054	0.0581897	1.48317	0.138029	0.369423
Cdc73	4590.15	-0.0353675	0.0482202	-0.733457	0.46328	0.698456
Cdca4	472.4	-0.151451	0.0758645	-1.99634	0.0458969	0.199641
Cdh1	724.758	-0.0103262	0.0683425	-0.151095	0.879901	0.946206
Cdh10	1322.08	-0.105147	0.0528549	-1.98936	0.0466615	0.201601
Cdh11	2162.06	-0.0718188	0.0444956	-1.61406	0.106513	0.320622
Cdh12	716.64	-0.173166	0.0736744	-2.35042	0.0187522	0.11846
Cdh13	971.728	-0.209024	0.0672352	-3.10884	0.00187823	0.0276646
Cdh18	5151.55	-0.0613475	0.0507323	-1.20924	0.226572	0.483792
Cdh19	1030.79	-0.102687	0.077716	-1.32131	0.186398	0.436824
Cdh2	5404.49	-0.0629828	0.043629	-1.4436	0.148851	0.386358
Cdh20	2436.06	-0.0689949	0.0423875	-1.62772	0.103585	0.314842
Cdh22	3007.36	0.14551	0.0583611	2.49327	0.0126571	0.0947067
Cdh4	1400.73	-0.0109657	0.0522074	-0.210042	0.833635	0.924456
Cdh5	700.889	-0.156794	0.0823998	-1.90285	0.0570607	0.225684
Cdh6	485.806	-0.482426	0.117483	-4.10634	4.01986e-05	0.00210142
Cdh7	6443.22	-0.102075	0.0583288	-1.74999	0.0801194	0.272081
Cdh8	3621.43	-0.02384	0.0631721	-0.377382	0.705889	0.858395
Cdip1	16545.1	-0.0634936	0.0377058	-1.68392	0.0921966	0.296368
Cdipt	4840.55	0.0311741	0.0419047	0.743928	0.45692	0.694122
Cdk11b	6179.13	0.0382575	0.0539408	0.709249	0.47817	0.709744
Cdk12	3014.43	0.0565724	0.0545216	1.03761	0.29945	0.559888
Cdk13	4395.34	-0.0155629	0.0429132	-0.362659	0.71686	0.863776
Cdk14	5489.75	-0.209415	0.0433153	-4.83467	1.33365e-06	0.000183425
Cdk16	24029.2	-0.00200268	0.0390974	-0.0512228	0.959148	0.983146
Cdk17	9093.48	-0.0545214	0.050915	-1.07083	0.284246	0.543817
Cdk18	779.684	-0.078358	0.0822071	-0.953178	0.3405	0.598677
Cdk19	12419.7	-0.00465773	0.0320149	-0.145486	0.884327	0.947686
Cdk20	1226.84	0.0834561	0.0521686	1.59974	0.109656	0.32609
Cdk2ap1	3120.67	0.0404981	0.050089	0.808523	0.41879	0.665696
Cdk2ap2	1068.3	0.127204	0.0820834	1.5497	0.121215	0.344505
Cdk4	2423.71	0.0717094	0.048081	1.49143	0.135849	0.366098
Cdk5	5061.71	0.0476175	0.0355296	1.34022	0.180173	0.429644
Cdk5r1	5214.02	0.00476898	0.0419122	0.113785	0.909408	0.958731
Cdk5r2	964.657	0.0905351	0.0798297	1.1341	0.256752	0.51587
Cdk5rap1	645.614	0.0874663	0.254551	0.34361	0.731139	0.87083
Cdk5rap2	5775.13	0.0163989	0.0455336	0.360149	0.718736	0.864535
Cdk5rap3	1511.32	0.0203593	0.0579265	0.351467	0.725238	0.866984
Cdk7	2234.42	-0.101671	0.0407629	-2.49421	0.0126238	0.0945192
Cdk8	2799.3	0.112366	0.0404012	2.78125	0.00541498	0.0552644
Cdk9	3234.63	0.0369541	0.047305	0.781187	0.434693	0.678741
Cdkal1	1624.51	-0.0324896	0.063767	-0.509506	0.610398	0.800173
Cdkl1	2403.56	-0.0614601	0.0553343	-1.11071	0.266695	0.525611
Cdkl2	1607.66	-0.0292268	0.0498502	-0.586292	0.557679	0.767318
Cdkl3	910.717	-0.105123	0.0632253	-1.66267	0.0963781	0.302872
Cdkl5	7328.57	-0.0442903	0.0519638	-0.852329	0.394031	0.644246
Cdkn1a	1307.8	-0.121322	0.0648535	-1.87071	0.0613849	0.23472
Cdkn1b	10741.7	0.000908133	0.0373948	0.024285	0.980625	0.992582
Cdkn2aip	1372.07	-0.0240195	0.0670306	-0.358335	0.720092	0.864535
Cdkn2aipnl	1942.63	-0.0554936	0.0615807	-0.901152	0.367508	0.621551
Cdkn2d	1207.01	0.047982	0.0871748	0.550411	0.582038	0.78463
Cdo1	556.822	-0.0538318	0.0761	-0.707382	0.479329	0.710038
Cdon	3154.94	0.0925772	0.065384	1.4159	0.156804	0.397098
Cdpf1	514.754	-0.0170084	0.0779974	-0.218063	0.82738	0.922135
Cdr2	2192.81	-0.0586625	0.0436922	-1.34263	0.179392	0.428471
Cdr2l	4068.78	0.0650765	0.0497893	1.30704	0.1912	0.442228
Cds1	10510.2	-0.0192374	0.0305376	-0.629958	0.528722	0.746009
Cds2	41572.8	-0.0412939	0.0295786	-1.39607	0.162692	0.405432
Cdv3	8936.88	-0.0516559	0.0332815	-1.55209	0.12064	0.343628
Cdyl	953.296	0.0547875	0.0568351	0.963974	0.335059	0.593975
Cdyl2	627.731	0.128503	0.0720063	1.78461	0.0743249	0.26137
Cebpg	3845.96	-0.1195	0.0465726	-2.5659	0.0102909	0.0818805
Cebpz	3641.85	-0.0298246	0.042453	-0.702532	0.482348	0.711653
Cebpzos	961.284	-0.114057	0.0622012	-1.83367	0.0667027	0.2456
Cecr2	1222.62	0.033008	0.0611721	0.539592	0.589478	0.787696
Cecr5	4215.91	0.0387406	0.0476114	0.813684	0.415826	0.663175
Cecr6	324.171	0.148639	0.0953465	1.55893	0.119013	0.340589
Celf1	19413.2	-0.00421375	0.0534094	-0.0788953	0.937116	0.972731
Celf2	12680	-0.0228353	0.051566	-0.442837	0.657884	0.829954
Celf3	2410.92	0.165692	0.0596546	2.77753	0.0054774	0.0554841
Celf4	18203	0.0593094	0.0690983	0.858333	0.390709	0.641264
Celf5	1476.02	0.221309	0.0662757	3.33922	0.000840142	0.0175202
Celf6	287.611	-0.110762	0.122491	-0.904248	0.365864	0.620588
Celsr2	6556.7	0.169662	0.0596102	2.84619	0.00442464	0.0491991
Celsr3	9588.54	0.218191	0.0492495	4.43032	9.40935e-06	0.000793476
Cemip	2632.27	0.0775229	0.131709	0.588593	0.556135	0.765978
Cend1	19336.5	-0.0630769	0.0338784	-1.86186	0.0626228	0.236741
Cenpc1	3632.19	-0.0829002	0.0442689	-1.87265	0.0611162	0.234236
Cenpj	613.834	0.121879	0.0692854	1.75908	0.0785639	0.269094
Cenpo	659.427	0.0094617	0.0683365	0.138458	0.889879	0.950339
Cenpq	527.767	-0.115407	0.0845439	-1.36506	0.172235	0.419146
Cenpt	885.996	0.147924	0.0706323	2.09429	0.0362342	0.17406
Cenpv	1146.62	0.127438	0.0722534	1.76376	0.0777723	0.268511
Cep104	3213.45	0.0540692	0.0381102	1.41876	0.15597	0.39606
Cep120	7300.61	0.00921571	0.0362904	0.253944	0.799539	0.908178
Cep126	3577.82	-0.0180858	0.0503014	-0.359548	0.719185	0.864535
Cep128	520.465	-0.0115309	0.0771846	-0.149394	0.881243	0.946806
Cep131	757.716	0.377281	0.117366	3.21455	0.00130647	0.0224608
Cep135	1138.69	0.129363	0.0515861	2.50771	0.0121517	0.0919379
Cep152	748.465	0.141352	0.0745216	1.89679	0.0578551	0.227497
Cep162	1719.45	0.0383122	0.0441321	0.868126	0.385325	0.63595
Cep164	1934.21	0.199706	0.0552356	3.61554	0.000299727	0.00857117
Cep170	13726.9	-0.017418	0.0467256	-0.372772	0.709318	0.858783
Cep170b	7430.57	0.166729	0.0623537	2.67392	0.007497	0.0682954
Cep19	1983.13	-0.0324468	0.0634887	-0.511064	0.609306	0.800013
Cep192	1374.91	0.0140351	0.0669575	0.209613	0.83397	0.924727
Cep250	2748.67	0.166297	0.0553722	3.00325	0.0026711	0.0347515
Cep290	2147.26	0.0155698	0.0522082	0.298225	0.765531	0.891226
Cep295	3681.72	0.032032	0.0522767	0.61274	0.540048	0.75373
Cep350	6943.16	-0.028971	0.0521933	-0.555071	0.578846	0.782427
Cep41	312.777	-0.00150656	0.10124	-0.0148811	0.988127	0.995451
Cep44	1756.28	0.0964848	0.0420998	2.29181	0.0219165	0.129382
Cep57	2144.26	0.0312301	0.0508936	0.613635	0.539457	0.753298
Cep57l1	486.663	-0.0373277	0.0907489	-0.41133	0.680831	0.843409
Cep63	1816.73	0.0429615	0.0498029	0.862632	0.38834	0.638828
Cep68	1666.3	-0.0191038	0.0481384	-0.396852	0.691476	0.850194
Cep70	1699.53	-0.0405652	0.0438991	-0.924056	0.355457	0.611465
Cep72	1277.22	-0.0602912	0.0609816	-0.988678	0.322821	0.582105
Cep76	10206.3	-0.0865279	0.0522864	-1.65488	0.0979482	0.305919
Cep78	1285.38	0.0393281	0.0616643	0.637778	0.523618	0.741798
Cep83	2563.25	-0.0367575	0.0358915	-1.02413	0.305775	0.566125
Cep85	1881.44	0.0770356	0.0553505	1.39178	0.16399	0.40691
Cep85l	3206.98	0.00282675	0.0489824	0.0577095	0.95398	0.98072
Cep89	1255.5	0.0702388	0.0583724	1.20329	0.228864	0.485775
Cep95	3186.94	0.10012	0.0383442	2.61109	0.00902534	0.0759584
Cep97	2876.64	0.00536309	0.0507614	0.105653	0.915858	0.961289
Cept1	4418.96	-0.067606	0.0443791	-1.52338	0.127665	0.354461
Cercam	698.104	0.154199	0.0635629	2.42592	0.0152696	0.105888
Cerk	18043.5	-0.00565097	0.0407788	-0.138576	0.889785	0.950339
Cerkl	1799.96	0.150586	0.0532812	2.82625	0.00470959	0.0508029
Cers1	1865.67	0.0660127	0.0600092	1.10004	0.271313	0.530728
Cers2	4558.29	0.0243235	0.0396961	0.612744	0.540046	0.75373
Cers4	4042.38	0.0627766	0.0452115	1.38851	0.164983	0.408147
Cers5	3857	-0.00077916	0.0449209	-0.0173451	0.986161	0.995119
Cers6	5617.09	0.0755027	0.0651927	1.15815	0.246804	0.506074
Cetn2	2048.57	-0.122937	0.0557022	-2.20703	0.0273118	0.147513
Cetn3	6780.76	-0.103573	0.044654	-2.31946	0.0203699	0.124713
Cetn4	343.837	-0.106411	0.100591	-1.05786	0.290121	0.550281
Cfap100	481.09	-0.0691724	0.0847209	-0.816474	0.414229	0.661647
Cfap126	265.299	0.0883243	0.185824	0.475313	0.634564	0.815199
Cfap20	1960.14	0.0387922	0.042939	0.903427	0.3663	0.620831
Cfap36	4097.34	-0.0129304	0.0424557	-0.304561	0.760701	0.888882
Cfap43	321.839	-0.010391	0.122593	-0.0847597	0.932452	0.969982
Cfap44	485.131	0.138806	0.122943	1.12902	0.258889	0.517733
Cfap46	465.791	0.0531098	0.110571	0.480324	0.630997	0.813369
Cfap65	440.564	0.300593	0.14455	2.0795	0.0375712	0.177812
Cfap69	1241.8	0.061209	0.0690399	0.886574	0.375308	0.62867
Cfap74	1732.56	0.175034	0.0586918	2.98225	0.00286134	0.0362865
Cfap97	2768.89	-0.0795718	0.0422747	-1.88226	0.0598011	0.231606
Cfap99	407.241	0.0070526	0.0878635	0.0802677	0.936024	0.972163
Cfdp1	4172.79	-0.0889523	0.0389322	-2.2848	0.0223245	0.130855
Cfh	2971.08	-0.174711	0.0643604	-2.71457	0.00663612	0.063081
Cfl1	31292	-0.114091	0.0450374	-2.53324	0.0113014	0.0873347
Cfl2	7692.72	-0.12837	0.0417349	-3.07585	0.00209906	0.0295461
Cflar	2621.94	-0.0437822	0.054869	-0.79794	0.424905	0.671077
Cfp	1200.41	0.216721	0.0809349	2.67772	0.00741247	0.0677502
Cggbp1	6934.4	-0.125305	0.0552966	-2.26605	0.0234481	0.134945
Cgn	722.24	0.210513	0.0885767	2.37661	0.0174724	0.114076
Cgnl1	5157.07	0.0133984	0.0569604	0.235224	0.814035	0.914482
Cgrrf1	2432.97	-0.00809441	0.0416216	-0.194476	0.845803	0.929298
CH25-588N10.2	951.449	-0.0539328	0.071663	-0.752589	0.451697	0.68936
CH36-200G6.4	4899.33	0.104868	0.0413571	2.53567	0.0112232	0.0869627
Chac2	854.603	-0.103169	0.0615584	-1.67596	0.0937458	0.298606
Chadl	408.332	0.18425	0.0864718	2.13076	0.0331093	0.164805
Chaf1a	378.279	0.18019	0.114758	1.57017	0.116375	0.337702
Champ1	2723.01	-0.0479159	0.0508474	-0.942347	0.346015	0.603671
Chchd1	1788.41	-0.110816	0.0564902	-1.96169	0.0497987	0.209285
Chchd10	1107.58	0.232748	0.16136	1.44241	0.149186	0.386792
Chchd3	3602.49	0.0364135	0.0450919	0.807541	0.419355	0.666111
Chchd4	1417.91	-0.0320455	0.0541679	-0.591596	0.554121	0.764116
Chchd5	630.389	-0.00265463	0.0699191	-0.0379672	0.969714	0.988015
Chchd6	1197.16	0.0606407	0.059236	1.02371	0.305971	0.566215
Chchd7	3529.25	0.0246888	0.0467578	0.528015	0.597489	0.793059
Chd1	9983.66	-0.0304308	0.0331933	-0.916775	0.35926	0.615259
Chd1l	984.588	0.0887186	0.0610828	1.45243	0.146381	0.383462
Chd2	9853.3	-0.0237073	0.0362825	-0.653407	0.513494	0.733481
Chd3	16047.7	-0.0859189	0.0548344	-1.56688	0.117143	0.338784
Chd3os	5134.63	-0.0389221	0.0554268	-0.702224	0.482539	0.711704
Chd4	14717.5	0.125968	0.0570652	2.20744	0.0272832	0.14746
Chd5	3591.63	-0.0559068	0.141562	-0.394928	0.692896	0.851031
Chd6	9968.32	-0.012496	0.0392826	-0.318104	0.750406	0.881948
Chd7	13339.1	0.144558	0.051126	2.82749	0.00469151	0.0507026
Chd8	8932.08	0.0618171	0.0321309	1.92392	0.0543651	0.219425
Chd9	12473.4	-0.190123	0.0942624	-2.01695	0.0437003	0.194255
Chdh	570.499	0.0173273	0.0837955	0.206781	0.836181	0.925385
Cherp	2560.15	0.158522	0.0767812	2.06459	0.0389619	0.181576
Chfr	4855.19	0.126028	0.0372535	3.38297	0.000717053	0.0156304
Chga	5298.96	0.119616	0.14967	0.799199	0.424175	0.670531
Chgb	40981.9	-0.0075465	0.0431227	-0.175001	0.861079	0.936904
Chic1	4250.68	-0.16033	0.0372737	-4.30141	1.69715e-05	0.00122544
Chic2	1468.84	-0.00504535	0.0670681	-0.0752273	0.940034	0.97417
Chid1	3209.35	-0.0326979	0.0567801	-0.57587	0.564703	0.772805
Chil1	609.781	-0.152047	0.0752115	-2.0216	0.043218	0.193301
Chil5	838.572	0.009033	0.173997	0.0519148	0.958597	0.983008
Chka	11654.6	0.00339165	0.0504863	0.0671796	0.946439	0.977665
Chl1	18293.8	-0.059602	0.043101	-1.38284	0.166712	0.410809
Chm	5399.39	-0.0948437	0.0431113	-2.19997	0.0278088	0.148597
Chmp1a	3633.48	0.0605017	0.043248	1.39895	0.161828	0.404763
Chmp2a	5797.28	-0.0489031	0.0413039	-1.18398	0.23642	0.49489
Chmp2b	2717.55	-0.0563551	0.0410664	-1.37229	0.169973	0.41595
Chmp3	9802.55	-0.0482934	0.0358462	-1.34724	0.177903	0.426701
Chmp4b	8603.74	0.0682369	0.0597371	1.14229	0.253335	0.511585
Chmp5	7339.81	-0.116895	0.0336237	-3.47656	0.000507896	0.0124845
Chmp6	952.006	0.147817	0.0870815	1.69745	0.0896114	0.291875
Chmp7	4906.3	-0.023457	0.0338654	-0.692655	0.488526	0.715896
Chn1	10435.8	-0.112004	0.0361919	-3.09473	0.0019699	0.0284424
Chn2	42159	0.00382714	0.0630162	0.0607326	0.951572	0.979552
Chordc1	8063.53	-0.107925	0.0581551	-1.85582	0.0634795	0.238808
Chp1	9044.8	-0.0983856	0.0345883	-2.84448	0.00444846	0.049282
Chpf	1231.7	0.347981	0.236667	1.47034	0.141469	0.375464
Chpf2	2019.47	0.221921	0.0698188	3.17853	0.00148023	0.0242919
Chpt1	13199	-0.110108	0.0369134	-2.98288	0.0028555	0.0362865
Chrac1	809.017	0.0428951	0.0916054	0.468259	0.639599	0.818233
Chrd	1573.02	0.256743	0.0671795	3.82175	0.00013251	0.00500291
Chrdl1	611.007	-0.0433014	0.0904583	-0.478689	0.63216	0.814202
Chrm2	591.102	-0.421761	0.106676	-3.95368	7.6959e-05	0.00335512
Chrna4	655.927	-0.264928	0.0785064	-3.37461	0.000739213	0.0159629
Chrna7	304.603	0.0250642	0.103559	0.242029	0.808757	0.913346
Chrnb2	6796.93	0.0707055	0.0396948	1.78123	0.074875	0.262166
Chst1	1403.08	-0.0933297	0.0615035	-1.51747	0.129148	0.35638
Chst10	6333.9	-0.0491498	0.0428563	-1.14685	0.251443	0.5098
Chst11	3402.27	-0.0224485	0.036653	-0.612459	0.540234	0.753874
Chst12	543.452	0.0946476	0.0919861	1.02893	0.303511	0.564374
Chst2	3317.45	-0.00403827	0.0449137	-0.0899119	0.928357	0.968076
Chst8	834.381	0.229926	0.103961	2.21166	0.02699	0.146832
Chst9	302.971	-0.0201655	0.105826	-0.190554	0.848875	0.930469
Chsy1	1067.27	-0.037376	0.0590485	-0.632972	0.526752	0.744669
Chtf8	5303.5	0.000198505	0.0595312	0.00333447	0.997339	0.999156
Chtop	12760.5	0.00337569	0.0294722	0.114538	0.908811	0.958506
Chuk	5926.25	0.0200947	0.0442324	0.454298	0.649615	0.824725
Churc1	517.415	-0.152499	0.0951983	-1.60191	0.109176	0.324997
Ciao1	4342.96	0.0236388	0.036305	0.651118	0.51497	0.734682
Ciapin1	4013.95	-0.0508285	0.0466594	-1.08935	0.275999	0.536038
Ciart	1537.64	0.00238512	0.0640039	0.0372652	0.970274	0.988106
Cib1	773.603	0.064377	0.0694781	0.926579	0.354145	0.610286
Cib2	694.464	-0.104393	0.0761726	-1.37048	0.170536	0.416723
Cic	8167.01	0.128415	0.0549161	2.33839	0.019367	0.120819
Cidea	457.392	-0.0567232	0.0837043	-0.677662	0.497986	0.721736
Cinp	1935.96	-0.013521	0.0571501	-0.236587	0.812977	0.914018
Cipc	10503.1	0.0359846	0.0291566	1.23418	0.217134	0.473044
Cir1	3365.43	-0.00248541	0.0388389	-0.0639929	0.948976	0.978973
Cirbp	5840.53	0.0626421	0.0984508	0.636279	0.524595	0.742534
Cisd1	2207.71	-0.0249158	0.0537518	-0.463535	0.642981	0.82036
Cisd2	4772.48	-0.0427311	0.0320819	-1.33194	0.182881	0.43207
Cisd3	1247.27	-0.0970698	0.055603	-1.74576	0.0808518	0.273623
Cish	274.424	0.0367803	0.107659	0.341638	0.732623	0.871537
Cit	3582.56	-0.0115566	0.0432477	-0.267219	0.789301	0.903474
Cited2	1830.79	0.0592608	0.061525	0.963199	0.335448	0.594452
Ciz1	2629.07	0.158824	0.0530169	2.99572	0.00273793	0.0352635
Ckap4	1689.25	0.0354496	0.0434188	0.816458	0.414238	0.661647
Ckap5	19845.3	-0.0220448	0.0382191	-0.5768	0.564074	0.772218
Ckb	58079.7	0.248924	0.163811	1.51958	0.128616	0.355385
Cklf	302.895	-0.103577	0.108657	-0.95325	0.340463	0.598677
Ckmt1	9436.54	-0.0413597	0.0337145	-1.22676	0.219912	0.475648
Clasp1	6593.35	0.0153664	0.043264	0.355178	0.722456	0.866273
Clasp2	28572.2	-0.0136293	0.0363752	-0.374686	0.707894	0.858592
Clasrp	3024.23	0.201645	0.0625412	3.22419	0.00126328	0.0220464
Clcc1	2567.36	-0.0252388	0.0522939	-0.482634	0.629356	0.812487
Clcn1	1005.29	0.199261	0.0751325	2.65212	0.00799873	0.070823
Clcn2	2932.87	0.089906	0.0431595	2.08311	0.0372409	0.176837
Clcn3	18519.2	-0.0878458	0.0345036	-2.54599	0.0108969	0.0851601
Clcn4	15046.4	-0.039771	0.0328248	-1.21161	0.22566	0.483056
Clcn5	2481.93	-0.159255	0.0488536	-3.25984	0.00111477	0.0207197
Clcn6	7670.72	-0.0524985	0.036404	-1.44211	0.149272	0.386929
Clcn7	3977	0.106006	0.0410803	2.58045	0.00986717	0.0798846
Cldn1	436.776	0.187487	0.26837	0.698611	0.484795	0.713119
Cldn10	1668.64	-0.219784	0.0526998	-4.17049	3.03942e-05	0.00177345
Cldn11	5785.48	0.018468	0.0586469	0.314901	0.752837	0.883087
Cldn12	5382.9	-0.0337744	0.0387621	-0.871325	0.383577	0.635097
Cldn2	1065.07	0.240878	0.263069	0.915646	0.359853	0.615918
Cldn34c1	882.133	-0.0875947	0.0653685	-1.34001	0.180241	0.429644
Cldn5	554.314	-0.0298655	0.0839849	-0.355606	0.722136	0.865978
Cldnd1	6797	-0.049943	0.0644454	-0.774967	0.438359	0.681013
Clec16a	7019.65	0.0243323	0.0291959	0.833415	0.404611	0.653497
Clec2d	360.448	0.0441504	0.114624	0.385177	0.700106	0.855365
Clec2l	5986.8	0.0547139	0.0469054	1.16647	0.243423	0.502415
Clec3b	378.202	0.170918	0.0857449	1.99333	0.0462251	0.200235
Clgn	1272.97	0.0789269	0.0698458	1.13002	0.258469	0.517252
Clic1	2137.3	0.0113314	0.0459228	0.246749	0.805103	0.910915
Clic4	12320.6	-0.104936	0.0376801	-2.78492	0.00535412	0.054837
Clic5	524.146	-0.181271	0.0931085	-1.94688	0.051549	0.212999
Clic6	3961.19	0.237156	0.177084	1.33923	0.180497	0.429777
Clint1	3616.37	0.00409166	0.034327	0.119196	0.90512	0.956714
Clip1	13483.8	0.0513119	0.0332184	1.54468	0.122423	0.346316
Clip2	4371.17	0.125413	0.119503	1.04946	0.293967	0.553233
Clip3	30748.2	0.0387464	0.0322801	1.20032	0.230016	0.48684
Clip4	2474.33	-0.14911	0.0616404	-2.41904	0.0155616	0.10657
Clk1	18009	-0.0150349	0.0562852	-0.267121	0.789376	0.903474
Clk2	2138.72	0.0977923	0.0505333	1.93521	0.0529651	0.216522
Clk3	5548.8	0.0551504	0.0371585	1.48419	0.137758	0.369262
Clk4	9946.89	0.0196925	0.0449362	0.438233	0.661218	0.83188
Clmn	15259	-0.026671	0.0445667	-0.598451	0.549539	0.760918
Clmp	2856.32	0.0751248	0.0539992	1.39122	0.164158	0.406979
Cln3	1026	0.00187541	0.0608738	0.0308081	0.975423	0.990164
Cln5	2780.57	-0.0679441	0.0584198	-1.16303	0.244816	0.503984
Cln6	673.368	0.0221288	0.0746522	0.296425	0.766906	0.892072
Cln8	2206.91	-0.0358426	0.0421654	-0.850047	0.395299	0.645295
Clns1a	3082.53	0.0680391	0.0462554	1.47094	0.141307	0.375377
Clock	10608.3	-0.111174	0.050618	-2.19634	0.0280679	0.149433
Clp1	747.368	-0.127377	0.0727633	-1.75056	0.0800215	0.271908
Clpb	3263.59	-0.0134101	0.0356023	-0.376663	0.706424	0.858401
Clpp	2054.43	0.17621	0.0851907	2.06841	0.0386011	0.180404
Clptm1	6315.7	0.0246105	0.0454007	0.542072	0.587769	0.787075
Clptm1l	4598.38	-0.025867	0.0353444	-0.731856	0.464256	0.699325
Clpx	3128.84	-0.00849064	0.0381961	-0.222291	0.824087	0.920228
Clstn1	44567.2	0.0418239	0.032426	1.28983	0.197111	0.447963
Clstn2	7582.89	-0.0394219	0.0581871	-0.677503	0.498087	0.721736
Clstn3	36712.5	0.0302743	0.0381374	0.793823	0.427298	0.673309
Clta	5975.39	0.0391295	0.0364292	1.07412	0.282767	0.542749
Cltb	8906.92	0.108526	0.0460028	2.35912	0.0183182	0.117469
Cltc	44238.5	-0.0556571	0.035966	-1.54749	0.121745	0.345497
Clu	30127.8	-0.0284258	0.0383437	-0.741342	0.458486	0.695274
Cluap1	1439.79	0.121371	0.0543467	2.23328	0.0255305	0.141669
Cluh	6679.79	0.0614303	0.0283759	2.16487	0.0303974	0.15674
Clvs1	7540.61	-0.093209	0.0454741	-2.04972	0.0403922	0.184711
Clvs2	637.141	-0.182115	0.0723994	-2.51542	0.0118892	0.0907838
Clybl	2407.34	-0.0398477	0.0637428	-0.625133	0.531884	0.747413
Cmas	3901.52	0.00464603	0.0503808	0.0922183	0.926525	0.967475
Cmbl	456.614	-0.217312	0.0921345	-2.35864	0.018342	0.117469
Cmc1	749.026	-0.113967	0.0729999	-1.56119	0.118478	0.339901
Cmc2	602.63	-0.0877326	0.0731653	-1.1991	0.230489	0.486885
Cmc4	807.782	-0.0276359	0.0832287	-0.332048	0.739853	0.876048
Cmip	1580.66	-0.0211755	0.0769101	-0.275328	0.783064	0.899815
Cml1	1462.99	-0.0530587	0.0563689	-0.941276	0.346564	0.603933
Cml3	319.092	-0.051012	0.0926441	-0.550623	0.581892	0.78463
Cmpk1	4709.58	-0.0459344	0.0397392	-1.15589	0.247724	0.506362
Cmpk2	941.226	-0.207337	0.0632244	-3.27939	0.00104033	0.0199983
Cmss1	344.357	0.10823	0.087863	1.23181	0.218021	0.474528
Cmtm3	548.056	-0.00651127	0.0870132	-0.0748308	0.940349	0.974231
Cmtm4	9937.4	-0.103363	0.0399259	-2.58886	0.00962946	0.0787137
Cmtm5	4563.64	-0.0709021	0.0424516	-1.67019	0.0948823	0.300652
Cmtm6	1512.68	-0.0197731	0.0595506	-0.332039	0.73986	0.876048
Cmtm7	265.338	0.055247	0.125669	0.439625	0.660209	0.831233
Cmtr1	1120.56	0.00649133	0.0665405	0.0975546	0.922286	0.965378
Cmtr2	783.182	0.00958326	0.0787084	0.121756	0.903092	0.955529
Cmya5	2005.24	0.0512896	0.0576017	0.890418	0.373241	0.627208
Cnbd2	996.45	-0.0549675	0.0584867	-0.939829	0.347305	0.604755
Cnbp	22098	-0.0806001	0.0344612	-2.33886	0.0193425	0.120791
Cndp2	3630.17	0.0380167	0.0411769	0.923253	0.355875	0.611817
Cnep1r1	3354.41	-0.120007	0.0531085	-2.25965	0.0238432	0.136097
Cnih1	4166.97	-0.074788	0.0452729	-1.65194	0.0985468	0.306711
Cnih2	666.574	0.106754	0.0969334	1.10132	0.270759	0.53024
Cnih4	3431.17	-0.126458	0.0386953	-3.26804	0.00108295	0.0205103
Cnksr2	9519.8	0.0300055	0.0609637	0.492186	0.622588	0.808607
Cnksr3	4769.01	0.0315962	0.0521929	0.605374	0.54493	0.757317
Cnn2	532.313	0.189174	0.0914379	2.06888	0.0385575	0.180273
Cnn3	6600.26	-0.0115319	0.0408207	-0.2825	0.77756	0.897238
Cnnm1	10490.8	0.0946255	0.0453598	2.08611	0.0369687	0.175978
Cnnm2	1843.21	0.0412803	0.0424668	0.972062	0.33102	0.59002
Cnnm3	3668.46	0.0867573	0.039953	2.17149	0.0298945	0.155014
Cnnm4	2365.38	0.0165618	0.0570229	0.290441	0.771479	0.89442
Cnot1	12425.7	0.00135722	0.0369705	0.0367108	0.970716	0.988251
Cnot10	4639.46	0.0792689	0.0370834	2.13759	0.0325502	0.163658
Cnot11	1790.49	-0.0495494	0.0437181	-1.13339	0.257052	0.516304
Cnot2	8536.49	0.00884296	0.0512262	0.172626	0.862946	0.937622
Cnot3	2477.79	0.18044	0.0511764	3.52584	0.00042214	0.0108619
Cnot4	3644	0.0118827	0.0428051	0.277601	0.781319	0.899283
Cnot6	7526.12	-0.0917683	0.0587712	-1.56145	0.118418	0.339885
Cnot6l	5453.09	-0.065721	0.0553118	-1.18819	0.234758	0.493298
Cnot7	8129.23	0.00743935	0.0363426	0.204701	0.837806	0.926198
Cnot8	3799.25	-0.0208163	0.037898	-0.549272	0.582819	0.784859
Cnp	25449.3	0.0115741	0.0434456	0.266406	0.789927	0.903746
Cnppd1	1953.63	0.134361	0.047894	2.80539	0.00502558	0.0527032
Cnpy1	25865.7	0.105005	0.0476582	2.2033	0.0275735	0.147822
Cnpy2	1693.26	0.0155516	0.0542092	0.28688	0.774204	0.895516
Cnpy3	1887.24	0.0866761	0.0588985	1.47162	0.141124	0.375064
Cnpy4	1195.92	-0.0599511	0.054875	-1.0925	0.274613	0.534918
Cnr1	32134.8	0.023634	0.0455574	0.518776	0.603917	0.796516
Cnrip1	2895.67	0.0307564	0.0406565	0.756495	0.449352	0.688767
Cnst	5778.92	0.045603	0.0374652	1.21721	0.223525	0.480304
Cntfr	5662.59	0.202615	0.0614985	3.29464	0.000985496	0.0193301
Cntln	1568.32	-0.05318	0.0614682	-0.865163	0.386949	0.637535
Cntn1	29728.9	-0.0848589	0.029805	-2.84714	0.00441146	0.0491472
Cntn2	25416.4	0.0978252	0.0360776	2.71152	0.00669759	0.063476
Cntn3	1072.5	-0.0926069	0.0546965	-1.6931	0.0904358	0.292636
Cntn4	3341.33	-0.077215	0.0421723	-1.83094	0.0671092	0.246679
Cntn6	8189.78	0.0375698	0.0663664	0.566096	0.571328	0.777168
Cntnap1	17141.8	0.103835	0.0317982	3.26545	0.00109289	0.0205973
Cntnap2	6376.21	-0.0832917	0.0551571	-1.51008	0.131023	0.359252
Cntnap4	5354.92	0.0754805	0.0533225	1.41555	0.156908	0.397187
Cntnap5a	1146.84	-0.294827	0.058123	-5.07247	3.92681e-07	7.31716e-05
Cntnap5b	2369.03	-0.135433	0.0742658	-1.82363	0.068208	0.248588
Cntnap5c	614.537	-0.1543	0.0701531	-2.19947	0.0278445	0.148654
Cntrl	1529.68	0.0440187	0.0521054	0.844801	0.398222	0.647433
Cntrob	911.955	0.155555	0.0635985	2.4459	0.0144492	0.102917
Coa3	3028.2	-0.0551397	0.0489491	-1.12647	0.259967	0.518363
Coa5	5418.03	-0.0816876	0.0341238	-2.39386	0.0166722	0.111145
Coa7	1080.44	-0.00730322	0.0573546	-0.127335	0.898676	0.953764
Coasy	982.667	0.0395977	0.0595992	0.6644	0.506434	0.727902
Cobl	447.327	-0.124971	0.104618	-1.19455	0.232264	0.489794
Cobll1	1318.59	-0.0394777	0.0647716	-0.60949	0.5422	0.75534
Coch	540.732	-0.127712	0.092652	-1.3784	0.16808	0.412528
Cog1	2714.68	0.045061	0.0436428	1.03249	0.301841	0.562628
Cog2	2978.25	0.0603985	0.0431731	1.39899	0.161817	0.404763
Cog3	4416.09	0.0579557	0.0412179	1.40608	0.1597	0.401265
Cog4	4427.34	-0.0485213	0.0462454	-1.04921	0.29408	0.553285
Cog5	6231.73	0.0117631	0.0376581	0.312367	0.754762	0.884773
Cog6	4150.61	-0.00151862	0.0489319	-0.0310354	0.975241	0.990067
Cog7	2678.24	0.0658057	0.0433822	1.51688	0.129296	0.356591
Cog8	1019.37	0.0616978	0.0571766	1.07908	0.280554	0.540303
Coil	1758.94	0.161104	0.0529683	3.04152	0.00235389	0.0316121
Col11a2	528.783	0.197866	0.128379	1.54126	0.123254	0.347899
Col12a1	708.644	-0.017762	0.0967773	-0.183535	0.854378	0.93323
Col16a1	552.599	0.182353	0.107821	1.69125	0.090789	0.293477
Col17a1	382.03	0.186878	0.0881569	2.11984	0.0340197	0.167461
Col18a1	3961.51	0.198532	0.0705505	2.81404	0.00489229	0.0519969
Col19a1	996.747	0.00789391	0.071932	0.109741	0.912614	0.960017
Col1a1	315.599	0.248855	0.151615	1.64136	0.100723	0.310225
Col1a2	1568.26	0.0436824	0.0810913	0.538681	0.590107	0.788333
Col20a1	493.431	0.142353	0.0789754	1.8025	0.0714675	0.255465
Col23a1	957.713	0.0424081	0.0625943	0.677507	0.498084	0.721736
Col25a1	269.635	-0.497473	0.177793	-2.79805	0.00514121	0.053414
Col27a1	1192.78	0.383732	0.0935534	4.10175	4.10039e-05	0.00213386
Col3a1	323.588	0.124776	0.157317	0.79315	0.42769	0.673508
Col4a1	640.893	-0.033404	0.0859345	-0.388715	0.697487	0.854039
Col4a2	529.336	0.146609	0.11989	1.22286	0.221381	0.477393
Col4a3bp	8530.48	-0.0992248	0.0464997	-2.13388	0.0328528	0.164029
Col4a5	714.971	0.170848	0.0785604	2.17474	0.0296496	0.154298
Col4a6	267.943	0.0591647	0.111675	0.529794	0.596255	0.79271
Col5a1	877.8	0.403069	0.0988159	4.07899	4.52321e-05	0.00231224
Col5a2	320.315	-0.0362176	0.119198	-0.303844	0.761246	0.889015
Col5a3	293.643	0.211626	0.139221	1.52008	0.128491	0.355317
Col6a1	611.186	0.0806529	0.111477	0.723494	0.469376	0.703243
Col6a2	330.292	0.0339892	0.257505	0.131994	0.894989	0.952539
Col7a1	327.407	0.649398	0.118824	5.4652	4.62378e-08	1.27187e-05
Col8a1	709.059	0.151473	0.243092	0.623112	0.533211	0.748359
Col8a2	785.913	0.34868	0.197222	1.76796	0.0770671	0.26678
Col9a2	464.945	0.396929	0.125952	3.15143	0.00162474	0.0255033
Col9a3	2523.33	0.403228	0.130876	3.08099	0.00206313	0.0292099
Colec12	1663.09	-0.0447461	0.0624238	-0.716811	0.47349	0.70684
Colgalt1	3182.17	0.158112	0.0453073	3.48977	0.000483444	0.0121155
Colq	403.517	0.0340484	0.0859192	0.396283	0.691896	0.850462
Commd1	732.259	-0.0707728	0.0649571	-1.08953	0.27592	0.536038
Commd10	1034.54	-0.0494953	0.0556904	-0.888758	0.374133	0.627833
Commd2	1200.46	-0.0369452	0.0588516	-0.627769	0.530155	0.746822
Commd3	2577.57	0.0965794	0.0469034	2.05911	0.0394834	0.182753
Commd4	2219.05	0.08761	0.0470377	1.86255	0.0625261	0.236554
Commd6	2399.3	-0.0751475	0.0437654	-1.71705	0.0859697	0.283531
Commd7	1435.21	0.0540826	0.0503682	1.07375	0.282937	0.542977
Commd8	2319.77	-0.116039	0.0505019	-2.29772	0.0215775	0.128237
Commd9	1468.19	-0.0359309	0.0527432	-0.681242	0.495718	0.720744
Comp	325.475	1.31732	0.369823	3.56203	0.000367997	0.00978207
Comt	4121.42	0.0682596	0.0383395	1.7804	0.0750105	0.262367
Copa	17154.6	-0.00736497	0.0285029	-0.258394	0.796103	0.906453
Copb1	6220.8	0.0159347	0.0312535	0.509853	0.610155	0.800127
Copb2	7793.9	-0.0501311	0.0350729	-1.42934	0.152906	0.392998
Cope	4806.95	0.0548307	0.0503358	1.0893	0.276022	0.536038
Copg1	15972	-0.0290173	0.0283779	-1.02253	0.30653	0.5667
Copg2	6801.49	-0.0316076	0.0405455	-0.779558	0.435651	0.679227
Coprs	876.897	0.0675663	0.101614	0.664929	0.506096	0.727835
Cops2	9595.14	-0.169895	0.0401695	-4.22945	2.34266e-05	0.00155544
Cops3	5537.08	-0.0698541	0.0433107	-1.61286	0.106775	0.321075
Cops4	4879.27	-0.0741347	0.032901	-2.25326	0.0242426	0.137359
Cops5	5178.71	-0.0715413	0.0446351	-1.6028	0.108979	0.324659
Cops6	4746.87	-0.0719515	0.0417648	-1.72278	0.0849285	0.281705
Cops7a	4849.02	0.116031	0.0496369	2.3376	0.0194079	0.121003
Cops7b	1401.15	0.0810932	0.0567106	1.42995	0.152732	0.392813
Cops8	5827.08	-0.0653696	0.0377031	-1.7338	0.0829538	0.277546
Cops9	2820.85	-0.0809731	0.0519672	-1.55816	0.119196	0.340943
Copz1	4749.99	-0.0701861	0.0428092	-1.63951	0.101107	0.310909
Coq10a	2718.05	0.0448097	0.0391055	1.14587	0.251849	0.510209
Coq10b	2299.91	0.0256367	0.119747	0.214091	0.830476	0.923373
Coq2	4399.33	0.0915313	0.0584847	1.56505	0.117572	0.339407
Coq3	1554.58	0.047562	0.0554928	0.857083	0.391399	0.641577
Coq4	516.622	0.0751979	0.0754346	0.996863	0.318831	0.57791
Coq5	2576.4	0.0165025	0.0381744	0.432292	0.665529	0.834023
Coq6	1239.8	0.0948344	0.0567063	1.67238	0.0944498	0.299692
Coq7	1314.24	0.0234709	0.0841223	0.27901	0.780237	0.898622
Coq9	3789.61	0.161655	0.0444442	3.63726	0.000275549	0.00814174
Corin	724.897	-0.000805453	0.0668124	-0.0120554	0.990381	0.996449
Coro1a	2575.71	0.159677	0.0658895	2.42341	0.0153756	0.105961
Coro1b	4167.02	0.165074	0.0460056	3.58812	0.000333071	0.00911841
Coro1c	5229.03	0.0666993	0.0491495	1.35707	0.174759	0.422842
Coro2a	1991.96	-0.0330053	0.0493174	-0.669243	0.50334	0.725798
[truncated: 9,553 more rows]

## Sheet: 06_MONTHS
Genes	baseMean	log2FoldChange	lfcSE	stat	pvalue	padj
0610009O20Rik	3927.22	-0.0248222	0.106472	-0.233135	0.815657	0.939241
2510009E07Rik	3773.8	-0.0589871	0.113682	-0.518876	0.603847	0.830467
2810403A07Rik	6809.47	-0.16741	0.0862086	-1.94192	0.0521464	0.225878
8030462N17Rik	4222.43	-0.497626	0.10425	-4.77337	1.81166e-06	0.000104968
9930104L06Rik	2323.09	0.0876204	0.135047	0.648812	0.51646	0.777349
A2m	7057.09	-0.281737	0.0932228	-3.02219	0.00250956	0.0299103
Aagab	3896.68	-0.0817135	0.108379	-0.753963	0.450871	0.740735
Aak1	34316.1	-0.18094	0.0497775	-3.63497	0.000278013	0.00602383
Aamp	8128.01	0.0504754	0.0780206	0.646949	0.517665	0.777451
Aar2	2850.29	0.0258343	0.130554	0.197883	0.843137	0.945985
Aars	10727.6	0.000150685	0.0698058	0.00215862	0.998278	0.999312
Aatf	2706.38	0.0104776	0.126214	0.0830148	0.93384	0.981648
Aatk	10687.5	0.219722	0.074257	2.95895	0.00308694	0.034461
Abat	24309.3	-0.0969246	0.0602795	-1.60792	0.107853	0.346471
Abca1	4118.07	-0.327881	0.103742	-3.16054	0.00157479	0.0214817
Abca2	23856.3	-0.104204	0.0549708	-1.89562	0.0580106	0.240935
Abca3	6016.78	-0.146173	0.0957774	-1.52618	0.126965	0.380246
Abca5	4904.64	-0.363389	0.10054	-3.61436	0.000301087	0.00631528
Abca7	4693.23	0.0506601	0.0993083	0.51013	0.609961	0.832596
Abca8b	3271.42	-0.272658	0.115561	-2.35942	0.0183035	0.115797
Abcb7	4370.86	-0.158579	0.101337	-1.56487	0.117614	0.364158
Abcc1	2383.52	-0.0916595	0.132975	-0.689298	0.490636	0.761651
Abcc5	14088.1	-0.105897	0.0648568	-1.63278	0.102516	0.337414
Abcc8	4999.94	-0.0601259	0.0964108	-0.623643	0.532862	0.78659
Abcd2	3986.99	-0.274077	0.107749	-2.54366	0.0109697	0.0818527
Abcd3	6409.19	-0.134424	0.0876033	-1.53446	0.124917	0.376812
Abce1	6652.39	-0.181706	0.0848297	-2.14202	0.0321922	0.165981
Abcf1	4758.92	0.283904	0.098205	2.89093	0.00384105	0.0405006
Abcf2	6118	-0.0558075	0.0928526	-0.601033	0.547818	0.796718
Abcf3	5369.55	-0.0506868	0.092817	-0.546094	0.585001	0.819412
Abcg1	4778.52	-0.189026	0.0982851	-1.92324	0.0544497	0.232342
Abcg4	3573.72	-0.0869572	0.110933	-0.783869	0.433117	0.727497
Abhd10	2423.53	-0.053594	0.132359	-0.404915	0.68554	0.874525
Abhd12	7604.5	0.0194622	0.08527	0.228241	0.819459	0.940568
Abhd13	2844.87	-0.191873	0.124087	-1.54627	0.122039	0.370805
Abhd16a	7843.14	-0.0979862	0.0819861	-1.19516	0.232026	0.534352
Abhd17b	2989.71	-0.00965174	0.125511	-0.0768994	0.938704	0.983062
Abhd2	6248.06	-0.0640233	0.0908587	-0.704648	0.48103	0.756656
Abhd3	5637.69	-0.0496017	0.091173	-0.544039	0.586415	0.819412
Abhd4	4470.18	0.0801646	0.105417	0.760455	0.446983	0.737759
Abhd6	3177.31	-0.0797462	0.128577	-0.620222	0.535112	0.787942
Abhd8	4143.98	0.21507	0.104114	2.06571	0.0388558	0.187147
Abi1	6605.7	0.0220085	0.0894672	0.245995	0.805686	0.933927
Abi2	5850.13	-0.153829	0.0891818	-1.72489	0.0845473	0.302725
Abl1	3726.25	-0.0222621	0.110394	-0.20166	0.840182	0.945942
Abl2	4320.83	-0.0833008	0.101783	-0.818414	0.413121	0.710927
Ablim1	33582	-0.0413628	0.0487639	-0.848226	0.396312	0.694793
Ablim2	6304.13	-0.142868	0.087439	-1.63392	0.102277	0.336816
Ablim3	9140.77	-0.0790285	0.0746005	-1.05936	0.289438	0.599148
Abr	13580.3	-0.0336474	0.066942	-0.502635	0.615221	0.835306
Abtb1	2785.91	-0.0435064	0.135121	-0.321982	0.747467	0.905814
AC104325.1	6559.85	0.137317	0.0870188	1.57802	0.114562	0.359087
AC114005.5	14896.4	0.0778458	0.0655831	1.18698	0.235236	0.538057
AC114920.2	2292.64	0.00267199	0.136692	0.0195476	0.984404	0.994141
AC121113.1	4498.51	-0.201362	0.100089	-2.01183	0.0442381	0.203757
AC123679.2	3725.8	-0.297831	0.115613	-2.57611	0.00999181	0.0769402
AC125061.1	3563.3	0.101965	0.112567	0.905822	0.36503	0.673024
AC126938.1	19485.3	-0.178025	0.119133	-1.49434	0.135087	0.394279
AC130827.2	5048.39	-0.107477	0.0951487	-1.12956	0.25866	0.565649
AC140321.1	2544.08	0.0482224	0.131036	0.368009	0.712866	0.886463
AC152939.2	2799.06	0.0803855	0.124289	0.646763	0.517785	0.777451
AC155158.1	3484.15	0.189888	0.113202	1.67743	0.0934585	0.32115
AC157555.1	2948.76	-0.104554	0.12055	-0.867309	0.385773	0.687855
AC157667.1	3511.05	0.149043	0.113874	1.30884	0.190588	0.476024
AC158971.1	5916.71	-0.182373	0.0909262	-2.00572	0.0448859	0.205373
AC160535.1	5804.65	-0.0185971	0.0930113	-0.199945	0.841524	0.945947
AC161207.1	3346.67	0.0186462	0.11406	0.163476	0.870143	0.958026
AC163616.2	5683.16	-0.01122	0.0905834	-0.123864	0.901423	0.969898
AC165086.3	4741.99	-0.0336223	0.0977732	-0.34388	0.730936	0.895799
AC166332.1	9063.14	0.0655198	0.0777477	0.842724	0.399383	0.697651
AC167815.1	12406.8	-0.0985961	0.0668017	-1.47595	0.139957	0.401875
AC168051.1	6022.37	-0.185695	0.088038	-2.10926	0.0349222	0.175421
Acaa1a	3394.52	0.0498599	0.114311	0.436177	0.662708	0.864505
Acaca	4772.02	-0.104232	0.0998145	-1.04426	0.296367	0.608279
Acad8	3787.51	0.0211117	0.108003	0.195473	0.845023	0.94679
Acad9	3496.69	-0.160254	0.11185	-1.43276	0.151927	0.420039
Acadl	2400.16	0.0691865	0.133649	0.517674	0.604686	0.830467
Acadm	2767.1	0.0202034	0.124342	0.162483	0.870925	0.958026
Acadsb	4817.85	-0.0853586	0.100062	-0.853053	0.39363	0.692789
Acadvl	3989.14	0.0392147	0.108163	0.362552	0.71694	0.88738
Acap2	6589.88	-0.219821	0.0851337	-2.58206	0.00982121	0.0760338
Acap3	4171.25	-0.0100235	0.109436	-0.0915925	0.927022	0.980726
Acat1	5426.14	-0.0297632	0.0926909	-0.321101	0.748134	0.906284
Acbd3	2542.43	0.00509775	0.131867	0.0386582	0.969163	0.987539
Acbd4	2696.75	0.0293029	0.132394	0.221331	0.824835	0.941753
Acbd5	6173.87	-0.00461996	0.0872094	-0.0529755	0.957751	0.985683
Ace	2560.54	-0.0591345	0.141928	-0.416652	0.676933	0.87064
Acin1	12951.6	0.129503	0.0681397	1.90055	0.0573607	0.238915
Ackr1	5491.99	0.084621	0.0923088	0.916716	0.359291	0.668698
Acly	11142.1	0.0166896	0.0689137	0.242181	0.80864	0.93492
Aco1	2303.92	-0.13907	0.135284	-1.02799	0.303956	0.616551
Aco2	31281	-0.0179048	0.119803	-0.149451	0.881198	0.962802
Acot11	5433.02	-0.0363601	0.0923217	-0.393841	0.693698	0.876664
Acot7	12252.3	0.082112	0.0667855	1.22949	0.218889	0.518389
Acox1	10659	-0.0645533	0.0743491	-0.868246	0.38526	0.687779
Acp1	2899.94	-0.0249807	0.124294	-0.200981	0.840714	0.945942
Acp2	4642.22	-0.183037	0.101298	-1.80692	0.0707753	0.274113
Acsbg1	16569.3	-0.117954	0.0643195	-1.83387	0.0666728	0.265421
Acsl1	2679	-0.0201783	0.128101	-0.157519	0.874836	0.959363
Acsl3	9007.93	0.18093	0.0747491	2.4205	0.0154991	0.103777
Acsl4	3287.15	-0.170822	0.11486	-1.48721	0.136959	0.397562
Acsl6	17519.7	-0.155392	0.0580782	-2.67556	0.00746036	0.0636663
Acss2	7367.97	-0.11671	0.0813339	-1.43495	0.151301	0.419342
Actb	23904.3	0.0107694	0.0527104	0.204313	0.838109	0.945599
Actg1	15175.4	0.0378973	0.0617772	0.613451	0.539578	0.79083
Actl6b	3461.18	-0.046473	0.112594	-0.41275	0.679789	0.872166
Actn4	5750.38	-0.114167	0.0904312	-1.26248	0.206777	0.501267
Actr10	8215.53	-0.0893197	0.0786879	-1.13511	0.256328	0.56263
Actr1a	10040.1	0.0488873	0.0728363	0.671194	0.502097	0.768015
Actr1b	11496	0.0664792	0.0678902	0.979217	0.327473	0.639857
Actr2	17493	-0.135191	0.058578	-2.30789	0.0210054	0.126011
Actr3	8662.75	0.0147851	0.0761528	0.194151	0.846058	0.947071
Actr3b	3042.89	-0.0859917	0.119017	-0.722517	0.469977	0.750424
Actr8	3254.66	0.00797935	0.115699	0.0689666	0.945016	0.984231
Acvr1b	6078.84	0.138261	0.0884728	1.56275	0.118111	0.364742
Adam10	7324.82	-0.097288	0.0812663	-1.19715	0.231248	0.533411
Adam11	12453.4	-0.0773408	0.0697801	-1.10835	0.26771	0.57508
Adam15	2971.09	-0.0081606	0.120828	-0.067539	0.946153	0.984231
Adam22	18948.3	-0.270666	0.0564634	-4.79366	1.63768e-06	9.77927e-05
Adam23	12354	-0.295487	0.0678323	-4.35615	1.32372e-05	0.000561332
Adam9	3556.23	-0.130454	0.111903	-1.16578	0.243703	0.547319
Adamts10	8758.09	-0.239015	0.0757227	-3.15646	0.00159698	0.0217338
Adamts4	2553.5	-0.0382109	0.128799	-0.29667	0.766719	0.916242
Adap1	6233.36	0.0951136	0.087897	1.0821	0.279207	0.586945
Adar	12109.8	-0.114799	0.0699171	-1.64192	0.100606	0.334324
Adarb1	24287.3	0.00405894	0.0541149	0.0750059	0.94021	0.983062
Adcy1	115701	-0.232949	0.0470693	-4.94907	7.45693e-07	5.13388e-05
Adcy2	2316.09	-0.0619498	0.1442	-0.429612	0.667478	0.866314
Adcy5	2884.68	-0.0882933	0.122923	-0.71828	0.472585	0.752247
Adcy6	2973.1	0.100463	0.120725	0.832162	0.405318	0.704143
Adcy8	3227.33	-0.00873649	0.117151	-0.0745744	0.940553	0.983062
Adcy9	2401.71	-0.230962	0.132941	-1.73732	0.0823306	0.298512
Adcyap1r1	8397.41	-0.00750182	0.0845833	-0.0886915	0.929327	0.981488
Add1	15218.6	0.00644333	0.0622496	0.103508	0.91756	0.976106
Add2	9599.27	0.0601341	0.0743972	0.808284	0.418927	0.716441
Add3	10581.2	-0.0865583	0.0699796	-1.23691	0.216121	0.514898
Adgrb1	5642.42	-0.235402	0.092876	-2.53458	0.0112582	0.0835019
Adgrb2	2785.71	-0.026986	0.125819	-0.214483	0.83017	0.943613
Adgrb3	8735.19	-0.0738632	0.0775998	-0.951849	0.341174	0.65268
Adgrl1	22714.7	0.0245025	0.0546948	0.447987	0.654162	0.860067
Adgrl3	6147.7	-0.412014	0.0877924	-4.69305	2.69166e-06	0.00014451
Adh5	4594.53	-0.0536655	0.10017	-0.535743	0.592136	0.823566
Adi1	2558.26	0.253543	0.129564	1.9569	0.0503597	0.22097
Adipor1	4091.28	0.0498415	0.104451	0.477177	0.633236	0.847598
Adipor2	6976.2	0.228448	0.0857459	2.66424	0.00771628	0.0651597
Adk	3920.9	-0.0430495	0.106386	-0.404655	0.685731	0.874525
Ado	4218.64	0.00518309	0.103309	0.0501706	0.959986	0.985756
Adora1	15176.2	0.148247	0.061122	2.42543	0.0152901	0.102495
Adprh	2692.98	0.175735	0.126148	1.39308	0.163595	0.435558
Adrbk1	11803.7	0.0197497	0.0683403	0.288991	0.772588	0.918091
Adrbk2	10645.3	-0.222185	0.0718135	-3.09391	0.00197538	0.0252953
Adrm1	2352.55	0.167942	0.134061	1.25273	0.210306	0.50501
Adss	4017.95	-0.00699288	0.105963	-0.0659936	0.947383	0.984231
Aebp2	4546.1	-0.0672099	0.100404	-0.669396	0.503243	0.769124
Aes	7819.85	0.224653	0.0894748	2.5108	0.0120457	0.0876761
Afap1l2	7102.85	0.0416226	0.0823663	0.505335	0.613324	0.834316
Aff1	3789.04	-0.0664318	0.108097	-0.614559	0.538846	0.790704
Aff4	16724.9	-0.18285	0.0601784	-3.03847	0.00237781	0.0289292
Afg3l2	4464.3	0.0314073	0.100802	0.311574	0.755364	0.910406
Aftph	7621.28	-0.209171	0.0820448	-2.54947	0.0107888	0.0811515
Agap1	13665	0.0481515	0.0652622	0.737817	0.460626	0.7456
Agap2	6644.7	-0.0405567	0.0885086	-0.458223	0.646792	0.856918
Agap3	8816.3	0.143496	0.0794549	1.80601	0.0709171	0.274113
Agfg1	7196.04	-0.342567	0.0832115	-4.11682	3.84132e-05	0.00128454
Aggf1	4583.96	0.0208991	0.100197	0.208581	0.834776	0.944607
Agl	3701.61	-0.139501	0.115591	-1.20685	0.227489	0.529751
Ago1	6867.91	-0.0950431	0.0857958	-1.10778	0.267956	0.57523
Ago2	8196.18	-0.172028	0.0794862	-2.16426	0.0304447	0.16114
Ago3	5765.48	-0.164041	0.0928619	-1.76651	0.0773102	0.287616
Agpat1	3218.01	0.088728	0.116456	0.761903	0.446118	0.737431
Agpat3	15669.1	0.00226691	0.060676	0.0373609	0.970197	0.987539
Agpat5	6365.89	-0.0619137	0.0861275	-0.718861	0.472226	0.752215
Agps	3645.68	-0.245156	0.111846	-2.19191	0.0283861	0.153384
Agrn	3930.92	-0.160956	0.106777	-1.50741	0.131707	0.389648
Agt	3813.17	0.118432	0.112912	1.0489	0.294226	0.605632
Agtpbp1	18789.8	-0.117944	0.057009	-2.06886	0.0385594	0.186334
Ahctf1	6338.74	-0.384447	0.0961377	-3.99893	6.36308e-05	0.00192936
Ahcyl1	31531.4	0.0594821	0.0505241	1.1773	0.239075	0.542274
Ahcyl2	15562.9	-0.00151591	0.0624027	-0.0242925	0.980619	0.992121
Ahi1	8970.51	-0.222352	0.0757882	-2.93386	0.00334774	0.0360792
Ahnak	3589.01	0.0481958	0.110798	0.434986	0.663572	0.864861
Ahsa1	7838.91	0.485989	0.0815219	5.96145	2.50012e-09	4.54777e-07
Ahsa2	2692.14	0.24817	0.126448	1.96262	0.0496899	0.219626
Aida	2874.46	-0.0113124	0.123293	-0.0917521	0.926895	0.980726
Aifm1	3129.39	-0.0259006	0.117979	-0.219536	0.826232	0.942614
Aifm3	14904	-0.0197751	0.144826	-0.136544	0.891391	0.966183
Aig1	3478.45	0.0530369	0.113165	0.468668	0.639307	0.851794
Aimp1	2492.59	0.0185633	0.131201	0.141488	0.887484	0.966058
Aip	3685.88	0.358531	0.114891	3.1206	0.00180481	0.023681
Ak1	5378.86	-0.0167129	0.10233	-0.163324	0.870263	0.958026
Ak2	2586.65	0.108109	0.131126	0.824471	0.409672	0.707198
Ak3	5520.58	0.137261	0.0935768	1.46683	0.142422	0.404001
Ak4	10235.9	-0.118621	0.0806945	-1.47	0.141562	0.402537
Ak6	2627.81	0.0525681	0.129404	0.406232	0.684572	0.874186
Akap1	2825.24	-0.0897527	0.124057	-0.723481	0.469384	0.749937
Akap10	2287.71	-0.148636	0.139695	-1.064	0.287327	0.596254
Akap11	14086.3	-0.290731	0.0652143	-4.45809	8.26946e-06	0.000369411
Akap12	4633.78	-0.0361181	0.0990387	-0.364687	0.715345	0.88738
Akap17b	2429.48	-0.223979	0.13183	-1.699	0.0893194	0.312058
Akap6	11119.3	-0.135376	0.0690627	-1.9602	0.0499728	0.220249
Akap7	5752.49	-0.111127	0.0939976	-1.18223	0.237113	0.540547
Akap8	12189	-0.176465	0.07021	-2.51339	0.0119578	0.0873701
Akap8l	6750.13	-0.106137	0.0954536	-1.11193	0.26617	0.574321
Akap9	7938.68	-0.171849	0.0836272	-2.05495	0.0398842	0.190584
Akirin1	3126.85	0.00927567	0.118367	0.0783635	0.937539	0.983062
Akirin2	2641.94	0.13093	0.129057	1.01452	0.310336	0.623901
Akr1a1	12338.7	0.140759	0.0661169	2.12895	0.0332587	0.169243
Akr1e1	2287.1	0.00838697	0.136548	0.0614213	0.951024	0.984694
Akt1	5864.23	0.141631	0.0934875	1.51497	0.129779	0.386105
Akt2	9305.9	-0.124606	0.0816023	-1.52699	0.126763	0.380124
Akt3	12650.8	-0.082228	0.0652894	-1.25944	0.207872	0.50197
Aktip	6176.17	0.0339011	0.0905465	0.374405	0.708103	0.884543
Alas1	2656.3	0.120226	0.126921	0.947257	0.343508	0.654577
Alcam	2956.63	-0.20571	0.120512	-1.70697	0.0878268	0.309057
Aldh1a1	17052.1	0.15046	0.0591736	2.54269	0.0110004	0.0819013
Aldh1l1	4213.04	-0.0116937	0.103359	-0.113137	0.909922	0.973952
Aldh2	3005.19	0.171898	0.120061	1.43176	0.152213	0.420039
Aldh3a2	4662.62	-0.00350744	0.0988169	-0.0354944	0.971686	0.987539
Aldh5a1	7587.84	-0.022715	0.0801811	-0.283296	0.77695	0.919918
Aldh6a1	4426.8	-0.125039	0.108578	-1.15161	0.249483	0.553229
Aldh7a1	5754.53	-0.0457884	0.0900385	-0.508542	0.611073	0.832596
Aldh9a1	2336.36	0.230544	0.136078	1.6942	0.0902266	0.313916
Aldoa	56244.9	-0.0329824	0.050932	-0.647577	0.517259	0.777349
Aldoc	114197	-0.0378782	0.046435	-0.815726	0.414657	0.711814
Alg10b	3531.3	-0.21941	0.11208	-1.95762	0.0502745	0.22097
Alg11	2731.47	-0.116724	0.126088	-0.925741	0.354581	0.664601
Alg2	6811.32	0.0730485	0.0839311	0.87034	0.384115	0.687107
Alkbh5	5479.13	-0.0679979	0.0935913	-0.72654	0.467508	0.748754
Alkbh8	3226.92	-0.240448	0.115693	-2.07833	0.0376792	0.183596
Alms1	4920.93	-0.301306	0.0959459	-3.14037	0.00168735	0.0225442
Als2	20344.1	-0.0372825	0.0553954	-0.673025	0.500932	0.768015
Ambra1	5605.94	-0.0871277	0.0913683	-0.953587	0.340293	0.651634
Amd1	10268.7	-0.13912	0.0784409	-1.77356	0.0761355	0.284911
Amer2	7717.4	-0.29907	0.0798945	-3.74332	0.000181607	0.0043916
Amer3	3435.04	0.0758434	0.112978	0.67131	0.502023	0.768015
Amfr	11021.6	-0.00985313	0.0713183	-0.138157	0.890116	0.966115
Amigo1	6702.88	0.0164782	0.0875535	0.188207	0.850715	0.949246
Ammecr1l	4266.32	-0.0215818	0.103979	-0.207561	0.835572	0.944607
Amot	3490.35	-0.246798	0.111707	-2.20933	0.0271514	0.149473
Ampd2	4022.5	0.106674	0.10551	1.01103	0.312	0.624854
Amph	13362.1	-0.0571804	0.0641368	-0.891538	0.372641	0.678375
Amt	2639.34	0.122528	0.128348	0.95466	0.33975	0.650807
Amy1	2681.52	-0.38809	0.126697	-3.06312	0.00219041	0.0272729
Amz2	4688.58	0.0281996	0.0983287	0.286789	0.774274	0.918704
Anapc1	7833.85	-0.293774	0.0837632	-3.5072	0.000452846	0.00877502
Anapc16	2309.9	0.0381115	0.135109	0.28208	0.777882	0.920349
Anapc2	5546.24	0.0237116	0.0914778	0.259206	0.795476	0.929412
Anapc4	4001.58	-0.130624	0.1053	-1.2405	0.21479	0.513461
Anapc5	10308.2	-0.0499447	0.0708325	-0.705111	0.480741	0.756656
Angel2	3947.52	-0.143224	0.106318	-1.34713	0.177937	0.459325
Ank	8965.64	-0.0526315	0.0748256	-0.703389	0.481813	0.756656
Ank1	26509.9	-0.0671896	0.0521906	-1.28739	0.197959	0.487565
Ank2	58603.7	-0.162308	0.043844	-3.70193	0.000213962	0.00502854
Ank3	31755.7	-0.0889162	0.0511753	-1.73748	0.0823021	0.298512
Ankfy1	4561.88	-0.115134	0.101469	-1.13468	0.25651	0.56263
Ankhd1	8901.11	-0.244865	0.0758755	-3.2272	0.00125009	0.0184735
Ankib1	3318.79	-0.19093	0.114882	-1.66196	0.0965202	0.327062
Ankle2	3462.88	-0.141779	0.112216	-1.26345	0.206429	0.500632
Ankmy2	2671.23	0.0169539	0.126762	0.133746	0.893604	0.967864
Ankrd10	6632.6	-0.333651	0.0850083	-3.92492	8.67595e-05	0.00253858
Ankrd11	12472.4	0.0262774	0.0656856	0.400048	0.689121	0.875335
Ankrd12	6798.77	-0.330183	0.0875135	-3.77294	0.000161335	0.00405208
Ankrd13a	3547.14	0.142661	0.111498	1.27949	0.200726	0.491073
Ankrd13c	4063.68	-0.0324809	0.105736	-0.30719	0.758698	0.911497
Ankrd13d	2432.27	-0.104027	0.137857	-0.754601	0.450488	0.740467
Ankrd16	2740.73	0.0662643	0.131598	0.503535	0.614588	0.835118
Ankrd17	9376.15	-0.193663	0.0755677	-2.56277	0.0103839	0.0790678
Ankrd28	6627.99	-0.254904	0.0848293	-3.00491	0.00265662	0.0312807
Ankrd40	12516.2	0.176997	0.0656715	2.6952	0.00703474	0.0608984
Ankrd46	9296.67	0.0397848	0.0753133	0.528258	0.597321	0.82636
Ankrd50	3393.34	-0.0626379	0.116768	-0.536432	0.59166	0.823399
Ankrd52	5935.91	0.0706601	0.0891968	0.792182	0.428255	0.723612
Anks1	3988.64	-0.0422001	0.105998	-0.398122	0.690541	0.875632
Anks1b	20691.6	-0.191443	0.0553479	-3.4589	0.000542384	0.0100127
Anks3	3580.91	-0.0695679	0.112412	-0.618865	0.536005	0.788533
Anln	3146.32	0.0527175	0.130869	0.402827	0.687075	0.874667
Ano3	3289.88	-0.21025	0.116574	-1.80358	0.0712973	0.274675
Anp32a	18648.5	0.262392	0.0620326	4.2299	2.3379e-05	0.000888404
Anp32b	3734.99	0.364467	0.118095	3.08623	0.00202713	0.0257327
Anp32e	11771.3	0.226732	0.0713875	3.17608	0.00149281	0.0206036
Anxa5	4587.11	0.149098	0.100376	1.48539	0.137441	0.398059
Anxa6	7567.24	0.0604686	0.0820917	0.736598	0.461367	0.7456
Anxa7	4484.97	-0.0188943	0.100776	-0.187488	0.851278	0.949246
Ap1ar	4819.39	-0.0564551	0.0975189	-0.578915	0.562647	0.807246
Ap1b1	8255.78	-0.0598692	0.0812991	-0.736406	0.461484	0.7456
Ap1g1	8986.27	-0.103511	0.0748192	-1.38348	0.166518	0.440934
Ap1m1	4000.93	-0.070225	0.105368	-0.666473	0.505109	0.769949
Ap1s1	3588.66	0.291933	0.110875	2.63299	0.00846357	0.0691743
Ap1s2	2496.57	0.158594	0.130502	1.21526	0.224267	0.526438
Ap2a1	6513.46	-0.0117723	0.0855712	-0.137574	0.890577	0.966128
Ap2a2	13437.2	-0.0423557	0.0645989	-0.655672	0.512035	0.7744
Ap2b1	17719.8	-0.0913152	0.0587236	-1.555	0.119946	0.36722
Ap2m1	18902.3	0.021661	0.0569105	0.380615	0.703489	0.88268
Ap2s1	3889.28	0.0137497	0.106844	0.128689	0.897603	0.969504
Ap3b1	2908.03	-0.0494099	0.125005	-0.395263	0.692649	0.87591
Ap3b2	7059.59	-0.0350672	0.0880562	-0.398237	0.690456	0.875632
Ap3d1	11093.3	-0.0987516	0.0703697	-1.40332	0.16052	0.430916
Ap3m1	3777.3	-0.118174	0.111238	-1.06235	0.288077	0.597175
Ap3m2	9431.88	0.056222	0.0765293	0.734647	0.462555	0.745694
Ap3s1	4625.09	-0.283139	0.0989486	-2.86148	0.0042167	0.0433955
Ap3s2	6318.54	0.195012	0.0870595	2.23998	0.0250921	0.142072
Ap4s1	3339.28	-0.161751	0.114855	-1.4083	0.159041	0.428575
Ap5m1	2786.87	-0.316231	0.125536	-2.51905	0.0117672	0.0864008
Apba1	11835.9	0.0760636	0.0677266	1.1231	0.261396	0.569081
Apba2	12850.1	-0.111995	0.0651904	-1.71798	0.0858011	0.304662
Apbb1	17318.4	0.0125024	0.0583397	0.214304	0.83031	0.943613
Apbb2	3525.78	-0.144137	0.116352	-1.2388	0.215418	0.514516
Apc	13423.5	-0.209205	0.0713007	-2.93412	0.0033449	0.0360792
Apc2	6262.01	6.87722e-05	0.0875018	0.000785952	0.999373	0.999813
Apeh	2326.43	-0.112798	0.136291	-0.827625	0.407883	0.705778
Aph1a	2361.91	0.230489	0.138766	1.66099	0.0967154	0.327534
Aph1b	3546.23	-0.0249135	0.111594	-0.22325	0.823341	0.941753
Api5	8864.29	-0.0551644	0.0758577	-0.727209	0.467098	0.748754
Aplp1	19484.5	0.13848	0.0568555	2.43565	0.0148649	0.100566
Aplp2	52845.8	0.142679	0.0449668	3.17299	0.0015088	0.0207265
Apmap	3106.85	0.0905162	0.123037	0.735685	0.461922	0.7456
Apod	20203.7	0.193554	0.0619539	3.12416	0.00178315	0.0234495
Apoe	35183.4	0.228164	0.0528378	4.31819	1.57314e-05	0.000640262
Apoo	2296	-0.0648842	0.140158	-0.462936	0.64341	0.854376
App	66099.1	-0.0386307	0.0438321	-0.881334	0.378137	0.681979
Appbp2	7475.36	-0.156939	0.081609	-1.92306	0.0544724	0.232342
Appl1	8441.1	-0.27876	0.0791306	-3.52278	0.000427052	0.00838626
Appl2	29180	-0.191871	0.0500486	-3.83369	0.000126235	0.00332759
Aqp4	23623.6	-0.279105	0.0603619	-4.62386	3.76655e-06	0.000191668
Aqr	3380.77	-0.238611	0.121738	-1.96004	0.0499917	0.220249
Araf	13351.6	0.0552299	0.0641539	0.860896	0.389295	0.690253
Arap1	2441.05	-0.0821711	0.131901	-0.622975	0.533301	0.78671
Arap2	6570.07	-0.338123	0.17424	-1.94056	0.0523114	0.226204
Arcn1	8131.38	-0.0083909	0.0785319	-0.106847	0.91491	0.974883
Arel1	7788.61	-0.0549127	0.0793328	-0.692181	0.488824	0.761174
Arf1	16939.3	-0.000777614	0.0611176	-0.0127232	0.989849	0.996661
Arf2	3840.59	0.0521619	0.10995	0.474413	0.635205	0.849433
Arf3	17199	0.0496706	0.0638601	0.777804	0.436685	0.72972
Arf4	4938.04	0.176596	0.0963591	1.83269	0.0668491	0.265872
Arfgap1	4401.08	-0.0249784	0.101177	-0.246877	0.805003	0.933927
Arfgap2	7105.26	0.00292806	0.0823899	0.0355391	0.97165	0.987539
Arfgef1	8792.09	-0.223963	0.0761308	-2.94181	0.00326296	0.0357144
Arfgef2	5364.99	-0.196809	0.09392	-2.0955	0.0361268	0.17875
Arfgef3	11842.3	-0.23782	0.0671025	-3.54413	0.000393914	0.00789447
Arfip2	3955.04	0.149629	0.111353	1.34374	0.179031	0.460523
Arfrp1	3089.64	0.0417627	0.118513	0.35239	0.724546	0.893426
Arglu1	8493.55	-0.107801	0.143415	-0.751672	0.452248	0.741016
Arhgap1	2722.42	-0.0799819	0.129244	-0.618844	0.536019	0.788533
Arhgap12	4859.84	-0.102978	0.0988718	-1.04153	0.297629	0.609209
Arhgap20	4303.33	-0.0995028	0.10512	-0.946562	0.343862	0.654826
Arhgap21	18934.3	-0.184772	0.0566163	-3.26359	0.0011001	0.0168089
Arhgap23	5870.74	0.188081	0.0905654	2.07675	0.037825	0.184
Arhgap26	15289	-0.143757	0.0612441	-2.34728	0.0189111	0.118488
Arhgap31	5363.29	-0.0979325	0.0928094	-1.0552	0.291334	0.601795
Arhgap32	6761.24	-0.159075	0.0883403	-1.80071	0.0717491	0.275328
Arhgap35	11359.2	0.00719992	0.0713881	0.100856	0.919665	0.977812
Arhgap39	2966.17	0.151868	0.120722	1.258	0.208392	0.502684
Arhgap44	8003.46	-0.0449218	0.0803042	-0.559395	0.575892	0.814629
Arhgap5	22622.4	-0.318287	0.0541125	-5.88195	4.05464e-09	6.24415e-07
Arhgdia	8010.19	0.210309	0.0801201	2.62492	0.00866689	0.0699568
Arhgef1	2586.3	-0.00510314	0.132995	-0.038371	0.969392	0.987539
Arhgef10	3206.16	0.0535366	0.121818	0.43948	0.660314	0.862625
Arhgef10l	3840.24	-0.0179525	0.108406	-0.165604	0.868469	0.957475
Arhgef11	6686.38	-0.0845042	0.0844825	-1.00026	0.317187	0.63028
Arhgef12	17933.4	-0.0402489	0.0604268	-0.666078	0.505361	0.769949
Arhgef17	4656.52	0.0908809	0.0988053	0.919798	0.357678	0.66676
Arhgef18	3150.83	0.0845027	0.117883	0.716839	0.473474	0.752247
Arhgef2	8838.62	-0.0441739	0.0793135	-0.556952	0.57756	0.815215
Arhgef25	4134.5	0.0709883	0.105991	0.66976	0.503011	0.76897
Arhgef26	2658.63	-0.116492	0.131429	-0.88635	0.375429	0.681102
Arhgef3	5161.67	-0.133986	0.0944954	-1.41791	0.156216	0.425001
Arhgef33	13294.2	-0.111701	0.0654932	-1.70553	0.0880955	0.309157
Arhgef4	3550.21	0.0148824	0.117148	0.127039	0.89891	0.969704
Arhgef7	15683.1	-0.15054	0.0611309	-2.46258	0.0137943	0.0966756
Arhgef9	17852.2	-0.01462	0.0576806	-0.253466	0.799908	0.931928
Arid1a	6249.69	-0.0479663	0.0872686	-0.54964	0.582566	0.818923
Arid1b	4890.79	-0.156011	0.096324	-1.61964	0.105309	0.342848
Arid2	3962.41	-0.20757	0.105631	-1.96504	0.0494095	0.219548
Arid4a	2757.65	-0.0555162	0.124717	-0.445138	0.65622	0.861804
Arid4b	4630.5	-0.175932	0.0994518	-1.76902	0.0768913	0.286421
Arid5b	2833.16	0.219721	0.123525	1.77875	0.07528	0.282981
Arih1	8252.82	-0.109215	0.0775056	-1.40913	0.158797	0.428366
Arih2	4301.26	0.0370205	0.102986	0.359471	0.719243	0.888267
Arl1	7220.2	0.136656	0.0827807	1.65082	0.0987744	0.330999
Arl14ep	3116.55	0.00400649	0.118025	0.0339463	0.97292	0.988117
Arl2	2634.64	0.0687709	0.128855	0.53371	0.593542	0.82445
Arl2bp	6066.46	0.162269	0.0887108	1.82919	0.067371	0.26693
Arl3	6171.12	0.134033	0.0885883	1.51299	0.130282	0.386813
Arl4a	3243.25	0.0399383	0.116499	0.342821	0.731733	0.89618
Arl4c	6724.06	0.113158	0.0844335	1.3402	0.180181	0.46209
Arl5a	10692.5	-0.364803	0.078164	-4.66714	3.05415e-06	0.000161017
Arl5b	2533.35	-0.29932	0.13195	-2.26843	0.0233031	0.135438
Arl6	2374.37	-0.0802868	0.133476	-0.601508	0.547502	0.796718
Arl6ip1	16372.4	0.365968	0.0616906	5.93232	2.98693e-09	4.99414e-07
Arl6ip5	8485.56	0.251884	0.0777219	3.24084	0.00119178	0.0178427
Arl8a	5223.8	0.0961837	0.095874	1.00323	0.31575	0.628279
Arl8b	10547.3	-0.036062	0.0701738	-0.513895	0.607325	0.831637
Armc1	4812.2	-0.0571093	0.0972476	-0.587257	0.557031	0.803289
Armc8	7136.58	-0.348425	0.0840592	-4.14499	3.39822e-05	0.00117671
Armcx1	4526.19	-0.0471147	0.10035	-0.469504	0.63871	0.851794
Armcx2	3333.52	0.0401294	0.114382	0.350838	0.72571	0.893698
Armcx3	3806.17	-0.137886	0.108052	-1.27611	0.201915	0.492747
Armcx4	5018.56	-0.169989	0.0961783	-1.76744	0.0771553	0.287222
Arnt	7432.7	-0.214123	0.0809283	-2.64584	0.00814887	0.0679304
Arnt2	6799.52	-0.011218	0.0894306	-0.125438	0.900177	0.969866
Arntl	3434.43	-0.0988322	0.112679	-0.877109	0.380427	0.684295
Arpc1a	6105.07	0.0720574	0.0896211	0.804024	0.421383	0.717111
Arpc2	5328.4	0.0857727	0.0931378	0.920922	0.357091	0.666358
Arpc3	4205.8	0.0201222	0.103841	0.193779	0.846349	0.947186
Arpc4	7332.55	0.164977	0.0814108	2.02648	0.0427154	0.199021
Arpc5	2599.68	0.101787	0.128176	0.794123	0.427124	0.722825
Arpc5l	3607.42	0.164396	0.110683	1.48528	0.13747	0.398059
Arpp19	4384.53	0.0799489	0.101289	0.789313	0.429929	0.725056
Arpp21	5843.44	-0.0118937	0.0908324	-0.130941	0.895822	0.968781
Arrb1	29486.8	0.090749	0.0507623	1.78772	0.0738206	0.27943
Arrdc3	4935	-0.0618028	0.0975514	-0.633541	0.52638	0.783441
arsb	4169.23	-0.0877931	0.107603	-0.815899	0.414558	0.711814
Arxes2	2613.92	0.0376957	0.132708	0.28405	0.776372	0.919516
Asah1	4867.64	-0.098878	0.0979279	-1.0097	0.312638	0.625417
Asap1	3365.3	-0.0921368	0.116498	-0.790886	0.42901	0.724087
Asap2	3328.86	0.0440765	0.114393	0.385307	0.70001	0.880013
Asb13	3304.47	0.13163	0.117184	1.12328	0.26132	0.569081
Asb8	2512.83	0.0971751	0.130458	0.744875	0.456347	0.743677
Ash1l	11487.7	-0.101729	0.0683153	-1.48911	0.136459	0.396897
Ash2l	2712.95	-0.023117	0.126004	-0.183463	0.854435	0.950419
Asic1	5399.13	-0.00753048	0.0951782	-0.0791199	0.936937	0.983062
Asna1	3872.31	0.195407	0.107967	1.80988	0.0703151	0.272867
Asns	6069.43	-0.0675739	0.0909197	-0.743226	0.457345	0.744168
Asph	29288	-0.112414	0.0514411	-2.1853	0.0288671	0.154698
Asrgl1	18004.6	0.136087	0.0577856	2.35503	0.018521	0.11692
Astn1	5544.56	-0.218429	0.0913945	-2.38995	0.0168506	0.109638
Astn2	11671.2	-0.0538413	0.0707391	-0.761125	0.446582	0.737668
Asxl1	3318.55	0.0102266	0.117066	0.0873579	0.930387	0.981648
Asxl2	3161.2	-0.348419	0.117291	-2.97054	0.00297273	0.0335993
Atad1	7512.45	0.00532425	0.080479	0.0661571	0.947253	0.984231
Atad2b	2902.09	-0.181892	0.12207	-1.49006	0.136209	0.396368
Atad3a	2694.53	-0.180135	0.126253	-1.42678	0.153645	0.42169
Atcay	8510.31	0.0248457	0.0769986	0.322678	0.746939	0.90555
Atf2	6400.18	-0.14586	0.0871434	-1.6738	0.0941705	0.322084
Atf4	6807.69	0.0218054	0.0889512	0.245139	0.806349	0.933927
Atf6	4673.8	-0.0843562	0.0982707	-0.858407	0.390668	0.69072
Atf6b	3361.25	0.440633	0.261143	1.68733	0.0915404	0.317067
Atf7ip	8234.31	-0.0758453	0.0779771	-0.972662	0.330721	0.642809
Atg12	3929.68	-0.00817398	0.107833	-0.0758022	0.939577	0.983062
Atg13	5969.91	0.0894745	0.0906729	0.986784	0.323749	0.636405
Atg16l1	3534.28	-0.131475	0.111488	-1.17928	0.238286	0.542042
Atg16l2	2523.9	-0.213078	0.129723	-1.64256	0.100473	0.334263
Atg2a	2783.04	-0.0768592	0.12807	-0.600135	0.548416	0.797152
Atg2b	5482.14	-0.108705	0.0977805	-1.11173	0.266256	0.574321
Atg3	3299.58	0.132935	0.116082	1.14518	0.252135	0.557632
Atg4b	5915.89	0.069959	0.0889833	0.786203	0.431748	0.726032
Atg4c	2350.83	-0.0300933	0.134539	-0.223678	0.823008	0.941753
Atg4d	2438.88	0.0267376	0.132243	0.202186	0.839772	0.945942
Atg9a	6591.12	-0.0451438	0.0857031	-0.526746	0.59837	0.827112
Atl1	4550.54	-0.0893213	0.0998335	-0.894703	0.370946	0.676887
Atl2	13831	-0.19471	0.0631202	-3.08476	0.00203719	0.0257511
Atl3	3010.42	-0.158903	0.119406	-1.33078	0.183263	0.466488
Atmin	3335.56	0.0234408	0.116597	0.201041	0.840666	0.945942
Atp11a	8600.88	-0.113017	0.0769229	-1.46923	0.14177	0.402738
Atp11b	7939.09	-0.243837	0.0785639	-3.10368	0.00191128	0.0246906
Atp11c	2811.56	-0.352118	0.122974	-2.86336	0.00419175	0.0433396
Atp13a1	3015.18	-0.155644	0.119693	-1.30036	0.193477	0.481389
Atp13a2	2803.13	0.195559	0.135805	1.44	0.149869	0.417204
Atp13a3	6417.5	-0.23828	0.0864257	-2.75705	0.00583257	0.0536669
Atp1a1	72776	-0.0801721	0.0447835	-1.79022	0.073419	0.279206
Atp1a2	80038.7	-0.145693	0.0436482	-3.33789	0.000844164	0.0140742
Atp1a3	87120.3	-0.0667763	0.0467368	-1.42877	0.15307	0.420547
Atp1b1	80082.1	0.0193183	0.0435778	0.443307	0.657544	0.862308
Atp1b2	45615.8	0.149714	0.0456025	3.28302	0.00102702	0.0161243
Atp1b3	11670.3	-0.202834	0.0675864	-3.00112	0.00268993	0.0314829
Atp2a2	85633.9	-0.180655	0.0449739	-4.01689	5.89713e-05	0.00183564
Atp2a3	15256.7	-0.179604	0.0636557	-2.82149	0.0047801	0.0471723
Atp2b1	18516.8	-0.162328	0.0568787	-2.85393	0.00431818	0.0441012
Atp2b2	47317.1	-0.174642	0.0461505	-3.78418	0.000154214	0.00390675
Atp2b3	22758.9	-0.292608	0.0543215	-5.38659	7.18089e-08	6.88895e-06
Atp2b4	3567.36	0.1971	0.113628	1.7346	0.0828108	0.299326
Atp2c1	9861.73	-0.135809	0.0734006	-1.85024	0.0642787	0.25942
Atp5a1	48291.8	0.00517372	0.0478903	0.108033	0.91397	0.97452
Atp5b	65205.9	0.114836	0.0449622	2.55407	0.0106473	0.0805014
Atp5c1	13554.5	-0.0300498	0.0734134	-0.409323	0.682303	0.873706
Atp5d	3643.02	0.137165	0.121373	1.13011	0.25843	0.565359
Atp5e	4304.15	0.442618	0.183115	2.41716	0.0156423	0.104496
Atp5f1	12189.3	0.0997082	0.128504	0.775917	0.437798	0.730543
Atp5g1	9447.53	0.0935927	0.0739033	1.26642	0.205362	0.498664
Atp5g2	3857.78	-0.007069	0.108308	-0.0652676	0.947961	0.984231
Atp5g3	8343.06	0.258619	0.0797993	3.24087	0.00119167	0.0178427
Atp5h	14750.3	0.209003	0.0627577	3.33031	0.000867501	0.0143407
Atp5j	7738.59	0.272556	0.0805642	3.38309	0.00071674	0.0123728
Atp5j2	6921.44	0.0717749	0.0891945	0.8047	0.420993	0.717111
Atp5k	3024.97	0.593846	0.341231	1.74031	0.0818054	0.297345
Atp5l	9580.34	-0.0209575	0.0734981	-0.285144	0.775534	0.919268
Atp5o	9541.7	0.0583966	0.0730464	0.799446	0.424032	0.719882
Atp5sl	2553.76	0.256078	0.134286	1.90695	0.0565264	0.237727
Atp6ap1	22318	-0.0401949	0.0561338	-0.716055	0.473957	0.752247
Atp6ap2	14475.9	-0.0122264	0.062348	-0.196099	0.844533	0.946601
Atp6v0a1	24261	0.0228115	0.0530411	0.430072	0.667143	0.866314
Atp6v0a2	4818.65	-0.00212023	0.0990795	-0.0213993	0.982927	0.993138
Atp6v0b	9922.7	0.206365	0.0719522	2.86808	0.00412972	0.0428495
Atp6v0d1	9171.67	0.0295947	0.0756778	0.391062	0.695751	0.877486
Atp6v0e	2885.13	0.0554864	0.122138	0.454293	0.649618	0.857469
Atp6v0e2	15348.3	0.0856548	0.0625712	1.36892	0.171025	0.447002
Atp6v1a	27265.5	-0.249609	0.0543638	-4.59146	4.40162e-06	0.000216456
Atp6v1b2	24969	0.0132886	0.0528047	0.251655	0.801308	0.931928
Atp6v1c1	11036.7	-0.0106407	0.0691622	-0.153852	0.877727	0.96074
Atp6v1d	9857.36	0.0528012	0.0720725	0.732612	0.463795	0.746665
Atp6v1e1	16446.9	-0.00367826	0.0594714	-0.0618492	0.950683	0.984672
Atp6v1f	4272.94	0.119692	0.103257	1.15917	0.246388	0.5497
Atp6v1g1	4881.77	0.219715	0.0967066	2.27198	0.0230879	0.134438
Atp6v1g2	13467.3	0.127043	0.0647552	1.96189	0.0497749	0.219836
Atp6v1h	6517.2	-0.0495349	0.0892585	-0.55496	0.578922	0.815904
Atp8a1	12047.6	-0.244571	0.0677045	-3.61233	0.000303455	0.0063422
Atp8a2	4549.78	-0.0618893	0.0997118	-0.620682	0.534809	0.787742
Atp8b2	4902.69	-0.059148	0.0964573	-0.613204	0.539742	0.79083
Atp9a	14238.4	0.0341788	0.0625663	0.546282	0.584872	0.819412
Atp9b	4100.64	-0.151694	0.106949	-1.41838	0.15608	0.425001
Atpaf1	2438.67	0.0711623	0.133133	0.534521	0.592981	0.824062
Atpif1	4402.95	0.174503	0.104786	1.66533	0.0958464	0.325372
Atraid	3830.14	-0.118945	0.10809	-1.10042	0.271147	0.579127
Atrn	9558.61	-0.146346	0.0817503	-1.79016	0.0734276	0.279206
Atrnl1	4693.65	-0.142784	0.0992532	-1.43858	0.15027	0.417543
Atrx	17722.6	-0.31909	0.0588518	-5.42193	5.89586e-08	6.00184e-06
Atxn1	4194.39	0.0536527	0.103588	0.517941	0.604499	0.830467
Atxn10	8941.94	0.053698	0.0792932	0.677208	0.498274	0.765822
Atxn1l	3464.93	-0.00852399	0.11261	-0.0756948	0.939662	0.983062
Atxn2	4989.86	-0.0531012	0.0959299	-0.553542	0.579892	0.816508
Atxn2l	8251.98	0.00521288	0.0781187	0.0667303	0.946796	0.984231
Atxn7	2988.38	-0.172608	0.11999	-1.43851	0.150289	0.417543
Atxn7l3	5796.57	0.0624429	0.0902589	0.69182	0.48905	0.761174
Atxn7l3b	11357.4	0.049459	0.070736	0.699205	0.484424	0.75827
Auh	3792.47	0.17255	0.109546	1.57515	0.115223	0.359618
Aup1	2470.59	0.0259666	0.131515	0.197442	0.843482	0.946091
Auts2	3993.73	0.0946143	0.107368	0.881218	0.3782	0.681979
Avl9	3921.82	-0.290196	0.116594	-2.48895	0.0128121	0.0916713
Axin1	2664.61	0.0818188	0.12798	0.639311	0.522621	0.781194
Axl	2332.16	-0.0599932	0.13473	-0.445284	0.656114	0.861804
Azi2	6723.75	-0.26489	0.0847092	-3.12706	0.00176566	0.0232795
Azin1	12617.1	-0.100762	0.0653473	-1.54195	0.123087	0.372828
B2m	5474.27	0.082924	0.0937672	0.88436	0.376502	0.681391
B3galt5	3090.71	0.21812	0.119657	1.82288	0.0683221	0.269058
B3gat1	3479.73	-3.86074e-05	0.117777	-0.000327801	0.999738	0.999813
B3gat3	4610.71	0.0736795	0.10402	0.708319	0.478747	0.756583
B4galnt1	2497.02	0.00152635	0.131521	0.0116054	0.99074	0.997044
B4galnt4	2429.99	-0.0199247	0.132252	-0.150657	0.880246	0.962301
B4galt5	5211.82	-0.046949	0.0941058	-0.498896	0.617853	0.837075
B4galt6	9044.09	-0.0518795	0.0745313	-0.696076	0.486381	0.760027
B4gat1	3037.11	0.146996	0.120516	1.21972	0.222571	0.523927
Baalc	3272.68	-0.0322173	0.124423	-0.258934	0.795686	0.929412
Babam1	2871.67	-0.0148291	0.122397	-0.121156	0.903568	0.970139
Bace1	5696.16	0.0349405	0.0929854	0.375763	0.707093	0.884543
Bag1	3201.02	0.269758	0.118174	2.28271	0.0224472	0.131942
Bag4	3505.84	-0.149852	0.11162	-1.34252	0.179427	0.461338
Bag6	7032.38	0.190016	0.0832716	2.28188	0.0224966	0.131942
Baiap2	8622.93	-0.0403032	0.076555	-0.526461	0.598568	0.827112
Bap1	6423.48	0.117561	0.0859243	1.3682	0.171251	0.447393
Baz1b	15461.4	0.115482	0.0622537	1.85503	0.0635925	0.257539
Baz2a	6849.24	-0.133755	0.084692	-1.57932	0.114264	0.358537
Baz2b	5572.97	-0.0901023	0.0928071	-0.970856	0.33162	0.643449
Bbip1	3883.6	-0.214758	0.106747	-2.01183	0.0442375	0.203757
Bbs1	2277.93	-0.106235	0.136013	-0.781059	0.434768	0.728388
Bbs4	3582.51	-0.0739314	0.110982	-0.666155	0.505312	0.769949
Bbx	3275.1	-0.14908	0.114949	-1.29692	0.19466	0.482698
BC031181	3858.37	0.311466	0.109466	2.84533	0.00443657	0.0446096
Bcan	6472.8	0.00365274	0.0893929	0.0408616	0.967406	0.987539
Bcap31	4743.83	0.143967	0.0978868	1.47074	0.14136	0.402354
Bcar1	5045.15	-0.0284888	0.095423	-0.298552	0.765282	0.914967
Bcas1	9036.92	0.310317	0.148916	2.08384	0.0371749	0.181744
Bcas2	4076.81	-0.0796032	0.105216	-0.756568	0.449309	0.739687
Bcas3	2933.22	-0.0417095	0.123132	-0.338737	0.734808	0.898661
Bcat1	7122.2	0.280502	0.0846441	3.3139	0.000920044	0.0149144
Bccip	3706.14	0.183515	0.111923	1.63965	0.101079	0.335067
Bckdha	2447.33	0.0083338	0.133121	0.0626031	0.950083	0.984672
Bcl2l1	6829.03	0.212456	0.0840767	2.52693	0.0115066	0.0849135
Bcl2l13	3219.38	0.0185473	0.11784	0.157393	0.874935	0.959363
Bcl2l15	4923.9	-0.0803004	0.0978137	-0.820952	0.411674	0.709815
Bcl6	5261.38	0.0998827	0.093955	1.06309	0.287741	0.59669
Bcl7a	5105.1	-0.0153837	0.0967658	-0.158978	0.873686	0.959272
Bcl7b	2736.5	0.205311	0.125273	1.6389	0.101233	0.335077
Bcl9	2735.88	0.0263633	0.135497	0.194567	0.845732	0.947071
Bcl9l	2919.61	0.147888	0.123528	1.1972	0.231227	0.533411
Bclaf1	13275.4	-0.399935	0.0651881	-6.13509	8.511e-10	1.7788e-07
Bcr	4881.84	-0.0198586	0.0974158	-0.203854	0.838467	0.945599
Bdh1	3371.63	0.0688184	0.113912	0.604137	0.545753	0.795266
Bdp1	3710.13	-0.176082	0.108725	-1.61951	0.105339	0.342848
Becn1	5043.18	0.0399351	0.095556	0.417923	0.676003	0.870209
Bend6	12484.2	-0.151474	0.0685184	-2.21071	0.0270561	0.149252
Bex2	5495.17	0.197821	0.093718	2.11082	0.0347882	0.174897
Bfar	3232.52	0.0523889	0.116259	0.450622	0.652262	0.858704
Bhlhb9	4363.14	0.00180023	0.101722	0.0176976	0.98588	0.994141
Bhlhe22	2960.4	0.150275	0.123044	1.2213	0.221971	0.523206
Bhlhe40	4089.05	0.154393	0.105188	1.46778	0.142164	0.403466
Bhlhe41	2315.65	0.165111	0.142269	1.16056	0.245822	0.549276
Bicd1	4150.17	-0.158015	0.107314	-1.47246	0.140898	0.401875
Bicd2	4868.48	-0.0221383	0.0970594	-0.22809	0.819576	0.940568
Bicdl1	2362	0.0296409	0.138069	0.214682	0.830015	0.943613
Bicral	4024.68	-0.0671257	0.109329	-0.613977	0.53923	0.79083
Bin1	16096.9	0.0946393	0.0598917	1.58018	0.114067	0.358246
Birc2	4768.04	-0.0893749	0.0975207	-0.916471	0.35942	0.668698
Birc6	13119.3	-0.30129	0.072586	-4.1508	3.31313e-05	0.00116798
Blcap	4814.67	0.0567796	0.101818	0.55766	0.577077	0.814971
Blmh	4226.94	0.146035	0.104508	1.39735	0.162308	0.433512
Bmi1	4253.78	-0.00856655	0.102519	-0.0835608	0.933406	0.981648
Bmp1	9843.07	-1.74785e-05	0.0730354	-0.000239315	0.999809	0.999813
Bmpr1a	5183.89	-0.246594	0.0970623	-2.54057	0.0110672	0.0822191
Bmpr2	8629.08	-0.137282	0.076181	-1.80205	0.0715373	0.275057
Bms1	3006.84	-0.0215036	0.121041	-0.177656	0.858993	0.952592
Bnip2	3285.1	-0.121329	0.123892	-0.979311	0.327426	0.639857
Bnip3	4638.8	-0.0510929	0.0986962	-0.517679	0.604682	0.830467
Bnip3l	7716.03	-0.0889785	0.083333	-1.06775	0.285635	0.594853
Boc	5194.86	-0.143573	0.09395	-1.52819	0.126466	0.379722
Bod1	2401.81	0.139621	0.13397	1.04218	0.297329	0.60902
Bod1l	7249.68	-0.135975	0.0837755	-1.62309	0.10457	0.341486
Bpgm	3791.49	0.0540786	0.109334	0.494618	0.62087	0.839238
Bpnt1	5155.96	0.00233642	0.0951679	0.0245505	0.980413	0.992111
Bptf	10212.6	-0.114346	0.0726758	-1.57338	0.115632	0.360126
Braf	9828.95	-0.195006	0.0722613	-2.69862	0.0069627	0.0607239
Brap	3159.75	0.0455368	0.118792	0.383332	0.701474	0.88151
Brcc3	3579.03	-0.169023	0.110954	-1.52336	0.127669	0.381572
Brd1	4741.9	-0.0310171	0.097992	-0.316527	0.751603	0.908422
Brd2	10351.3	0.150124	0.0759452	1.97674	0.0480714	0.216395
Brd3	4434.11	-0.00979588	0.101335	-0.0966679	0.92299	0.979542
Brd4	4547.79	0.0218991	0.10345	0.211688	0.83235	0.944097
Brd7	3823.59	0.00491048	0.109023	0.0450407	0.964075	0.986265
Brd8	6145.32	-0.0332183	0.0889312	-0.373528	0.708756	0.884543
Brd9	4375.88	-0.0966098	0.101538	-0.951466	0.341368	0.652838
Bri3bp	6456.67	0.014589	0.0856953	0.170243	0.864819	0.95513
Brinp1	7262.1	0.17728	0.0845387	2.09703	0.035991	0.178565
Brk1	6132.06	0.0888335	0.0876354	1.01367	0.31074	0.623901
Brms1l	4696	0.0611175	0.0981948	0.622411	0.533672	0.786852
Brox	5358.9	-0.0591998	0.092668	-0.638838	0.522928	0.781255
Brpf1	3544.24	0.0214383	0.111418	0.192413	0.847419	0.947614
Brsk1	6057.1	0.243071	0.0882491	2.75437	0.00588056	0.0538545
Brsk2	8627.04	-0.0324803	0.0761137	-0.426734	0.669573	0.867082
Brwd1	10422.1	-0.295379	0.0758371	-3.89492	9.8233e-05	0.00274182
Bscl2	3525.87	-0.00080033	0.116378	-0.00687697	0.994513	0.997782
Bsdc1	4136.38	0.155041	0.104142	1.48874	0.136555	0.396974
Bsg	20353.8	0.0754161	0.0583044	1.29349	0.195842	0.483981
Bsn	19962.7	0.125949	0.0557334	2.25985	0.0238309	0.137805
Btaf1	5564.91	-0.512886	0.20142	-2.54635	0.0108857	0.0815983
Btbd1	5654.33	-0.0786105	0.0917626	-0.856672	0.391626	0.69072
Btbd10	4381.26	-0.102688	0.101154	-1.01517	0.310024	0.623901
Btbd2	2815.32	0.0103711	0.124738	0.0831436	0.933737	0.981648
Btbd3	28017.8	-0.19436	0.0534674	-3.63511	0.000277861	0.00602383
Btbd7	2680.67	-0.277242	0.126325	-2.19467	0.0281869	0.152981
Btbd9	4226.35	-0.096925	0.103698	-0.934685	0.349951	0.661322
Btf3	5993.41	0.00423339	0.0909981	0.0465218	0.962894	0.986265
Btf3l4	3543.08	-0.0751933	0.111772	-0.67274	0.501112	0.768015
Btg1	7560.17	0.21967	0.0916029	2.39807	0.0164819	0.10813
Btrc	4730.07	-0.0850868	0.0978042	-0.86997	0.384317	0.687107
Bub3	4435.68	0.0462872	0.101548	0.455817	0.648521	0.857219
Bud31	2652.85	0.107296	0.127841	0.839291	0.401306	0.699566
Bzrap1	11609.2	-0.193879	0.0701662	-2.76314	0.00572477	0.0527581
Bzw1	12062	-0.165517	0.0686368	-2.41149	0.0158875	0.105513
Bzw2	2644.91	-0.159043	0.127194	-1.2504	0.211152	0.506567
C1d	2980.52	0.078028	0.121062	0.644528	0.519233	0.778517
C2cd2l	2934.51	0.0109733	0.122351	0.0896868	0.928536	0.981361
C2cd3	3016.19	0.0174158	0.119967	0.145172	0.884575	0.964512
C2cd5	7025.05	-0.16108	0.0825808	-1.95057	0.0511077	0.222909
Cab39	10553.5	-0.0442003	0.0706033	-0.626037	0.53129	0.786477
Cab39l	4402.69	0.0820999	0.109235	0.75159	0.452298	0.741016
Cabin1	5903.86	-0.184585	0.0906231	-2.03685	0.0416652	0.196001
Cabp1	11807.5	-0.183663	0.0684533	-2.68303	0.00729574	0.0626941
Cabp7	3618.95	0.165502	0.110308	1.50036	0.133521	0.391779
Cacfd1	3205.74	0.077396	0.118064	0.65554	0.51212	0.7744
Cacna1a	24793.2	-0.283259	0.0520567	-5.44135	5.28782e-08	5.62624e-06
Cacna1b	4603.94	-0.25027	0.102283	-2.44685	0.0144111	0.0987518
Cacna1c	7243.74	0.110509	0.0820226	1.3473	0.177885	0.459325
Cacna1d	5843.19	-0.287846	0.089252	-3.2251	0.0012593	0.0185307
Cacna1e	15989.2	-0.084026	0.0618363	-1.35885	0.174195	0.453466
Cacna1g	14099.2	-0.125684	0.0662224	-1.89791	0.0577081	0.24019
Cacna1i	5322.43	0.274762	0.0944476	2.90914	0.00362421	0.0385616
Cacna2d1	4826.59	-0.277617	0.0976402	-2.84327	0.00446536	0.0446689
Cacna2d2	10994.5	-0.291263	0.0689705	-4.223	2.41068e-05	0.000910149
Cacna2d3	3282.5	-0.110286	0.115404	-0.955649	0.33925	0.650275
Cacnb2	3010.25	-0.0547655	0.119564	-0.458041	0.646923	0.856918
Cacnb4	31098.5	-0.295076	0.0490211	-6.01936	1.75106e-09	3.41573e-07
Cacng2	8303.54	0.103667	0.0831349	1.24697	0.212407	0.508804
Cacng5	3354.84	-0.287682	0.117928	-2.43947	0.0147086	0.100204
Cacng7	7695.9	0.151064	0.0839157	1.80019	0.0718311	0.275462
Cacul1	4227.07	-0.0479652	0.102885	-0.466201	0.641072	0.852626
Cacybp	3116.4	0.354088	0.118513	2.98776	0.00281027	0.0323734
Cadm1	7070.31	-0.113672	0.0829488	-1.37039	0.170566	0.446662
Cadm2	11210.5	-0.119878	0.0713666	-1.67975	0.0930066	0.320162
Cadm3	54179.7	0.0715923	0.0459537	1.55792	0.119251	0.366908
Cadm4	9284.36	0.297171	0.213274	1.39338	0.163506	0.435521
Cadps	13259.8	-0.251894	0.0694817	-3.62533	0.00028859	0.0061636
Cadps2	18816.3	-0.131368	0.0566823	-2.31761	0.0204704	0.124524
Calb1	55120.1	0.0108539	0.0467191	0.232323	0.816287	0.939593
Calb2	20174.3	-0.0803115	0.0555822	-1.44491	0.148482	0.414361
Calcoco1	3247.67	0.0690069	0.121462	0.568133	0.569944	0.810713
Cald1	4458.49	0.00716417	0.101766	0.0703983	0.943877	0.984231
Calm1	90796.5	0.0612926	0.0439511	1.39456	0.163147	0.434762
Calm2	91971.9	0.0667843	0.0442718	1.50851	0.131425	0.389219
Calm3	47961.5	0.166684	0.0466242	3.57505	0.000350156	0.00716474
Caln1	37524.6	-0.119929	0.0509556	-2.35359	0.0185931	0.117248
Calr	22078.6	0.388069	0.0547416	7.0891	1.34988e-12	6.07653e-10
Calu	8384.33	0.0618533	0.079717	0.775911	0.437802	0.730543
Camk1	2361.78	0.0370728	0.134031	0.276598	0.782089	0.923392
Camk1d	4483.47	-0.105867	0.100422	-1.05423	0.291779	0.60229
Camk2a	5833.9	-0.119849	0.095105	-1.26018	0.207605	0.50197
Camk2b	37607.7	-0.0305885	0.0475655	-0.643082	0.520171	0.779125
Camk2d	15099	-0.254378	0.0616661	-4.12508	3.70605e-05	0.00124642
Camk2g	7753.97	-0.201651	0.0812584	-2.4816	0.0130795	0.0929367
Camk2n1	13962.8	0.158338	0.148408	1.06691	0.286012	0.595426
Camk4	42773	-0.318979	0.0468346	-6.81075	9.70909e-12	3.15653e-09
Camkk1	4475.46	0.100975	0.101852	0.991383	0.321499	0.634243
Camkk2	14733.3	-0.0710212	0.0675244	-1.05178	0.292898	0.603506
Camsap1	7334.08	0.036565	0.0848938	0.430715	0.666675	0.866314
Camsap2	10615.3	-0.131476	0.0706837	-1.86006	0.0628772	0.255349
Camta1	19482.9	0.00686618	0.0637974	0.107625	0.914293	0.97458
Camta2	9401.81	0.0554914	0.0744334	0.745518	0.455959	0.743471
Cand1	8242.17	-0.168722	0.0779917	-2.16333	0.0305155	0.16117
Cant1	2914.15	0.148101	0.121934	1.2146	0.22452	0.526611
Canx	28207.2	0.207933	0.0535002	3.88658	0.000101666	0.00280637
Cap1	6877.38	0.0966426	0.0835379	1.15687	0.247325	0.550296
Cap2	7449.68	-0.173412	0.082701	-2.09686	0.036006	0.178565
Capn15	5876.06	0.0318994	0.0915612	0.348394	0.727544	0.894639
Capn2	6067.66	0.0696803	0.087998	0.791839	0.428455	0.723612
Capn7	3802.74	-0.191593	0.111098	-1.72455	0.0846095	0.302725
Capns1	8179.7	0.0849449	0.0786976	1.07938	0.280417	0.588805
Caprin1	16238.7	-0.0498997	0.0595501	-0.837945	0.402062	0.700554
Capza1	3959.77	-0.0876921	0.105664	-0.829915	0.406587	0.70493
Capza2	12711.6	0.0511751	0.066615	0.768222	0.442356	0.733979
Capzb	7380.39	0.0391038	0.0812621	0.481206	0.63037	0.84535
Car10	11309	0.192192	0.0722874	2.65872	0.00784388	0.0660466
Car11	2392.89	0.166435	0.143053	1.16345	0.244647	0.547647
Car2	10401.7	0.0541726	0.0776122	0.697991	0.485183	0.758763
Car4	11452	0.0528217	0.148932	0.354671	0.722836	0.892037
Car7	3230.94	0.00775588	0.118229	0.0656003	0.947696	0.984231
Car8	103800	-0.164475	0.04459	-3.68862	0.000225476	0.00523606
Carhsp1	2839.12	0.300683	0.125029	2.40491	0.0161766	0.106605
Carkd	2932.58	-0.159857	0.121094	-1.32011	0.1868	0.470561
Carm1	2340.49	0.0251575	0.137381	0.183122	0.854703	0.950536
Carmil3	3103.13	-0.162624	0.122072	-1.3322	0.182794	0.465903
Cars	3775.66	-0.0335357	0.108152	-0.310079	0.756501	0.910705
Casc3	5878.99	-0.0300927	0.0898944	-0.334756	0.737809	0.900638
Casc4	6541.57	-0.189391	0.0866055	-2.18683	0.028755	0.154239
Casd1	5083.98	-0.314325	0.0998153	-3.14906	0.00163795	0.0221369
Cask	3873.91	-0.204789	0.107127	-1.91165	0.055921	0.236281
Caskin1	5280.73	-0.0285584	0.0938446	-0.304315	0.760888	0.912912
Casq2	3742.01	-0.258994	0.108434	-2.38849	0.0169178	0.109638
Cat	2846.08	-0.0941405	0.127007	-0.741223	0.458558	0.744998
Cbfa2t2	3510	-0.148228	0.111724	-1.32673	0.184598	0.467445
Cbfa2t3	2275.72	0.134383	0.136444	0.984894	0.324676	0.63743
Cbl	4367.36	-0.136235	0.105211	-1.29487	0.195365	0.48356
Cbln1	29969	0.140276	0.0512066	2.73942	0.00615481	0.0560155
Cbln3	80450.7	0.0792501	0.0491422	1.61267	0.106817	0.345101
Cbx1	5447.23	0.26747	0.100265	2.66763	0.00763873	0.0648793
Cbx3	5739.01	0.0576101	0.0931806	0.618262	0.536403	0.788726
Cbx5	14805.5	-0.00813187	0.0640351	-0.126991	0.898948	0.969704
Cbx7	5648.17	0.106463	0.0908315	1.1721	0.241157	0.544675
Cc2d2a	2655.1	-0.318764	0.12685	-2.51291	0.0119739	0.0873701
Ccar1	6668.2	-0.0751925	0.0867375	-0.866897	0.385998	0.688048
Ccar2	5307.53	-0.0150392	0.0931957	-0.161373	0.8718	0.958439
Ccbl1	3321.67	-0.144249	0.114511	-1.25969	0.20778	0.50197
Ccdc127	5962.72	0.0616257	0.0892973	0.690118	0.49012	0.761651
Ccdc136	7722.46	0.00784302	0.0801234	0.0978868	0.922022	0.978896
Ccdc149	2313.28	0.00127025	0.135117	0.00940116	0.992499	0.997589
Ccdc167	3343.41	0.0842286	0.114633	0.734769	0.46248	0.745694
Ccdc186	5769.78	-0.0442804	0.0897922	-0.493143	0.621911	0.839997
Ccdc22	2456.33	-0.0349358	0.131829	-0.265008	0.791003	0.92746
Ccdc25	2476.1	0.268667	0.132051	2.03457	0.0418942	0.196604
Ccdc28b	3897.1	-0.0903495	0.109247	-0.827023	0.408224	0.706092
Ccdc47	6500.76	-0.0529041	0.0873377	-0.605742	0.544686	0.794493
Ccdc50	6618.39	-0.142128	0.0851283	-1.66957	0.0950044	0.323801
Ccdc6	3105.64	0.0542405	0.118423	0.458025	0.646935	0.856918
Ccdc82	7207.46	-0.249456	0.0844776	-2.95292	0.00314783	0.0349547
Ccdc85c	5566.87	0.103975	0.091326	1.1385	0.254911	0.560804
Ccdc88a	4171.65	-0.294928	0.103462	-2.85059	0.00436382	0.0443352
Ccdc9	2815.41	0.307744	0.134417	2.28947	0.0220518	0.130482
Ccdc91	2486.04	0.102819	0.131121	0.784155	0.432949	0.727424
Ccdc92	4124.54	0.292906	0.104372	2.80637	0.00501035	0.048544
Ccdc93	2626.49	-0.0907306	0.131962	-0.687551	0.491736	0.762479
Ccl27a	4703.32	0.0685094	0.100888	0.679066	0.497096	0.765214
Ccnc	3294.96	-0.182406	0.114723	-1.58997	0.111841	0.354338
Ccndbp1	5865.6	-0.00703817	0.0927753	-0.0758625	0.939529	0.983062
Ccng1	3765.06	0.0263152	0.10924	0.240894	0.809637	0.935439
Ccng2	4149.59	0.161418	0.109548	1.47348	0.140621	0.401875
Ccnh	2959.86	-0.0380906	0.12267	-0.310513	0.756171	0.910517
Ccni	16315.2	0.0353391	0.0602321	0.586714	0.557395	0.803616
Ccnk	3884.01	-0.0272442	0.10753	-0.253364	0.799987	0.931928
Ccnl1	6331.95	-0.355781	0.0878693	-4.04898	5.14417e-05	0.00162723
Ccnl2	11131.2	-0.0620574	0.0696025	-0.891596	0.372609	0.678375
Ccnt1	4832.09	-0.101884	0.0968319	-1.05217	0.292721	0.603383
Ccnt2	8852.1	-0.389888	0.0751428	-5.18863	2.11846e-07	1.76212e-05
Ccny	5035.41	-0.133712	0.0951004	-1.406	0.159723	0.429747
Ccp110	6367.96	-0.216146	0.0876566	-2.46583	0.0136696	0.0961474
Ccser2	7336.48	-0.10796	0.081624	-1.32265	0.185951	0.469653
Cct2	7520.31	0.101978	0.0809267	1.26012	0.207625	0.50197
Cct3	8119.22	0.079962	0.0783243	1.02091	0.307297	0.621261
Cct4	4984.16	0.157149	0.0959443	1.63792	0.101438	0.335186
Cct5	10062.3	0.088949	0.0719153	1.23686	0.21614	0.514898
Cct7	10402.7	0.139656	0.072556	1.92481	0.0542534	0.231915
Cct8	11163.5	0.0584294	0.0688377	0.848799	0.395993	0.694609
Ccz1	2596.31	-0.0274403	0.128579	-0.213412	0.831006	0.943838
Cd164	5665.94	-0.040888	0.0907432	-0.45059	0.652285	0.858704
Cd200	2838.33	0.0527148	0.124227	0.424341	0.671317	0.867735
Cd2ap	2925.13	-0.389585	0.122131	-3.18989	0.00142328	0.0198783
Cd2bp2	5556.59	0.207219	0.0926474	2.23664	0.02531	0.142554
Cd47	14472	0.0273672	0.065967	0.414862	0.678243	0.871176
Cd63	4440.92	0.373202	0.102107	3.65502	0.000257163	0.00572212
Cd81	16269.4	0.0319792	0.0621361	0.514664	0.606788	0.831637
Cd9	3073.5	0.0430363	0.119361	0.360557	0.718431	0.887911
Cd99l2	6756.7	-0.1019	0.0850384	-1.19829	0.230805	0.533231
Cdadc1	7512.32	-0.0246295	0.0811599	-0.303468	0.761533	0.913403
Cdan1	2444.23	-0.165135	0.133425	-1.23767	0.215839	0.514898
Cdc123	5577.02	-0.00204101	0.0942553	-0.0216541	0.982724	0.993138
Cdc16	3173.11	-0.0657677	0.11688	-0.562695	0.573642	0.813216
Cdc23	4299.73	0.0924926	0.104438	0.885621	0.375822	0.681111
Cdc26	2905.4	0.272856	0.127377	2.14211	0.0321845	0.165981
Cdc27	4146.05	-0.189927	0.106211	-1.78821	0.0737426	0.27943
Cdc37	5569.96	0.0763058	0.092481	0.825097	0.409316	0.707198
Cdc37l1	13403.2	-0.137304	0.0655568	-2.09442	0.0362223	0.179031
Cdc40	2907.3	-0.125881	0.121772	-1.03375	0.301253	0.613621
Cdc42	23222.4	0.0805782	0.0546789	1.47366	0.140573	0.401875
Cdc42bpa	26410.6	-0.0571987	0.0528166	-1.08297	0.278822	0.586705
Cdc42bpb	7300.05	-0.0441585	0.0833041	-0.530087	0.596051	0.825418
Cdc42bpg	2916.23	-0.0983348	0.131875	-0.745667	0.455869	0.743471
Cdc42ep1	2339.8	-0.0650891	0.134237	-0.484883	0.627759	0.843547
Cdc42ep4	6290.72	-0.129668	0.0893881	-1.45062	0.146887	0.411742
Cdc42se1	4169.19	0.171417	0.103719	1.6527	0.0983912	0.330531
Cdc42se2	4274.92	-0.0214632	0.103124	-0.208131	0.835127	0.944607
Cdc5l	4762.25	-0.0533731	0.0976527	-0.546561	0.584681	0.819412
Cdc7	2660.65	-0.288757	0.127318	-2.268	0.023329	0.135438
Cdc73	3901.13	-0.120828	0.106626	-1.13319	0.257136	0.56364
Cdh18	4966.87	-0.124259	0.0961946	-1.29175	0.196445	0.484777
Cdh2	4525.08	-0.0855096	0.0997448	-0.857284	0.391288	0.69072
Cdh22	2937.94	-0.0600219	0.121485	-0.494069	0.621258	0.839437
Cdh7	4803.08	-0.251107	0.0974929	-2.57564	0.0100054	0.0769402
Cdh8	3052.89	-0.290547	0.120604	-2.4091	0.015992	0.105865
Cdip1	14632.6	0.00357955	0.0629801	0.0568361	0.954676	0.985683
Cdipt	4219.51	0.0537666	0.103201	0.520991	0.602373	0.830409
Cdk11b	6025.86	0.280111	0.0890541	3.1454	0.00165858	0.0222868
Cdk12	3058.77	-0.0150892	0.118822	-0.12699	0.898948	0.969704
Cdk13	3943.29	-0.191103	0.106897	-1.78774	0.0738181	0.27943
Cdk14	3595.14	0.104561	0.112266	0.931369	0.351663	0.662412
Cdk16	21031.5	-0.0223584	0.0557485	-0.401059	0.688377	0.874979
Cdk17	7467.35	-0.153044	0.0804891	-1.90143	0.0572459	0.238776
Cdk19	11202.7	0.0154112	0.0692688	0.222484	0.823937	0.941753
Cdk2ap1	3209.1	0.160079	0.124647	1.28427	0.199049	0.488273
Cdk5	4358.59	0.190352	0.103709	1.83545	0.0664387	0.26503
Cdk5r1	4057.8	0.062963	0.106622	0.590526	0.554838	0.801537
Cdk5rap2	5692.94	-0.0944446	0.0928818	-1.01683	0.309236	0.622764
Cdk8	2621.07	-0.192748	0.127269	-1.5145	0.1299	0.386266
Cdk9	3112.56	0.0293987	0.118095	0.24894	0.803407	0.932845
Cdkl5	6562.5	-0.301975	0.0859998	-3.51135	0.00044584	0.00866796
Cdkn1b	9280.35	0.0789959	0.168761	0.468092	0.639719	0.851794
Cdon	3174.55	-0.247719	0.117605	-2.10636	0.0351733	0.176228
Cdr2l	3997.28	-0.0355438	0.105518	-0.336851	0.736229	0.899272
Cds1	9626.77	-0.0570228	0.0805662	-0.707775	0.479085	0.756613
Cds2	40466.6	0.0304873	0.0476857	0.639338	0.522603	0.781194
Cdv3	7289.2	-0.0476134	0.0817013	-0.582774	0.560046	0.806047
Cebpg	3465.04	0.100055	0.113435	0.882048	0.377751	0.681979
Cebpz	3083.77	-0.0299131	0.118518	-0.252392	0.800738	0.931928
Cecr5	4377.35	0.0390664	0.105101	0.371705	0.710113	0.884919
Celf1	16974.6	-0.144747	0.0590696	-2.45045	0.0142679	0.0983457
Celf2	11882.5	-0.140852	0.0698475	-2.01657	0.0437403	0.202667
Celf3	2834.18	-0.128202	0.125991	-1.01755	0.308894	0.622717
Celf4	15453.6	0.117355	0.127556	0.920026	0.357559	0.66676
Celsr2	6122.76	-0.120463	0.0898821	-1.34023	0.18017	0.46209
Celsr3	11060.1	-0.19815	0.0729421	-2.71654	0.00659675	0.0582266
Cemip	3168.16	0.03999	0.116968	0.341888	0.732435	0.896697
Cend1	15490.8	0.0175917	0.0614919	0.286082	0.774815	0.918788
Cenpc1	3015.49	-0.105758	0.12319	-0.858493	0.39062	0.69072
Cep104	2916.32	-0.0562296	0.121922	-0.461194	0.64466	0.855453
Cep120	6669.63	-0.0827667	0.0848735	-0.975177	0.329472	0.641533
Cep126	2816.64	-0.38592	0.125107	-3.08473	0.00203738	0.0257511
Cep170	10895.4	-0.360571	0.0697902	-5.1665	2.38522e-07	1.83662e-05
Cep170b	6862.74	0.0642242	0.0836036	0.768199	0.442369	0.733979
Cep250	2985.25	0.0260772	0.121139	0.215266	0.82956	0.943603
Cep295	2976.9	-0.443297	0.120917	-3.66612	0.000246258	0.00558567
Cep350	6284.87	-0.163423	0.0884747	-1.84711	0.0647306	0.260474
Cep76	8897.1	-0.228001	0.0757511	-3.00987	0.00261357	0.0308359
Cep85l	2588.5	-0.409667	0.12828	-3.19353	0.00140546	0.0197357
Cep95	3231.79	-0.163207	0.116338	-1.40287	0.160654	0.430916
Cep97	2493.34	-0.111325	0.131555	-0.846224	0.397428	0.695707
Cept1	3753.81	-0.0716008	0.10868	-0.658822	0.51001	0.772472
Cerk	16406.1	-0.00299914	0.059431	-0.0504643	0.959752	0.985756
Cers2	3840.77	0.0729667	0.110224	0.661985	0.507981	0.771329
Cers4	4163.18	-0.0998621	0.106092	-0.941276	0.346563	0.657616
Cers5	3603.09	-0.1119	0.110501	-1.01266	0.311224	0.624155
Cers6	5890.7	-0.178101	0.0892002	-1.99665	0.0458637	0.208705
Cetn3	5493.64	-0.0997424	0.101019	-0.987363	0.323465	0.636405
Cfap36	3475.33	0.0795596	0.113027	0.703902	0.481494	0.756656
Cfap74	2572.33	-0.264533	0.128661	-2.05605	0.0397779	0.190335
Cfdp1	3987.6	0.164619	0.105803	1.55591	0.11973	0.367004
Cfh	2386.13	-0.371741	0.133467	-2.78526	0.00534852	0.0505647
Cfl1	25955.2	0.00941969	0.0539244	0.174683	0.861328	0.953563
Cfl2	5922.44	-0.00870628	0.0889324	-0.0978977	0.922013	0.978896
Cflar	2449.34	0.0653633	0.131404	0.497423	0.61889	0.837592
Cggbp1	5181.13	-0.0186893	0.0943707	-0.198041	0.843013	0.945985
Cgnl1	5447.58	0.093071	0.0936781	0.993519	0.320457	0.633124
CH36-200G6.4	4514.68	-0.264056	0.106193	-2.48657	0.012898	0.0920479
Champ1	2508.59	0.0379182	0.130054	0.291557	0.770626	0.917952
Chchd3	3263.73	0.0212967	0.117768	0.180836	0.856496	0.951807
Chchd7	2828.47	-0.386572	0.123354	-3.13384	0.00172536	0.0228953
Chd1	8996.49	-0.117913	0.0755725	-1.56026	0.118698	0.365783
Chd2	9663.96	-0.0127529	0.0732704	-0.174052	0.861825	0.953563
Chd3	13888.6	0.197448	0.0635281	3.10805	0.00188327	0.0244841
Chd3os	4330.32	0.121847	0.102681	1.18666	0.23536	0.538057
Chd4	13077.9	-0.0206267	0.064723	-0.318692	0.74996	0.907145
Chd5	3237.99	0.0639082	0.119422	0.535147	0.592548	0.823852
Chd6	9207.58	-0.163621	0.0749954	-2.18175	0.0291279	0.155819
Chd7	13749.4	-0.0984178	0.0633185	-1.55433	0.120106	0.36722
Chd8	8813.54	-0.00421846	0.0753522	-0.0559833	0.955355	0.985683
Chd9	11560.8	-0.421797	0.0676826	-6.23199	4.60538e-10	1.03657e-07
Cherp	2632.04	-0.0859889	0.128786	-0.667688	0.504333	0.769847
Chfr	4148.62	-0.207363	0.10361	-2.00138	0.0453513	0.206695
Chga	4544.46	0.290014	0.099896	2.90316	0.00369416	0.0390926
Chgb	47830	0.165517	0.0479943	3.44868	0.000563333	0.0102489
Chic1	3254.75	-0.0521565	0.116542	-0.447533	0.65449	0.860289
Chid1	2909.53	-0.0926913	0.123385	-0.751234	0.452512	0.741142
Chka	10698.6	-0.12482	0.0704276	-1.77232	0.0763419	0.285283
Chl1	14101.1	-0.336085	0.0626042	-5.36841	7.94353e-08	7.37866e-06
Chm	3713	-0.342224	0.110153	-3.10682	0.00189112	0.0244841
Chmp1a	3182.21	-0.00131377	0.11785	-0.0111478	0.991106	0.99724
Chmp2a	5369.51	0.17193	0.0951812	1.80634	0.0708653	0.274113
Chmp3	8176.91	0.152513	0.0787286	1.93721	0.0527203	0.227231
Chmp4b	7565.58	0.10117	0.0803388	1.25929	0.207925	0.50197
Chmp5	6127	-0.00533518	0.0894161	-0.0596669	0.952421	0.985084
Chmp7	4306.94	0.136268	0.102627	1.3278	0.184244	0.467157
Chn1	8405.55	0.044613	0.080368	0.55511	0.57882	0.815904
Chn2	37795.6	-0.0695139	0.0481875	-1.44257	0.149141	0.416004
Chordc1	6798.58	0.139507	0.0841815	1.65722	0.0974747	0.329343
Chp1	8108.94	0.0895015	0.0802851	1.1148	0.264938	0.572744
Chpt1	9721.34	-0.0610414	0.0724685	-0.842316	0.399611	0.697651
Chrnb2	6454.17	0.0137362	0.0864161	0.158954	0.873705	0.959272
Chst10	5410.62	-0.0856949	0.0978643	-0.87565	0.38122	0.684707
Chst11	3116.99	-0.0812518	0.117828	-0.689582	0.490457	0.761651
Chst2	2769.03	0.0186833	0.125605	0.148746	0.881754	0.96287
Chtf8	5166.5	0.0249628	0.094939	0.262935	0.792601	0.92832
Chtop	11364.3	-0.0107747	0.0683607	-0.157616	0.87476	0.959363
Chuk	5217.32	-0.188667	0.0936017	-2.01563	0.0438383	0.202797
Ciao1	3482.51	0.0761153	0.112709	0.675326	0.499469	0.766665
Ciapin1	3529.98	0.0871403	0.115738	0.752907	0.451506	0.740966
Cic	7986.52	0.129779	0.0808769	1.60465	0.108571	0.348141
Cipc	9149.21	-0.193918	0.075582	-2.56566	0.0102979	0.0785701
Cir1	2954.88	0.043364	0.123912	0.349959	0.726369	0.894134
Cirbp	4581.6	-0.0180741	0.230539	-0.0783992	0.937511	0.983062
Cisd2	4144.52	0.00798148	0.103844	0.07686	0.938735	0.983062
Cit	3626.42	0.0392143	0.111465	0.351807	0.724983	0.893426
Ciz1	3177.93	-0.0510368	0.118315	-0.431366	0.666203	0.866314
Ckap5	16368.2	-0.227906	0.0632297	-3.60441	0.000312867	0.00651564
Ckb	47728.7	0.187069	0.0475135	3.93717	8.24476e-05	0.00242454
Ckmt1	7831.69	0.0111498	0.0803767	0.138719	0.889672	0.966082
Clasp1	6141.6	-0.00643386	0.0886172	-0.0726028	0.942122	0.983808
Clasp2	22548.7	-0.290391	0.0544776	-5.33047	9.79578e-08	8.81922e-06
Clasrp	3602.24	0.0100881	0.119973	0.0840861	0.932988	0.981648
Clcc1	2307.99	-0.0539945	0.13495	-0.400109	0.689076	0.875335
Clcn2	2706.45	-0.0815457	0.125979	-0.647299	0.517439	0.77742
Clcn3	13523.9	-0.194863	0.0643096	-3.03008	0.00244491	0.0293791
Clcn4	12935.6	-0.0886197	0.0654622	-1.35375	0.175815	0.456059
Clcn6	6871.73	-0.00304296	0.0844087	-0.0360503	0.971242	0.987539
Clcn7	3910.48	-0.0964485	0.107243	-0.899349	0.368467	0.674863
Cldn11	3400.85	0.386266	0.116257	3.32253	0.00089206	0.0146228
Cldn12	4617.01	-0.170087	0.099782	-1.70459	0.0882713	0.309442
Cldnd1	5725.84	0.321454	0.09085	3.5383	0.000402715	0.00804329
Clec16a	6472.04	-0.0714071	0.0887264	-0.804801	0.420935	0.717111
Clec2l	5259.21	-0.0274139	0.0954529	-0.287199	0.77396	0.918704
Clic4	10316	0.0717474	0.0721003	0.995105	0.319685	0.632667
Clic6	3865.86	0.0705949	0.10769	0.65554	0.51212	0.7744
Clint1	3100.42	-0.0446353	0.118211	-0.377589	0.705736	0.883961
Clip1	12956.4	-0.058159	0.066048	-0.880557	0.378558	0.681979
Clip2	3697.77	0.11684	0.109775	1.06437	0.287162	0.596124
Clip3	31486	0.24043	0.0502187	4.78765	1.68743e-06	9.97457e-05
Clk1	15036.9	-0.066225	0.0618465	-1.0708	0.284261	0.593682
Clk3	5424.8	-0.00114895	0.0922848	-0.01245	0.990067	0.996709
Clk4	8066.58	-0.314814	0.0780821	-4.03183	5.53443e-05	0.00174126
Clmn	14450	-0.147664	0.0636416	-2.32024	0.0203278	0.124044
Clmp	2440.64	-0.0302224	0.132775	-0.227621	0.819941	0.940568
Cln5	2486.85	0.108674	0.132152	0.822339	0.410884	0.708663
Clns1a	2729.01	0.106938	0.125257	0.853745	0.393246	0.692321
Clock	8831.84	-0.362975	0.0819929	-4.4269	9.55949e-06	0.000423804
Clpb	2954.43	-0.00345973	0.122028	-0.028352	0.977381	0.99032
Clptm1	5577.04	0.0107316	0.102343	0.10486	0.916487	0.975395
Clptm1l	4324.15	0.0586272	0.104359	0.561782	0.574265	0.813498
Clpx	2892.44	0.106647	0.128626	0.829126	0.407033	0.70493
Clstn1	42150.2	0.0410869	0.0459711	0.893755	0.371453	0.677601
Clstn2	7960.56	-0.184004	0.0784412	-2.34576	0.0189884	0.118779
Clstn3	37106.9	-0.115474	0.0479042	-2.41052	0.0159297	0.105572
Clta	5455.34	0.114147	0.0928204	1.22976	0.218787	0.518357
Cltb	8931.99	0.203766	0.0751164	2.71266	0.00667447	0.0588238
Cltc	36379.7	-0.212491	0.0549227	-3.86892	0.000109319	0.0029721
Clu	26454.7	0.0538259	0.0554096	0.971417	0.331341	0.643283
Cluh	6123.63	-0.16175	0.091348	-1.7707	0.0766104	0.285921
Clvs1	6549.16	-0.0634826	0.0861144	-0.73719	0.461007	0.7456
Clybl	2471.41	0.0512592	0.132653	0.386415	0.69919	0.879967
Cmas	3450.69	0.110858	0.113476	0.97693	0.328604	0.640945
Cmpk1	3934.45	-0.0162399	0.109772	-0.147942	0.882389	0.963025
Cmtm4	8506.06	-0.0290767	0.0837981	-0.346986	0.728602	0.895408
Cmtm5	3641.01	0.0226921	0.111064	0.204315	0.838107	0.945599
Cnbp	18572	0.081047	0.0569528	1.42306	0.15472	0.423094
Cndp2	2934.51	0.134031	0.122631	1.09296	0.27441	0.582262
Cnep1r1	2937.58	-0.089794	0.120969	-0.742289	0.457913	0.744656
Cnih1	3492.42	0.161014	0.112221	1.43479	0.151348	0.419342
Cnih4	2942.46	0.110924	0.122853	0.902906	0.366576	0.673685
Cnksr2	8127.97	-0.209837	0.0817234	-2.56765	0.010239	0.0784272
Cnksr3	4255.09	-0.0672835	0.102751	-0.654823	0.512581	0.774497
Cnn3	5656.26	0.147348	0.0909258	1.62053	0.105118	0.342816
Cnnm1	10636.2	-0.00805021	0.0737412	-0.109168	0.913069	0.974112
Cnnm3	3573.42	-0.0900214	0.111451	-0.807723	0.41925	0.716441
Cnot1	10917.4	-0.140167	0.071308	-1.96565	0.049339	0.219548
Cnot10	4516.7	-0.0179012	0.10047	-0.178175	0.858586	0.952592
Cnot2	7759	-0.19541	0.0792684	-2.46517	0.0136947	0.0962085
Cnot3	2834.61	0.213349	0.125966	1.69371	0.0903208	0.314057
Cnot4	3517.14	-0.154924	0.112962	-1.37147	0.170228	0.446514
Cnot6	5864.29	-0.0734785	0.0900203	-0.816244	0.414361	0.711814
Cnot6l	4468.1	-0.0221295	0.100821	-0.219493	0.826266	0.942614
Cnot7	6599.91	-0.103566	0.0847552	-1.22194	0.221729	0.522999
Cnot8	3468.96	0.02398	0.112736	0.21271	0.831553	0.943939
Cnp	18796.7	0.134049	0.0602553	2.22467	0.0261031	0.14562
Cnpy1	23802.6	-0.258208	0.0559884	-4.61181	3.99186e-06	0.000199661
Cnr1	27911.5	-0.334461	0.0518223	-6.45399	1.0894e-10	3.03578e-08
Cnrip1	2365.21	-0.104033	0.133572	-0.77885	0.436068	0.729315
Cnst	5232.39	-0.004956	0.0938639	-0.0527998	0.957891	0.985683
Cntfr	5943.91	0.206312	0.0892547	2.3115	0.0208054	0.125587
Cntn1	23255.4	-0.213103	0.054714	-3.89486	9.82547e-05	0.00274182
Cntn2	25086.9	0.0357152	0.0521724	0.684561	0.493621	0.762786
Cntn4	2992.57	-0.498657	0.129044	-3.86424	0.000111437	0.00300521
Cntn6	8167.53	-0.259817	0.0781417	-3.32495	0.000884339	0.0145779
Cntnap1	17082.3	-0.0696077	0.0602818	-1.15471	0.248211	0.550827
Cntnap2	5979.86	-0.146718	0.0887417	-1.65332	0.0982658	0.330489
Cntnap4	4801.27	-0.196536	0.0970383	-2.02534	0.0428321	0.199406
Coa3	2595.49	0.120375	0.132367	0.909408	0.363135	0.671636
Coa5	4321.66	0.0217655	0.108415	0.200761	0.840885	0.945942
Cog1	2812.57	0.0425281	0.124114	0.342652	0.73186	0.89618
Cog2	2678.6	-0.139207	0.126789	-1.09794	0.27223	0.579866
Cog3	4034.91	-0.163349	0.105091	-1.55436	0.120098	0.36722
Cog4	4062.33	-0.118491	0.104634	-1.13243	0.257453	0.56364
Cog5	5135.39	-0.221765	0.0944184	-2.34874	0.0188368	0.118149
Cog6	3597.04	-0.158938	0.11034	-1.44044	0.149743	0.417085
Cog7	2346.18	-0.0509562	0.134504	-0.378845	0.704803	0.883949
Col18a1	3932.57	-0.118052	0.106383	-1.10969	0.267131	0.574653
Col4a3bp	6298.91	0.00994476	0.0892992	0.111365	0.911327	0.974042
Colgalt1	2741.74	-0.0466246	0.125075	-0.372773	0.709318	0.884543
Comt	4108.02	0.0361939	0.10469	0.345725	0.729549	0.895408
Copa	15706.8	-0.140983	0.0634134	-2.22324	0.0261997	0.145693
Copb1	5258	-0.152121	0.0933274	-1.62997	0.103107	0.337841
Copb2	6645.77	-0.0363689	0.084797	-0.428893	0.668001	0.866314
Cope	4252.14	-0.00361265	0.102631	-0.0352004	0.97192	0.987539
Copg1	14249.1	-0.0527219	0.0652973	-0.807412	0.419429	0.716441
Copg2	5188.48	-0.034073	0.094276	-0.361418	0.717787	0.887666
Cops2	7158.15	-0.0515496	0.082553	-0.624443	0.532337	0.786477
Cops3	4611.32	-0.0477665	0.103163	-0.46302	0.64335	0.854376
Cops4	4124.37	0.00529664	0.104419	0.0507249	0.959545	0.985756
Cops5	3985.24	-0.0484777	0.105629	-0.458942	0.646275	0.856626
Cops6	3838.04	0.156474	0.116779	1.33992	0.180272	0.46209
Cops7a	4013.14	-0.048791	0.106875	-0.456525	0.648013	0.857219
Cops8	5080.43	-0.0167244	0.095117	-0.175829	0.860428	0.95328
Cops9	2502.58	0.265454	0.134917	1.96753	0.0491216	0.2191
Copz1	4326.85	0.17485	0.102157	1.71159	0.0869732	0.307455
Coq10a	2463.47	0.00226595	0.131432	0.0172405	0.986245	0.994141
Coq2	4008.92	-0.0929637	0.10546	-0.881503	0.378045	0.681979
Coq5	2532.04	0.0180637	0.130087	0.138859	0.889561	0.966082
Coq9	3386.61	0.208708	0.11457	1.82166	0.068506	0.26942
Coro1a	2294.15	-0.0135646	0.136214	-0.0995828	0.920676	0.978354
Coro1b	3727.4	-0.0324936	0.11231	-0.289321	0.772335	0.918091
Coro1c	4584.31	0.0192089	0.106521	0.18033	0.856894	0.952068
Coro2b	18489.1	0.125694	0.0573434	2.19196	0.0283827	0.153384
Coro7	3897.28	-0.304896	0.109115	-2.79426	0.0052018	0.0498616
Cox19	2780	0.105385	0.125441	0.840119	0.400842	0.69923
Cox5a	2388.33	0.203562	0.13332	1.52687	0.126795	0.380124
Cox6a1	2482.77	0.277086	0.133777	2.07126	0.0383347	0.186015
Cox6b1	11324.2	0.17404	0.0723949	2.40404	0.0162152	0.106685
Cox6c	10114.2	0.215433	0.0730518	2.94904	0.00318763	0.0351299
Cox7a2	8096.62	0.343642	0.146789	2.34105	0.0192293	0.119459
Cox7a2l	6808.94	0.101754	0.0855145	1.18991	0.234082	0.536774
Cox7b	8523.98	0.048693	0.0765098	0.636429	0.524497	0.782801
Cox7c	7653.12	0.327993	0.174517	1.87943	0.0601853	0.246988
Cpd	6177.11	-0.250241	0.0963004	-2.59855	0.00936185	0.0740345
Cpe	41882.7	0.112383	0.0465855	2.41241	0.0158474	0.105482
Cpeb1	2973.08	-0.272903	0.123014	-2.21847	0.0265231	0.147261
Cpeb2	4518.95	-0.243949	0.0996692	-2.44758	0.0143818	0.0986662
Cpeb3	3745.13	-0.103615	0.108695	-0.953265	0.340456	0.651733
Cpeb4	11134.4	-0.168379	0.068558	-2.45601	0.014049	0.0972954
Cplx1	24286.6	0.152678	0.0577752	2.64262	0.00822684	0.0680541
Cplx2	54937	0.00431006	0.0470221	0.0916603	0.926968	0.980726
Cpne9	2876.83	-0.145762	0.122485	-1.19004	0.23403	0.536774
Cpox	2430.09	0.0760783	0.132153	0.575682	0.56483	0.808797
Cpsf1	3780.2	-0.0763682	0.108034	-0.706893	0.479633	0.756656
Cpsf2	3327.44	-0.110852	0.117156	-0.946189	0.344052	0.654975
Cpsf3	4057.71	-0.00807069	0.107634	-0.0749827	0.940228	0.983062
Cpsf6	11833.6	-0.314562	0.066919	-4.70064	2.59342e-06	0.000140525
Cpsf7	8367.9	-0.0454686	0.0807496	-0.563081	0.573379	0.81304
Cpt1c	4474.51	0.0851046	0.107211	0.793806	0.427308	0.722928
Cramp1l	2949.93	-0.0959215	0.121672	-0.788359	0.430487	0.72522
Crat	2960.25	-0.00674473	0.121491	-0.0555161	0.955727	0.985683
Crbn	4948.25	-0.304373	0.185964	-1.63673	0.101686	0.335627
Creb1	5778.81	-0.213451	0.0908324	-2.34995	0.0187761	0.118148
Creb3	2766.11	0.153218	0.125533	1.22054	0.22226	0.523407
Crebbp	5816.96	0.0343567	0.0951213	0.361188	0.717959	0.887666
Crebl2	3630.01	0.187915	0.110045	1.70761	0.087708	0.308831
Crebrf	5572.17	-0.175378	0.0919753	-1.90679	0.0565476	0.237727
Crebzf	5179.06	-0.0203721	0.0970359	-0.209944	0.833711	0.944494
Creg1	3170.31	0.0570179	0.117519	0.485182	0.627547	0.843547
Creld1	2923.91	0.250296	0.121936	2.05268	0.0401033	0.190938
Crhr1	7727.57	-0.160607	0.0796314	-2.01688	0.0437084	0.202667
Crim1	2993.95	-0.00715981	0.119807	-0.0597612	0.952346	0.985084
Cript	3679.82	0.159687	0.110374	1.44678	0.147959	0.413691
Crk	11698.7	-0.155699	0.0682373	-2.28173	0.0225053	0.131942
Crkl	5261	-0.16388	0.0976819	-1.67769	0.0934068	0.32115
Crlf3	2790.08	-0.221559	0.124334	-1.78197	0.0747547	0.281871
Crmp1	9464.34	0.00565377	0.0753461	0.0750374	0.940185	0.983062
Crot	2301.3	-0.228385	0.136181	-1.67708	0.0935273	0.321198
Crtam	6178.54	-0.0272455	0.0871615	-0.312587	0.754595	0.910117
Crtc1	9492.74	0.013706	0.0737081	0.18595	0.852484	0.94944
Crtc2	3363.75	0.0379969	0.114594	0.331579	0.740207	0.90206
Crtc3	2771.41	-0.0545561	0.127144	-0.429088	0.667859	0.866314
Cry1	3235.17	-0.110274	0.11642	-0.947207	0.343533	0.654577
Cry2	7609.54	-0.0412339	0.0806962	-0.510977	0.609367	0.832586
Cryab	6267.7	0.418516	0.089777	4.66172	3.13571e-06	0.000163841
Cs	14541.9	0.0578068	0.063743	0.906872	0.364474	0.672461
Csad	2450.1	-0.048776	0.132282	-0.368726	0.712332	0.886175
Csdc2	12112.8	0.196867	0.0672365	2.92798	0.00341173	0.0365667
Csde1	17471.9	-0.0623699	0.0581766	-1.07208	0.283685	0.592902
Cse1l	6165.69	-0.275689	0.0891693	-3.09175	0.00198984	0.0254247
Csmd2	2471.9	0.181953	0.131385	1.38489	0.166086	0.440188
Csnk1a1	16105.3	-0.154389	0.0597452	-2.58413	0.00976248	0.0758699
Csnk1d	8218.04	0.00644325	0.0790288	0.0815304	0.93502	0.9824
Csnk1e	3911.13	0.17329	0.108142	1.60243	0.109061	0.349137
Csnk1g1	3041.83	-0.0517053	0.120037	-0.430743	0.666655	0.866314
Csnk1g2	3274.99	0.194504	0.118635	1.63952	0.101106	0.335067
Csnk1g3	3780.76	-0.0942155	0.109776	-0.858248	0.390755	0.69072
Csnk2a1	10002.4	-0.057724	0.0715824	-0.806399	0.420013	0.717011
Csnk2a2	3307.46	-0.0740896	0.115389	-0.642084	0.520819	0.779498
Csnk2b	4148.23	0.105421	0.104667	1.00721	0.313836	0.626128
Cspg5	4364.46	-0.0232284	0.101598	-0.228631	0.819156	0.940568
Cspp1	3762.74	-0.268839	0.108063	-2.48779	0.012854	0.0918457
Csrnp3	2338.19	-0.173941	0.134131	-1.2968	0.194699	0.482698
Csrp1	14758.4	0.186877	0.0628796	2.97199	0.00295881	0.0335561
Cst3	6312.88	0.497633	0.0930605	5.34742	8.92193e-08	8.15799e-06
Cstf2	5809.53	-0.413153	0.0916616	-4.50737	6.56353e-06	0.000307278
Cstf2t	6777.5	-0.0150344	0.0839136	-0.179166	0.857808	0.952475
Cstf3	3041.3	-0.00796856	0.119109	-0.0669016	0.94666	0.984231
CT025619.2	3795.99	-0.395162	0.107678	-3.66984	0.0002427	0.00554796
Ctbp1	7757.55	0.0324076	0.0796538	0.406856	0.684114	0.874166
Ctc1	2375.52	-0.0335292	0.133344	-0.25145	0.801467	0.931928
Ctcf	6672.28	0.0429974	0.0845007	0.508841	0.610864	0.832596
Ctdsp2	10709.8	0.103993	0.0713648	1.4572	0.145061	0.408123
Ctdspl2	2910.12	-0.260036	0.123819	-2.10014	0.0357166	0.178035
Ctif	3196.35	0.0945282	0.11734	0.80559	0.420479	0.717024
Ctnna1	4846.94	0.0412428	0.0982924	0.419593	0.674783	0.869403
Ctnna2	5566.79	0.032818	0.0913236	0.35936	0.719326	0.888267
Ctnnal1	3256.45	-0.149855	0.115323	-1.29944	0.193792	0.481764
Ctnnb1	26594.4	-0.128073	0.0570639	-2.24438	0.024808	0.141222
Ctnnbl1	2551.13	0.184605	0.129067	1.4303	0.15263	0.420039
Ctnnd2	7705.32	-0.0544689	0.0806024	-0.675772	0.499185	0.766665
Ctns	2379.82	-0.0570734	0.134959	-0.422896	0.672371	0.867825
Ctps2	4674.27	-0.106766	0.102273	-1.04393	0.296518	0.608279
Ctr9	4001.06	-0.0972428	0.105469	-0.922004	0.356527	0.665706
Ctsa	4162.35	-0.121419	0.10429	-1.16424	0.244325	0.547319
Ctsb	34511	-0.0199968	0.0516248	-0.387348	0.698498	0.879624
Ctsd	8804.04	-0.0151294	0.142148	-0.106434	0.915238	0.975054
Ctsf	4110.22	0.0109786	0.10555	0.104013	0.917159	0.975857
Ctsl	7999.29	0.13244	0.0801977	1.65142	0.0986525	0.330999
Cttn	6975.2	0.057433	0.0841818	0.682249	0.495082	0.763833
Cttnbp2	4396.03	-0.232267	0.101169	-2.29583	0.0216855	0.128705
Ctxn3	2512.34	-0.0350732	0.130786	-0.268173	0.788566	0.926323
Cuedc1	2311.16	0.127705	0.144575	0.883314	0.377067	0.681679
Cuedc2	5799.47	0.00335528	0.0910856	0.0368365	0.970615	0.987539
Cul1	9558.59	-0.0705013	0.0730607	-0.964968	0.334561	0.645658
Cul2	3525.99	-0.135401	0.115414	-1.17317	0.240726	0.544331
Cul3	9556.33	-0.0403165	0.0732753	-0.550206	0.582178	0.818771
Cul4a	5267.01	0.00676299	0.0934121	0.0723995	0.942284	0.983808
Cul4b	2969.46	-0.210821	0.121891	-1.72959	0.0837031	0.301434
Cul5	4202.93	-0.28629	0.104546	-2.73841	0.00617369	0.0561
Cul9	3715.79	-0.0639861	0.111956	-0.57153	0.56764	0.810518
Cux1	8125.99	-0.00999631	0.0793101	-0.126041	0.8997	0.969859
Cwc15	3922.76	0.146049	0.107586	1.35751	0.174618	0.453796
Cwc22	2329.34	-0.106809	0.13423	-0.795716	0.426197	0.722051
Cx3cl1	2952.88	0.237331	0.127194	1.8659	0.0620559	0.253067
Cxcl12	3114.97	0.0705523	0.118442	0.595669	0.551397	0.799235
Cxxc1	2930.48	0.0771572	0.122423	0.630253	0.528529	0.784615
Cxxc4	2343.08	-0.0807045	0.134186	-0.601439	0.547548	0.796718
Cxxc5	4915.38	0.170535	0.09928	1.71772	0.0858482	0.304662
Cyb5a	2766.57	0.114262	0.124852	0.915175	0.3601	0.669146
Cyb5b	8463.88	-0.00956372	0.0766186	-0.124822	0.900664	0.969871
Cyb5d1	2804.84	0.211221	0.123694	1.70761	0.0877096	0.308831
Cyb5r3	3750.56	0.187522	0.108781	1.72386	0.084734	0.302725
Cyb5r4	3607.76	0.0872698	0.111089	0.785586	0.43211	0.726223
Cyc1	6311.25	0.00206837	0.0865382	0.0239012	0.980931	0.992121
Cycs	10356.4	0.179095	0.0721744	2.48142	0.0130861	0.0929367
Cyfip1	5068.67	-0.101246	0.0952259	-1.06322	0.287683	0.59669
Cyfip2	39359.8	-0.037153	0.0492119	-0.75496	0.450273	0.740467
Cygb	2501.85	0.26332	0.137533	1.9146	0.0555439	0.235198
Cyhr1	9498.8	0.06001	0.0754527	0.795333	0.42642	0.722051
Cyld	7482.7	-0.163218	0.0806901	-2.02278	0.0430955	0.200473
Cyp2d22	2958.48	-0.0414677	0.120919	-0.342937	0.731646	0.89618
Cyp2j9	2964.44	-0.054905	0.121221	-0.452934	0.650596	0.857884
Cyp51	2889.23	0.249772	0.122494	2.03906	0.0414442	0.195351
Cystm1	4607.42	-0.029977	0.099714	-0.30063	0.763697	0.914624
Cyth1	11543.5	-0.0757563	0.0681788	-1.11114	0.266508	0.574439
Cyth2	2801.95	0.175049	0.12697	1.37867	0.167998	0.442907
Cyth3	4239.21	-0.0718694	0.105257	-0.682801	0.494733	0.763495
Daam1	6022.19	-0.0224227	0.0902309	-0.248503	0.803745	0.933052
Daam2	9571.49	0.0836809	0.0738976	1.13239	0.25747	0.56364
Dab1	7797.26	-0.216137	0.0792903	-2.72589	0.00641285	0.0573823
Dab2ip	11514.1	-0.037113	0.0677877	-0.547489	0.584043	0.819412
Dad1	2965.39	0.0501865	0.127856	0.392525	0.69467	0.877011
Dag1	6236.5	-0.0870514	0.0869759	-1.00087	0.316891	0.629906
Dagla	5622.58	-0.194784	0.0909747	-2.14108	0.0322677	0.166224
Daglb	2443.36	-0.174549	0.133726	-1.30528	0.191798	0.478428
Dao	4713.63	-0.0737493	0.0991568	-0.743764	0.457019	0.744168
Dap3	3483.03	-0.00333007	0.115311	-0.0288791	0.976961	0.99032
Dars	4539.78	-0.0609626	0.0996497	-0.611769	0.540691	0.790833
Dazap1	2814.23	-0.0306284	0.12422	-0.246566	0.805244	0.933927
Dazap2	8432.38	0.0397577	0.0781436	0.508777	0.610909	0.832596
Dbi	15474.7	0.119113	0.062194	1.91519	0.055468	0.235046
Dbndd2	7197.88	0.191579	0.0827331	2.31563	0.0205785	0.124793
Dbp	2483.25	0.0789775	0.136942	0.576721	0.564128	0.808344
Dcaf11	6163.58	-0.0455743	0.0881432	-0.517048	0.605123	0.830677
Dcaf12	3754.97	0.130024	0.109143	1.19132	0.233528	0.536135
Dcaf5	4299.46	0.0312258	0.102088	0.30587	0.759703	0.912076
Dcaf6	4018.13	-0.135351	0.105024	-1.28877	0.19748	0.486795
Dcaf7	12033.2	-0.0744122	0.0677105	-1.09898	0.271779	0.579356
Dcaf8	12041.1	0.0762748	0.0669002	1.14013	0.254233	0.559945
Dcbld2	2658.75	-0.132548	0.128821	-1.02893	0.30351	0.616288
Dclk1	30292.4	-0.117241	0.0497796	-2.3552	0.0185128	0.11692
Dclk2	4468.37	-0.0356926	0.102884	-0.346922	0.72865	0.895408
Dcn	2456.05	0.115372	0.139883	0.824779	0.409497	0.707198
Dcp2	8473.71	-0.0368979	0.0766849	-0.481162	0.630401	0.84535
Dctn1	12793	0.0981569	0.0657357	1.49321	0.135383	0.394553
Dctn2	10494.7	-0.0120152	0.0717923	-0.167361	0.867086	0.956672
Dctn3	2372.16	0.169669	0.134724	1.25938	0.207894	0.50197
Dctn4	5847.84	-0.0502074	0.0927797	-0.541147	0.588406	0.820628
Dctn5	5223.35	0.0915863	0.0952106	0.961934	0.336083	0.646109
Dctn6	4067.86	0.144693	0.105104	1.37666	0.168617	0.443881
Dcun1d1	3922.11	-0.048415	0.106645	-0.453982	0.649842	0.857469
Dcun1d2	4916.48	-0.182072	0.0970654	-1.87576	0.0606878	0.248701
Dcun1d4	3164.4	-0.047826	0.127475	-0.37518	0.707527	0.884543
Dcun1d5	2495.68	0.00411407	0.134345	0.0306233	0.97557	0.990099
Dda1	2469.31	0.0995752	0.131626	0.756502	0.449349	0.739687
Ddah1	5538.17	-0.0513475	0.094658	-0.542453	0.587506	0.820154
Ddb1	16058.5	-0.0113187	0.0599917	-0.188671	0.85035	0.949246
Ddhd1	5643.31	-0.286719	0.0939292	-3.0525	0.00226942	0.0279592
Ddhd2	5194.69	-0.261473	0.0939604	-2.7828	0.00538921	0.0508672
Ddi2	5483.25	0.0154301	0.0918228	0.168042	0.86655	0.956621
Ddo	2450.18	-0.149394	0.131918	-1.13247	0.257437	0.56364
Ddost	3423.85	0.125656	0.11315	1.11052	0.266774	0.57454
Ddr1	3538.18	0.0828581	0.111751	0.74145	0.45842	0.744981
Ddrgk1	2940.87	0.1102	0.121363	0.908014	0.363871	0.67215
Ddx1	8486.87	-0.051156	0.0769254	-0.665008	0.506045	0.770159
Ddx17	37083.1	-0.0742696	0.050697	-1.46497	0.142929	0.404693
Ddx19b	3270.39	-0.0523191	0.115241	-0.453996	0.649832	0.857469
Ddx23	5943.92	0.166842	0.0903955	1.84569	0.0649367	0.260711
Ddx24	10515.3	0.0822362	0.0732048	1.12337	0.26128	0.569081
Ddx25	3593.85	-0.08351	0.116531	-0.716633	0.473601	0.752247
Ddx26b	6425.28	-0.350086	0.0863788	-4.05292	5.05828e-05	0.00161754
Ddx39b	14698.2	0.0817844	0.0621114	1.31674	0.187926	0.472399
Ddx3x	29406.8	-0.224566	0.0582817	-3.85311	0.000116629	0.00311649
Ddx42	6628.6	0.0691819	0.0902571	0.766498	0.44338	0.734407
Ddx46	8231.85	-0.127559	0.077526	-1.64537	0.0998932	0.332901
Ddx47	3401.81	0.129195	0.123545	1.04573	0.295685	0.60778
Ddx5	93591.3	-0.043204	0.0484591	-0.891556	0.372631	0.678375
Ddx50	5602.24	-0.166458	0.0923655	-1.80217	0.0715191	0.275057
Ddx52	2296.78	-0.0360878	0.13521	-0.266902	0.789544	0.926678
Ddx6	18271	-0.0423919	0.0600673	-0.70574	0.48035	0.756656
Deaf1	3427.75	-0.144282	0.117535	-1.22756	0.219611	0.519679
Dedd	2367.42	0.151541	0.136093	1.11351	0.265491	0.573727
Degs1	4662.3	0.0970755	0.0992185	0.978401	0.327876	0.64043
Dek	5927.96	-0.0239086	0.0914714	-0.261378	0.793801	0.928322
Dennd1a	3363.3	-0.0788491	0.115008	-0.685594	0.492969	0.76269
Dennd4a	4788.84	-0.204486	0.101466	-2.01531	0.0438723	0.202797
Dennd4b	3600.82	-0.204074	0.111472	-1.83072	0.067143	0.266387
Dennd4c	2665.46	-0.292863	0.128491	-2.27926	0.0226518	0.132559
Dennd5a	25289.2	-0.0426583	0.0577651	-0.738479	0.460223	0.7456
Dennd5b	6755.42	-0.10342	0.0845985	-1.22248	0.221525	0.522739
Dennd6a	2469.49	-0.209486	0.13064	-1.60353	0.108817	0.34855
Dennd6b	7421.72	-0.0872655	0.088901	-0.981603	0.326295	0.639015
Denr	2585.27	0.207562	0.129955	1.59719	0.110224	0.351709
Depdc5	4256.05	0.0214057	0.103283	0.207253	0.835812	0.944607
Derl1	5306.61	0.0247575	0.0936629	0.264326	0.791529	0.927637
Derl2	2354.08	-0.0280767	0.133741	-0.209933	0.83372	0.944494
Desi1	9033.21	0.0903661	0.0748144	1.20787	0.227097	0.529751
Desi2	2751.74	-0.0172792	0.124716	-0.138548	0.889807	0.966082
Dexi	3460.24	0.100545	0.112537	0.893441	0.371621	0.677696
Dffa	2363.9	0.0515023	0.133629	0.385413	0.699931	0.880013
Dgat1	2546.25	-0.184946	0.129363	-1.42966	0.152813	0.420039
Dgcr8	4881.51	-0.115199	0.097694	-1.17919	0.238325	0.542042
Dgkd	16046.4	-0.0978919	0.0618353	-1.58311	0.113397	0.357309
Dgke	6590.03	-0.203715	0.0856982	-2.37713	0.0174482	0.112188
Dgkg	9184.01	-0.195247	0.0746278	-2.61628	0.00888931	0.0713852
Dgkh	5308.8	-0.219291	0.093618	-2.3424	0.01916	0.119154
Dgkq	4277.9	-0.174611	0.103652	-1.68459	0.0920681	0.31843
Dgkz	30873.6	-0.0809201	0.0493658	-1.63919	0.101173	0.335067
Dguok	2300.52	-0.00604358	0.135763	-0.0445156	0.964493	0.986265
Dhcr24	2401.57	0.0773289	0.13687	0.56498	0.572087	0.811897
Dhdds	4537.03	0.146606	0.100693	1.45598	0.145398	0.408875
Dhrs1	3162.11	-0.06017	0.118014	-0.509854	0.610154	0.832596
Dhx15	11165.2	0.0167703	0.0710135	0.236156	0.813312	0.938264
Dhx30	6737.06	0.00522407	0.0841905	0.0620507	0.950522	0.984672
Dhx33	2517.02	-0.0860085	0.130603	-0.658549	0.510185	0.772472
Dhx36	7551.59	-0.298571	0.082131	-3.6353	0.000277658	0.00602383
Dhx38	2859.7	0.163901	0.123256	1.32976	0.183597	0.46673
Dhx57	2565.73	-0.179968	0.131927	-1.36415	0.172522	0.44991
Dhx8	3033.75	-0.00623117	0.125163	-0.0497845	0.960294	0.985756
Dhx9	10663.2	-0.11926	0.0697775	-1.70915	0.0874234	0.308565
Diaph1	2737.88	-0.0537054	0.124951	-0.429813	0.667332	0.866314
Dicer1	5537.43	-0.189385	0.0937666	-2.01975	0.043409	0.201611
Dido1	7158.35	-0.169794	0.0835036	-2.03337	0.0420153	0.196792
Dio2	2422.11	0.182745	0.143718	1.27156	0.203531	0.49607
Dip2a	6608.7	-0.0860135	0.085635	-1.00442	0.315176	0.627778
Dip2b	7296.08	-0.128603	0.0853602	-1.50659	0.131915	0.389669
Dip2c	4097.11	-0.0616567	0.106148	-0.580855	0.561338	0.806855
Diras1	5434.06	0.150585	0.0932263	1.61526	0.106254	0.344869
Diras2	36754.5	0.0797935	0.0555574	1.43624	0.150935	0.418812
Dirc2	3126.55	-0.0238189	0.117749	-0.202285	0.839694	0.945942
Dis3l	3616.14	-0.0319785	0.110927	-0.288284	0.773129	0.918091
Disp2	14081	-0.0513382	0.0629281	-0.815822	0.414602	0.711814
Dixdc1	11587.5	-0.0941188	0.0675769	-1.39277	0.16369	0.435614
Dkc1	2849.4	-0.0611905	0.122681	-0.498777	0.617936	0.837075
Dlat	5077.09	0.000952432	0.0979298	0.00972566	0.99224	0.997524
Dlc1	6277.29	0.0550112	0.089176	0.616884	0.537311	0.789532
Dld	10485	0.0769712	0.0708295	1.08671	0.277164	0.585494
Dlg1	11090.4	-0.136901	0.0689921	-1.9843	0.0472228	0.213561
Dlg2	24850	-0.054767	0.0526225	-1.04075	0.29799	0.609734
Dlg3	5166.32	0.0638577	0.0945366	0.675482	0.49937	0.766665
Dlg4	16096.4	0.0720202	0.0599134	1.20207	0.229336	0.531591
Dlgap1	22468.7	-0.000670904	0.101248	-0.00662634	0.994713	0.997782
Dlgap4	5049.78	0.0655261	0.0954391	0.686576	0.49235	0.762479
Dlst	9233.77	0.027614	0.0767195	0.359935	0.718896	0.888199
Dmd	4380.01	-0.339225	0.101054	-3.35686	0.000788334	0.0133333
Dmtf1	6870.11	-0.251512	0.084219	-2.9864	0.00282282	0.0323905
Dmtn	4136.5	0.133905	0.104124	1.28602	0.198437	0.487986
Dmwd	3375.53	0.173713	0.114113	1.52229	0.127936	0.381837
Dmxl1	7735.49	-0.469362	0.0906681	-5.17671	2.25835e-07	1.76212e-05
Dmxl2	16074	-0.325006	0.13869	-2.3434	0.0191091	0.119154
Dnaja1	15678.1	0.339679	0.0607268	5.59355	2.22476e-08	2.71235e-06
Dnaja2	10510.9	0.0860702	0.0715103	1.20361	0.228742	0.53119
Dnaja3	4302.61	0.101704	0.10252	0.992043	0.321176	0.634243
Dnaja4	3558.76	0.210976	0.116372	1.81295	0.0698391	0.271741
Dnajb1	2426.14	0.296092	0.138011	2.14543	0.0319188	0.165777
Dnajb11	3987.79	0.384722	0.106937	3.59764	0.000321117	0.00666374
Dnajb14	8683.46	-0.179622	0.0757537	-2.37114	0.0177334	0.113307
Dnajb2	6797.05	0.223572	0.0871204	2.56624	0.0102807	0.0785701
Dnajb4	5422.54	0.210582	0.0959187	2.19542	0.0281337	0.152868
Dnajb5	4115.71	0.0036742	0.104995	0.0349942	0.972084	0.987539
Dnajb6	7196.45	0.154212	0.0819518	1.88173	0.0598721	0.246047
Dnajb9	2454.09	0.280584	0.134218	2.09051	0.0365723	0.17985
Dnajc1	2690.94	-0.212272	0.126722	-1.6751	0.0939147	0.321585
Dnajc10	4670	-0.21578	0.100886	-2.13885	0.0324475	0.166564
Dnajc11	4358.44	0.0769331	0.102817	0.748254	0.454307	0.742005
Dnajc13	5642.48	-0.186501	0.0943152	-1.97743	0.0479936	0.216378
Dnajc14	3064.15	0.0749593	0.118729	0.63135	0.527812	0.784346
Dnajc15	4549.24	0.0944898	0.102229	0.924293	0.355334	0.664987
Dnajc16	4024.4	-0.100284	0.106139	-0.944832	0.344745	0.65608
Dnajc18	7763.86	0.0107083	0.0808618	0.132427	0.894647	0.968621
Dnajc27	7757.51	0.0187016	0.0832029	0.224771	0.822157	0.941171
Dnajc3	6545.01	0.17467	0.0852378	2.04921	0.0404418	0.192099
Dnajc5	21216.1	-0.0344768	0.0549702	-0.627191	0.530534	0.786195
Dnajc6	12622	-0.222443	0.0654153	-3.40047	0.000672706	0.0117865
Dnajc7	10396.1	0.0722367	0.0715309	1.00987	0.312559	0.625417
Dnajc8	6153.29	0.293289	0.0895143	3.27645	0.0010512	0.0163607
Dnal1	5139.74	-0.0174062	0.0944388	-0.184312	0.853769	0.949858
Dner	31142	-0.238258	0.0490231	-4.86011	1.17323e-06	7.2271e-05
Dnm1	48796.3	0.0532588	0.0457361	1.16448	0.24423	0.547319
Dnm1l	16527.6	-0.124265	0.0592387	-2.0977	0.0359319	0.178565
Dnm2	4912.46	-0.031493	0.0966908	-0.325709	0.744645	0.903931
Dnm3	13946.1	-0.114895	0.0629162	-1.82615	0.0678274	0.268193
Dnmt1	5807.15	0.00266911	0.0898516	0.0297057	0.976302	0.99032
Dnmt3a	9330.05	-0.0811182	0.0767675	-1.05667	0.29066	0.600828
Doc2b	7029.67	-0.00416527	0.0834089	-0.0499379	0.960172	0.985756
Dock1	2451.17	-0.102897	0.133259	-0.772155	0.440023	0.731706
Dock3	12400.6	-0.153142	0.0666088	-2.29913	0.0214973	0.128108
Dock4	9040.71	-0.259524	0.0805993	-3.21993	0.00128223	0.018759
Dock7	3337.8	-0.283381	0.122607	-2.31129	0.0208167	0.125587
Dock9	17131.7	-0.161245	0.058852	-2.73985	0.0061468	0.0560155
Dopey1	6635.85	-0.375417	0.0874172	-4.29455	1.7505e-05	0.000692158
Dopey2	6648.25	-0.203388	0.0859864	-2.36535	0.018013	0.114634
Dot1l	7072.38	-0.112557	0.0839969	-1.34001	0.180242	0.46209
Dpf2	6547.86	0.0970865	0.0874558	1.11012	0.266947	0.57454
Dpf3	5956.1	-0.169234	0.088972	-1.90211	0.057157	0.238746
Dph3	3402.16	0.141769	0.114014	1.24344	0.213707	0.51129
Dpm2	2524.78	0.140921	0.130063	1.08348	0.278594	0.586705
Dpp10	11664.9	-0.25505	0.0678239	-3.76047	0.000169595	0.00417004
Dpp6	22995	-0.0490996	0.0533923	-0.919601	0.357781	0.66676
Dpp8	13764.7	-0.0392605	0.0641472	-0.612038	0.540513	0.790833
Dpp9	3243.28	0.0225532	0.117108	0.192585	0.847284	0.947614
Dpy19l1	3414.97	-0.0762205	0.11787	-0.646651	0.517858	0.777451
Dpy19l3	3962.44	-0.00826074	0.105865	-0.0780312	0.937803	0.983062
Dpy19l4	3913.09	-0.268374	0.109226	-2.45706	0.0140081	0.0971788
Dpysl2	12556.9	0.310152	0.0722663	4.29178	1.77243e-05	0.000696124
Dpysl4	7476.39	-0.314073	0.081542	-3.85167	0.000117316	0.0031206
Dr1	2322.34	0.0702173	0.137395	0.51106	0.609309	0.832586
Drap1	2594.08	0.290045	0.140128	2.06987	0.0384647	0.186334
Drg1	5006.81	0.154647	0.0956867	1.61618	0.106055	0.344605
Drg2	4083.33	0.0267858	0.106109	0.252437	0.800703	0.931928
Drosha	6848.85	0.0338957	0.0838728	0.404132	0.686116	0.874525
Drp2	2378.95	-0.0167881	0.133735	-0.125533	0.900102	0.969866
Dscr3	2752.89	-0.0676559	0.12696	-0.53289	0.594109	0.824847
Dst	35208.5	-0.122529	0.0921634	-1.32947	0.183692	0.466768
Dstn	10091.9	0.0711386	0.0715425	0.994355	0.32005	0.632748
Dstyk	5911.93	-0.0346118	0.0915811	-0.377937	0.705478	0.883961
Dtd1	2425.53	-0.0528917	0.133479	-0.396254	0.691918	0.875736
Dtna	15870.6	-0.203161	0.0603516	-3.36628	0.000761891	0.0129988
Dtx3	9870.96	0.250462	0.146785	1.70632	0.0879483	0.309113
Dtymk	2548.44	-0.0283171	0.1292	-0.219173	0.826515	0.942656
Dus3l	3004.21	0.0631392	0.123876	0.509696	0.610264	0.832596
Dusp1	2362.58	-0.132231	0.149271	-0.885847	0.3757	0.681102
Dusp10	2436.02	-0.146806	0.133957	-1.09591	0.273116	0.581191
Dusp11	12108.4	-0.216953	0.0696606	-3.11443	0.00184298	0.0240204
Dusp16	2321.86	-0.0217856	0.134896	-0.161499	0.8717	0.958439
Dusp3	7992.5	-0.0025634	0.0802364	-0.0319481	0.974513	0.98922
Dusp5	5869.71	0.196967	0.0905337	2.17562	0.0295839	0.157799
Dusp8	7146	0.0520502	0.0825824	0.630283	0.52851	0.784615
Dvl1	4512.21	0.0696219	0.101876	0.683397	0.494356	0.763115
Dvl3	2630.08	-0.190492	0.128981	-1.4769	0.139702	0.401875
Dym	2946.32	-0.0516503	0.121351	-0.425627	0.67038	0.867329
Dync1h1	28851.1	-0.165658	0.106486	-1.55568	0.119784	0.367004
Dync1i1	7448.23	0.0470331	0.0810195	0.580515	0.561567	0.806855
Dync1i2	11553	-0.217619	0.0675481	-3.2217	0.00127434	0.0186903
Dync1li1	4760.68	0.137088	0.0977404	1.40258	0.160744	0.430916
Dync1li2	22069.7	0.213892	0.0587547	3.64042	0.000272189	0.00601075
Dync2h1	3721.71	-0.299144	0.109415	-2.73404	0.00625631	0.0565504
Dynll1	4124.25	0.22315	0.105279	2.11962	0.0340382	0.172311
Dynll2	71810.7	0.283939	0.124807	2.27501	0.0229051	0.133639
Dynlrb1	6275.45	0.0993021	0.0870424	1.14085	0.253933	0.559866
Dynlt3	8012.25	0.109898	0.0783967	1.40182	0.16097	0.431317
Dyrk1a	6160.07	-0.022202	0.0875117	-0.253703	0.799725	0.931928
Dzank1	12109.8	-0.135334	0.0667049	-2.02885	0.042474	0.19837
Dzip1	4102.73	-0.0376348	0.104223	-0.361101	0.718024	0.887666
Dzip3	7526.43	-0.416563	0.0803956	-5.18141	2.20216e-07	1.76212e-05
E2f4	2475.8	-0.051004	0.130938	-0.389528	0.696886	0.878349
E2f6	3662.83	-0.0618171	0.109921	-0.562379	0.573858	0.813324
Eapp	3102.32	-0.103609	0.117926	-0.878587	0.379625	0.683349
Ebf1	3812.79	0.0736036	0.121812	0.604238	0.545685	0.795266
Ebna1bp2	3489.93	0.125818	0.112704	1.11636	0.264268	0.57249
Ecd	2418.94	0.0289658	0.132455	0.218683	0.826897	0.942907
Ece1	7865.67	0.000199225	0.0827247	0.00240829	0.998078	0.999312
Ech1	2622.75	0.00822234	0.127512	0.0644829	0.948586	0.984591
Echdc1	2338.09	0.159355	0.135299	1.1778	0.238876	0.542103
Echs1	3077.37	-0.00285804	0.119202	-0.0239764	0.980871	0.992121
Ecsit	2706.92	0.00825355	0.126244	0.0653778	0.947873	0.984231
Edc4	3730.62	-0.195772	0.108713	-1.80081	0.0717329	0.275328
Edem3	4717.72	-0.231244	0.10046	-2.30185	0.0213434	0.127451
Edf1	2450.82	0.152464	0.133877	1.13884	0.254769	0.560804
Edil3	4796.21	-0.118057	0.0989425	-1.19319	0.232795	0.53487
Ednrb	6864.62	-0.261575	0.0848743	-3.08191	0.00205677	0.0259402
Edrf1	3165.68	-0.169431	0.121874	-1.39022	0.164463	0.437075
Eea1	4003.83	-0.339059	0.105524	-3.21311	0.00131306	0.0190436
Eef1a1	104096	-0.0953964	0.0506065	-1.88506	0.0594217	0.244368
Eef1a2	31318.1	0.042321	0.0496757	0.851947	0.394244	0.693113
Eef1b2	5444.45	0.143992	0.0922758	1.56045	0.118653	0.365783
Eef1d	4815.52	0.112302	0.0997789	1.12551	0.260374	0.567742
Eef1g	11088.2	0.115163	0.0689134	1.67113	0.0946967	0.323273
Eef2	54742.8	0.0239633	0.0460834	0.519997	0.603066	0.830467
Eef2k	5681.62	-0.0225727	0.0905483	-0.249289	0.803137	0.932717
Efcab14	5634.65	-0.201636	0.0906546	-2.22423	0.0261332	0.145649
Efhd2	3660.09	0.0783966	0.11178	0.70135	0.483085	0.7571
Efnb3	3294.36	0.231287	0.115563	2.0014	0.0453494	0.206695
Efr3a	13709.9	-0.266095	0.0655584	-4.05891	4.93031e-05	0.00158528
Efr3b	17414.2	-0.020422	0.0589323	-0.346533	0.728942	0.895408
Eftud2	5810.72	-0.0417709	0.0899951	-0.464147	0.642543	0.853806
Egln1	5430.24	0.17395	0.0925764	1.87899	0.0602464	0.247065
Egln2	3739.81	0.170376	0.108759	1.56655	0.11722	0.363139
Ehbp1	4319.97	-0.108757	0.10173	-1.06907	0.285039	0.594362
Ehd1	4673.09	0.0449283	0.098569	0.455805	0.64853	0.857219
Ehd3	4916.28	0.0795026	0.0963128	0.825462	0.409109	0.707061
Ehmt1	3572.01	-0.0274472	0.111656	-0.245819	0.805822	0.933927
Ehmt2	4557.39	0.0988312	0.107493	0.919419	0.357876	0.66676
Ei24	7245.91	-0.000322393	0.0823368	-0.00391553	0.996876	0.998753
Eid1	8684.76	0.289862	0.0862924	3.35906	0.000782074	0.0132658
Eif1	16601.4	0.259326	0.0595884	4.35195	1.3493e-05	0.000568063
Eif1a	2331.64	0.166134	0.134473	1.23545	0.216664	0.515623
Eif1ax	12695.8	-0.0516624	0.0666477	-0.775156	0.438247	0.73087
Eif1b	3271.12	0.212443	0.115582	1.83802	0.0660588	0.264235
Eif2a	3154.76	-0.0736449	0.117174	-0.628507	0.529672	0.785636
Eif2ak1	4801.72	0.152796	0.100855	1.515	0.129773	0.386105
Eif2ak3	2659.15	0.0962145	0.126768	0.758983	0.447863	0.738696
Eif2ak4	2467.62	-0.228138	0.13524	-1.68691	0.0916201	0.317067
Eif2b5	3186.48	0.0048091	0.117691	0.040862	0.967406	0.987539
Eif2d	3027.07	-0.12708	0.119379	-1.06451	0.2871	0.596124
Eif2s1	2775.63	0.0692303	0.124257	0.557156	0.577421	0.815215
Eif2s2	6481.07	0.0878465	0.0859549	1.02201	0.306778	0.620555
Eif2s3x	6655.96	0.0103515	0.0852808	0.121381	0.903389	0.970139
Eif3a	13276.5	0.00802299	0.0660546	0.12146	0.903327	0.970139
Eif3b	3947.98	0.108671	0.106454	1.02082	0.307339	0.621261
Eif3c	12007.1	-0.0779748	0.0706167	-1.1042	0.269507	0.576867
Eif3d	4620.08	0.065721	0.0991424	0.662895	0.507398	0.770698
Eif3e	4170.51	0.0442188	0.103528	0.427118	0.669293	0.866911
Eif3f	3099.93	0.163417	0.118497	1.37908	0.167871	0.442907
Eif3g	3121.23	0.308228	0.118158	2.6086	0.00909121	0.07268
Eif3h	5012.03	0.130721	0.0986734	1.32479	0.185241	0.468264
Eif3i	4543.43	-0.0926307	0.102709	-0.901877	0.367122	0.673691
Eif3j1	3039.66	0.0831902	0.120122	0.692546	0.488594	0.761174
Eif3k	5667.65	-0.0032027	0.0906243	-0.0353404	0.971808	0.987539
Eif3l	3707.6	0.00562693	0.113201	0.0497073	0.960356	0.985756
Eif3m	4515.83	0.0415461	0.100318	0.414143	0.678769	0.871661
Eif4a1	13169.8	0.00211482	0.0653347	0.032369	0.974178	0.989051
Eif4a2	43128.4	0.10241	0.0463256	2.21065	0.0270602	0.149252
Eif4a3	2496.6	0.305576	0.13095	2.33353	0.0196201	0.12086
Eif4b	14181.8	0.218106	0.0679571	3.20946	0.00132986	0.0190436
Eif4e	7437.72	-0.00798856	0.0841052	-0.0949829	0.924328	0.980442
Eif4e2	4009.22	0.0227198	0.105338	0.215684	0.829234	0.94355
Eif4ebp2	6441.09	0.192598	0.0866387	2.223	0.0262157	0.145693
Eif4enif1	3728.9	-0.060511	0.109307	-0.553586	0.579862	0.816508
Eif4g1	18132.6	0.00678224	0.0577731	0.117394	0.906547	0.971455
Eif4g2	43357.5	-0.118785	0.0521903	-2.27599	0.0228465	0.133431
Eif4g3	15324.7	-0.12438	0.0608223	-2.04497	0.0408582	0.193292
Eif4h	20403.4	0.0778114	0.0552554	1.40821	0.159068	0.428575
Eif5	18097.6	-0.000984605	0.0574525	-0.0171377	0.986327	0.994141
Eif5a	9379.17	0.0899071	0.0753169	1.19372	0.232588	0.534868
Eif5a2	4383.58	-0.148906	0.108685	-1.37007	0.170666	0.446662
Eif5b	6191.4	0.102793	0.0901186	1.14064	0.254019	0.559866
Elac1	3433.39	0.0588026	0.114845	0.512017	0.608639	0.831992
Elavl1	5945.78	-0.0394518	0.0891185	-0.442689	0.65799	0.862308
Elavl3	14960.6	-0.0187313	0.0623609	-0.30037	0.763895	0.914624
Elavl4	5622.02	-0.0100894	0.0962199	-0.104858	0.916489	0.975395
Elf2	3629.95	0.0473946	0.111397	0.425455	0.670505	0.867329
Elk1	3514.81	-0.0523993	0.114159	-0.459003	0.646232	0.856626
Elk4	2279.89	0.085096	0.136963	0.621308	0.534397	0.787334
Elmo1	11642	0.0151046	0.0674971	0.223782	0.822927	0.941753
Elmo2	13956.5	-0.199607	0.0672016	-2.97027	0.00297538	0.0335993
Elmod1	9977.5	-0.0374504	0.0717007	-0.522316	0.60145	0.829744
Eloa	2280.67	0.129999	0.138986	0.935338	0.349614	0.661047
Elob	3409.11	0.139663	0.114076	1.2243	0.220841	0.522165
Eloc	7743.06	0.0315653	0.0795583	0.396757	0.691547	0.875736
Elof1	2738.92	0.137891	0.12712	1.08474	0.278039	0.586471
Elovl2	2332.02	0.036993	0.134352	0.275345	0.783051	0.923688
Elovl4	3409.71	0.0851999	0.122057	0.698037	0.485154	0.758763
Elovl5	6504.67	0.062084	0.0906062	0.685207	0.493213	0.76269
Elovl6	5843.03	-0.0373294	0.0898342	-0.415536	0.677749	0.871081
Elp2	7256.79	-0.0962391	0.0816796	-1.17825	0.238696	0.542103
Elp3	4684.59	0.158712	0.0983863	1.61315	0.106712	0.345096
Elp5	3219.22	-0.0335408	0.116295	-0.288411	0.773032	0.918091
Emb	3185.18	-0.0391359	0.122367	-0.319823	0.749102	0.907045
Emc10	3016.8	0.19179	0.122239	1.56897	0.116654	0.361769
Emc2	4372.33	0.0645585	0.101906	0.633512	0.526399	0.783441
Emc3	4318.71	0.0983574	0.103612	0.949282	0.342477	0.654104
Emc4	3536.45	0.000838981	0.111445	0.0075282	0.993993	0.997782
Emc7	9909.66	-0.00698256	0.0764915	-0.0912854	0.927266	0.980726
Emd	2421.97	0.0238022	0.135076	0.176213	0.860127	0.953127
Emg1	3340.46	0.118024	0.11601	1.01737	0.308978	0.622717
Eml1	5317.85	-0.082486	0.0953901	-0.864722	0.387191	0.688887
Eml2	3598.67	0.0842284	0.110775	0.760355	0.447042	0.737759
Eml5	15459.8	-0.286385	0.0617707	-4.63626	3.54763e-06	0.000182112
Eml6	4035.33	-0.425806	0.105149	-4.04953	5.13196e-05	0.00162723
En2	4160.74	0.0889088	0.114005	0.779867	0.435469	0.728937
Enah	6527.14	0.0603988	0.0875671	0.689743	0.490356	0.761651
Endod1	7453.83	0.112023	0.0813948	1.3763	0.168729	0.443977
Eno1	38086.7	-0.128356	0.0536042	-2.39451	0.0166424	0.108859
Eno2	36311.7	0.0314541	0.0473218	0.664686	0.506251	0.770159
Enpp2	86669.1	0.00852976	0.221364	0.0385328	0.969263	0.987539
Enpp5	16945.8	-0.111637	0.0610688	-1.82805	0.0675421	0.267426
Ensa	14404.4	0.0279111	0.0632115	0.441551	0.658814	0.862308
Entpd5	3794.49	0.00769862	0.107878	0.0713643	0.943108	0.984231
Eny2	4183.99	-0.0592627	0.103606	-0.571998	0.567323	0.810518
Eomes	2283.46	-0.22963	0.149496	-1.53603	0.124531	0.376034
Ep300	5526.1	-0.119001	0.0985291	-1.20777	0.227136	0.529751
Ep400	7615.83	-0.12302	0.0850684	-1.44613	0.148142	0.414005
Epas1	4366.59	0.245688	0.105751	2.32327	0.0201644	0.123304
Epb41	30462.1	-0.147519	0.049851	-2.95921	0.0030843	0.034461
Epb41l1	37289	0.0059232	0.0477094	0.124152	0.901195	0.969898
Epb41l2	2427.32	0.0506833	0.137212	0.36938	0.711845	0.886113
Epb41l3	15403.1	-0.0691398	0.0625796	-1.10483	0.269233	0.576703
Epb41l4b	7143.23	-0.283292	0.0823276	-3.44103	0.000579495	0.0103707
Epc1	5468.34	-0.0540489	0.0919375	-0.587887	0.556608	0.802952
Epc2	3747.4	-0.277482	0.1085	-2.55743	0.010545	0.0799344
Epdr1	6810.82	0.0469941	0.083984	0.559561	0.575779	0.814629
Epg5	3545.31	-0.249009	0.118964	-2.09313	0.0363372	0.179164
Ephb1	3285	0.147881	0.116368	1.2708	0.203799	0.496104
Ephb2	3968.09	-0.0917623	0.106056	-0.865222	0.386917	0.688846
Ephx1	3281.38	0.00816446	0.117332	0.0695844	0.944524	0.984231
Epm2a	2573.39	-0.152147	0.128513	-1.18391	0.236449	0.539665
Epm2aip1	13146.5	-0.345359	0.0689101	-5.01173	5.39428e-07	3.84967e-05
Epn1	5471.04	0.228407	0.104224	2.19149	0.028416	0.153405
Epn2	10081.2	-0.0476589	0.0714518	-0.667007	0.504768	0.769847
Eprs	7858.76	-0.174092	0.082402	-2.11271	0.0346252	0.174528
Eps15	16574.7	-0.199357	0.0592834	-3.36278	0.000771612	0.0131264
Eps15l1	4494.8	-0.0506212	0.100404	-0.504177	0.614137	0.835009
Eps8	4840.76	-0.0141038	0.0970707	-0.145294	0.884479	0.964512
Ept1	5679.63	-0.14389	0.0924479	-1.55644	0.119603	0.367004
Erbb2ip	4585.89	-0.148984	0.0990401	-1.50428	0.13251	0.390458
Erbb4	2580	-0.184977	0.12834	-1.4413	0.1495	0.416805
Erc1	7889.51	-0.0253666	0.0803031	-0.315885	0.752089	0.908594
Ercc4	2337.41	0.0569645	0.135232	0.421236	0.673582	0.868813
Ercc5	2314.22	-0.117066	0.135775	-0.862204	0.388575	0.6897
Ercc6l2	2564.08	-0.395086	0.129172	-3.05859	0.00222381	0.0275714
Ergic1	7738.12	-0.0250712	0.0810685	-0.309259	0.757124	0.910705
Ergic2	4664.91	-0.148785	0.100302	-1.48337	0.137977	0.399058
Ergic3	6489.61	-0.00501737	0.0855943	-0.0586181	0.953256	0.985593
Erh	2401.23	0.129718	0.134536	0.96419	0.334951	0.645658
Eri3	4438.02	-0.00890174	0.102208	-0.0870944	0.930596	0.981648
Erlec1	3158.5	-0.142816	0.12862	-1.11037	0.266839	0.57454
Erlin2	4937.53	-0.0399067	0.099746	-0.400083	0.689095	0.875335
Ermn	5050.83	0.177137	0.102102	1.73491	0.0827575	0.299318
Ermp1	5179.13	-0.0490104	0.0973461	-0.503466	0.614637	0.835118
Ero1l	3026.86	-0.26531	0.119326	-2.22341	0.0261882	0.145693
Erp29	6082.26	0.0362865	0.08832	0.410852	0.681181	0.872991
Erp44	2741.37	-0.0070597	0.124843	-0.0565484	0.954905	0.985683
Errfi1	2608.26	0.0270897	0.127786	0.211993	0.832113	0.944072
Esco1	2345.67	-0.184949	0.136235	-1.35757	0.174599	0.453796
Esd	3431.57	0.0499617	0.113307	0.440939	0.659257	0.862527
Esf1	2835.69	0.00676102	0.124306	0.0543901	0.956624	0.985683
Esrra	2800.46	-0.0288439	0.124691	-0.231324	0.817063	0.939593
Esrrg	5378.65	-0.162456	0.0972261	-1.67091	0.094739	0.323273
Esyt2	6738.13	-0.262406	0.0847225	-3.09724	0.00195333	0.0250678
Etf1	5628.01	0.00536142	0.0946207	0.0566622	0.954814	0.985683
Etfa	3009.27	0.0588815	0.124453	0.473123	0.636126	0.849817
Etfdh	2568.21	0.0495727	0.128632	0.385383	0.699954	0.880013
Etl4	3783.17	-0.257564	0.107817	-2.38889	0.0168993	0.109638
Etnk1	23758.3	-0.186862	0.0564205	-3.31195	0.000926488	0.0149774
Etnppl	7239.12	-0.0271503	0.0827691	-0.328024	0.742893	0.903466
Ets2	4245.76	0.0191869	0.102911	0.186443	0.852098	0.94944
Etv1	27625.1	-0.147093	0.0558588	-2.63331	0.00845574	0.0691743
Etv3	3072.14	0.0228108	0.11858	0.192366	0.847456	0.947614
Etv5	5740.97	-0.074977	0.0902993	-0.830317	0.40636	0.704807
Evi5	4417.06	-0.281336	0.101261	-2.77833	0.00546385	0.0512411
Evi5l	4435.23	0.215268	0.103402	2.08185	0.037356	0.182173
Evl	3017.73	0.134304	0.120807	1.11173	0.266256	0.574321
Ewsr1	18691.6	-0.0967496	0.0584373	-1.65561	0.0978	0.329698
Exd2	4770.24	-0.0256413	0.0995414	-0.257594	0.79672	0.929878
Exoc1	4141.73	-0.334886	0.103623	-3.23178	0.00123024	0.0183189
Exoc2	2982.78	-0.287897	0.123413	-2.33279	0.0196592	0.120973
Exoc3	7245.03	-0.0791065	0.0821664	-0.96276	0.335668	0.645737
Exoc4	5118.11	-0.0514262	0.10132	-0.507564	0.611759	0.833143
Exoc5	4189.93	-0.180622	0.103102	-1.75187	0.0797961	0.293875
Exoc6b	6289.39	-0.029865	0.0911621	-0.327603	0.743211	0.903512
Exoc7	4271.55	-0.096786	0.103414	-0.935905	0.349322	0.660922
Exosc10	3576.25	-0.132325	0.113046	-1.17054	0.241784	0.545249
Exph5	7714.82	-0.325792	0.0888524	-3.66666	0.000245735	0.00558567
Ext2	2367.99	-0.0991123	0.137723	-0.719648	0.471742	0.752215
Extl2	9452.91	-0.0464593	0.0732137	-0.634571	0.525709	0.782929
Extl3	6915.81	-0.0178347	0.0857193	-0.208059	0.835183	0.944607
Eya3	2761.9	-0.00746347	0.125548	-0.0594473	0.952596	0.985084
Ezh1	6018.76	0.0760026	0.0886174	0.857649	0.391086	0.69072
F3	2592.85	0.032048	0.133866	0.239404	0.810792	0.936219
Faah	3337.5	-0.0179282	0.115891	-0.154699	0.877059	0.960432
Faap20	3158.45	0.183569	0.125402	1.46385	0.143236	0.405052
Fabp3	3825.27	-0.0822215	0.114491	-0.718149	0.472666	0.752247
Fabp5	2680.59	0.0939872	0.12807	0.733874	0.463025	0.745861
Fads1	9191.45	0.0874143	0.074578	1.17212	0.241149	0.544675
Fads2	3058.65	-0.113536	0.122615	-0.925957	0.354468	0.664601
Fads6	8749.91	0.0661499	0.0777636	0.850653	0.394962	0.693673
Faf1	2981.06	-0.175094	0.120139	-1.45743	0.144998	0.408123
Faf2	3908.67	0.0134902	0.107089	0.125971	0.899755	0.969859
Faim2	24177.5	0.142015	0.0531158	2.6737	0.00750203	0.0639037
Fam101b	2294.08	0.104611	0.13551	0.771984	0.440124	0.731706
Fam102a	4169.36	0.0601165	0.10369	0.579773	0.562068	0.807171
Fam102b	2447.46	-0.0756052	0.131388	-0.575435	0.564997	0.808797
Fam103a1	3493.32	0.219399	0.112121	1.9568	0.0503715	0.22097
Fam107a	46671.9	0.0980994	0.0456486	2.14901	0.0316333	0.164843
Fam107b	12626.4	-0.0162163	0.0664747	-0.243947	0.807272	0.934181
Fam114a2	4447.91	0.0141132	0.108151	0.130496	0.896174	0.968781
Fam117b	4457.83	-0.0287515	0.102755	-0.279806	0.779626	0.921319
Fam120a	9482.09	-0.127795	0.0732788	-1.74395	0.081167	0.296128
Fam120b	5105.44	-0.0674361	0.0948454	-0.711011	0.477077	0.754352
Fam120c	2944.1	-0.452146	0.123775	-3.65297	0.000259228	0.00574622
Fam126b	9403.6	-0.308238	0.0807998	-3.81483	0.000136275	0.00352868
Fam131a	3961.47	-0.11342	0.105969	-1.07031	0.284478	0.593715
Fam131b	14461.5	0.00418913	0.0627879	0.0667188	0.946806	0.984231
Fam133b	2720.4	0.0748811	0.12593	0.594625	0.552094	0.79963
Fam134a	8706.51	0.0296545	0.0758769	0.390825	0.695927	0.877519
Fam134c	7074.33	0.0398162	0.0829127	0.480218	0.631072	0.845862
Fam135a	5593.41	-0.550036	0.0971442	-5.66206	1.49564e-08	1.9892e-06
Fam135b	7904.66	-0.352616	0.0788617	-4.47133	7.7735e-06	0.000355395
Fam13a	5597.35	-0.0357767	0.0954698	-0.374743	0.707851	0.884543
Fam13b	5599.54	-0.209714	0.0984159	-2.13089	0.033098	0.169013
Fam13c	2789.45	-0.0639455	0.123733	-0.516802	0.605294	0.830718
Fam149b	2663.94	-0.120792	0.126503	-0.954853	0.339652	0.650807
Fam155a	4180.74	0.00300716	0.105322	0.028552	0.977222	0.99032
Fam160a2	4663.03	-0.147784	0.104322	-1.41661	0.156596	0.42529
Fam160b1	2447.61	-0.0749624	0.13177	-0.568886	0.569433	0.810713
Fam160b2	2636.28	-0.0428078	0.132054	-0.324169	0.74581	0.904378
Fam168a	22381.1	-0.0636273	0.0570263	-1.11575	0.264527	0.57249
Fam168b	20086.9	0.0507594	0.055775	0.910074	0.362783	0.671636
Fam171b	9017.76	-0.0971109	0.0760172	-1.27748	0.201431	0.491771
Fam172a	2598.64	-0.0679279	0.128637	-0.528058	0.597459	0.82636
Fam174b	3366.34	0.133641	0.114332	1.16888	0.24245	0.546329
Fam175b	2450.62	-0.0201396	0.131331	-0.15335	0.878122	0.96074
Fam179b	2524.18	-0.189364	0.132445	-1.42975	0.152788	0.420039
Fam184a	4509.72	-0.179214	0.0998377	-1.79506	0.0726447	0.277295
Fam192a	2483.08	0.142357	0.132508	1.07433	0.282674	0.59166
Fam193a	3881.48	0.0645656	0.110602	0.583763	0.55938	0.805543
Fam193b	5806.31	0.0327384	0.0899687	0.363887	0.715942	0.88738
Fam195b	2381.88	0.0121908	0.133487	0.0913257	0.927234	0.980726
Fam19a5	3093.17	0.0647	0.118762	0.544786	0.585901	0.819412
Fam208a	6128.45	-0.263858	0.0873802	-3.01965	0.00253068	0.0301007
Fam208b	3505.9	-0.351457	0.116571	-3.01496	0.00257013	0.0303847
Fam20b	5345.1	0.115148	0.0930765	1.23714	0.216037	0.514898
Fam210a	3529.07	-0.104022	0.115231	-0.902733	0.366668	0.673685
Fam213a	9209.29	0.203037	0.0777523	2.61133	0.00901915	0.0722025
Fam214a	6259.56	-0.04755	0.0903005	-0.526575	0.598489	0.827112
Fam219a	6526.14	0.275014	0.0861029	3.19402	0.00140306	0.0197357
Fam220a	2863.39	-0.0537263	0.122756	-0.437667	0.661628	0.86374
Fam234b	10875.9	0.0701916	0.0707896	0.991552	0.321416	0.634243
Fam32a	4869.91	0.0611153	0.0971682	0.628964	0.529373	0.785636
Fam45a	2792.89	-0.258884	0.13059	-1.98242	0.0474322	0.214177
Fam49a	3835.38	-0.0540054	0.107483	-0.502457	0.615346	0.835306
Fam49b	8202.95	-0.269447	0.0778157	-3.46263	0.000534915	0.00999686
Fam53c	4880.1	0.19317	0.0981363	1.96838	0.0490244	0.2191
Fam57b	3020.87	0.302677	0.128776	2.35042	0.0187521	0.118124
Fam63a	4461.61	0.0630883	0.101019	0.624521	0.532285	0.786477
Fam63b	17670.9	-0.274958	0.0623913	-4.40698	1.04821e-05	0.000451037
Fam65a	3352.14	0.0344251	0.114375	0.300985	0.763426	0.914624
Fam69a	2429.68	0.03236	0.132052	0.245056	0.806413	0.933927
Fam73a	6217.57	-0.169758	0.0871042	-1.9489	0.0513068	0.223398
Fam73b	5155.57	-0.0052793	0.094303	-0.0559823	0.955356	0.985683
Fam76a	2313.29	-0.0510396	0.134797	-0.378641	0.704955	0.88395
Fam76b	2703.83	-0.407258	0.126931	-3.20851	0.00133423	0.0190436
Fam78b	2969.16	0.00631114	0.120539	0.0523577	0.958244	0.985699
Fam8a1	6056.21	0.0325069	0.0891481	0.364639	0.715381	0.88738
Fam91a1	4943.17	-0.260051	0.0963552	-2.69888	0.00695743	0.0607239
Fam98a	5308.85	0.010516	0.0950991	0.110579	0.91195	0.974042
Fam98b	3965.21	0.0760284	0.114245	0.665484	0.505741	0.770025
Far1	9717.26	-0.389939	0.0772395	-5.04844	4.45442e-07	3.2584e-05
Farp1	9005.02	-0.072069	0.0770324	-0.935567	0.349496	0.661038
Farsa	2340.55	0.0618544	0.136152	0.454303	0.649611	0.857469
Farsb	3790.51	-0.0945262	0.108664	-0.869891	0.38436	0.687107
Fasn	7842.66	-0.0731972	0.0805079	-0.909193	0.363248	0.671636
Fastk	3150.13	-0.0605378	0.11734	-0.515917	0.605913	0.831372
Fat1	19528.7	-0.188291	0.125233	-1.50352	0.132705	0.390638
Fat2	51390.9	-0.186503	0.092667	-2.01261	0.0441555	0.203757
Fat3	2381.87	-0.0899089	0.145268	-0.618915	0.535972	0.788533
Fau	5452.05	0.275998	0.092724	2.97655	0.00291507	0.0333184
Faxc	2519.21	0.110539	0.13405	0.824614	0.409591	0.707198
Fbf1	3110.97	0.045139	0.121019	0.372992	0.709155	0.884543
Fbrs	2345.24	0.191888	0.144723	1.3259	0.184873	0.467737
Fbrsl1	3817.31	-0.0345198	0.110367	-0.312774	0.754452	0.910117
Fbxl16	9708.32	0.00309067	0.0730322	0.0423193	0.966244	0.987506
Fbxl17	2818.54	-0.0112233	0.130969	-0.0856943	0.931709	0.981648
Fbxl18	3404.77	0.0447193	0.121648	0.367613	0.713162	0.886616
Fbxl19	2560.23	0.190324	0.129179	1.47333	0.140662	0.401875
Fbxl20	4894.42	0.0480351	0.0977072	0.491623	0.622986	0.840414
Fbxl3	10734.6	-0.245307	0.0694852	-3.53035	0.000415007	0.00826061
Fbxl5	10502.6	-0.240108	0.0703197	-3.41452	0.000638942	0.0112623
Fbxo11	6955.02	0.033028	0.0834422	0.395818	0.692239	0.875736
Fbxo18	4750.32	-0.0465687	0.0981978	-0.474234	0.635333	0.849433
Fbxo21	6573.28	0.050373	0.0856478	0.588141	0.556438	0.802952
Fbxo22	3173.59	0.110758	0.117257	0.944574	0.344876	0.65608
Fbxo25	2460.3	-0.0120932	0.132018	-0.0916028	0.927014	0.980726
Fbxo28	4030.61	-0.119144	0.108655	-1.09653	0.272845	0.580826
Fbxo3	10508.7	-0.0472838	0.0704034	-0.671612	0.50183	0.768015
Fbxo31	2779.07	0.0741183	0.124329	0.596148	0.551076	0.799235
Fbxo33	2901.69	-0.204271	0.121914	-1.67554	0.0938279	0.321476
Fbxo38	3872.73	-0.137479	0.110929	-1.23934	0.21522	0.514277
Fbxo41	3423.76	-0.0953653	0.113343	-0.841386	0.400131	0.698351
Fbxo42	3080.29	-0.19215	0.123416	-1.55692	0.119489	0.367004
Fbxo44	3236.2	0.10345	0.117424	0.880996	0.37832	0.681979
Fbxo45	4476.59	0.102663	0.101662	1.00984	0.312573	0.625417
Fbxo8	2673.7	-0.250999	0.12788	-1.96276	0.0496738	0.219626
Fbxo9	5052.44	-0.0119812	0.0960399	-0.124753	0.900719	0.969871
Fbxw11	14424.4	0.0271787	0.0624494	0.435211	0.663409	0.864861
Fbxw2	4103.7	0.00937207	0.104219	0.0899267	0.928345	0.981361
Fbxw5	3139.7	-0.0179404	0.120944	-0.148336	0.882077	0.963025
Fbxw7	7938.42	-0.16472	0.0785551	-2.09687	0.0360052	0.178565
Fbxw8	4978.36	0.00533806	0.0957057	0.0557758	0.95552	0.985683
Fcho2	3459.68	-0.268062	0.112733	-2.37785	0.0174137	0.112107
Fchsd2	3272.9	-0.107184	0.115191	-0.930488	0.352118	0.662412
Fdft1	2521.79	0.286128	0.131502	2.17584	0.0295669	0.157799
Fech	3215.64	-0.109418	0.117654	-0.929996	0.352373	0.662412
Fem1b	9116.2	-0.197092	0.0772298	-2.55202	0.0107099	0.0807661
Fem1c	4778.02	-0.189376	0.097355	-1.94521	0.0517491	0.224734
Fermt2	5131.51	-0.062734	0.0965844	-0.649525	0.515999	0.777349
Fez1	19666.8	0.0600154	0.0568494	1.05569	0.291109	0.601543
Fez2	2951.56	0.00492833	0.121385	0.0406008	0.967614	0.987539
Fgd4	4517.6	-0.251702	0.10113	-2.4889	0.0128139	0.0916713
Fgf1	10900.7	0.140705	0.0711294	1.97815	0.0479115	0.216174
Fgf11	2880.5	0.0201227	0.128693	0.156362	0.875747	0.959744
Fgf12	5843.66	-0.102203	0.0893686	-1.14361	0.252785	0.557804
Fgf14	9855.23	0.0543194	0.187576	0.289587	0.772133	0.918091
Fgfr1	10389.4	-0.0123036	0.0733821	-0.167664	0.866847	0.956672
Fgfr1op	2627.41	-0.205398	0.130353	-1.57571	0.115093	0.359618
Fgfr1op2	4338.54	-0.0420898	0.105368	-0.399454	0.689559	0.875335
Fgfr2	10731	0.104618	0.0709513	1.4745	0.140346	0.401875
Fgfr3	4115.78	-0.237355	0.109124	-2.1751	0.0296224	0.157799
Fh1	4377.24	0.0306693	0.104367	0.293861	0.768864	0.917308
Fhl1	5650.42	-0.0658427	0.0910737	-0.722961	0.469704	0.750193
Fip1l1	4635.16	-0.0359308	0.0990732	-0.362669	0.716852	0.88738
Fis1	6285.58	0.0727951	0.0868828	0.837855	0.402112	0.700554
Fitm2	2701.37	0.0119453	0.127219	0.0938959	0.925192	0.980726
Fkbp15	3352.61	-0.0627996	0.114201	-0.549905	0.582385	0.818865
Fkbp1a	11004.3	0.219774	0.0721756	3.04498	0.00232693	0.0284124
Fkbp2	3705.1	0.259463	0.112035	2.31592	0.0205627	0.124793
Fkbp3	4824.17	0.165835	0.0989343	1.67622	0.0936955	0.321404
Fkbp4	11708.4	0.248364	0.0686927	3.61559	0.00029967	0.00630816
Fkbp8	6386.46	0.181819	0.0938354	1.93764	0.0526669	0.227231
Fkbp9	2347.43	0.0597109	0.137965	0.432798	0.665162	0.865469
Fktn	5263.54	-0.195408	0.10468	-1.86671	0.0619418	0.252778
Flcn	5458.72	-0.130984	0.0947736	-1.38207	0.166949	0.441476
Flii	4210.15	0.0475988	0.104531	0.455356	0.648853	0.857325
Flna	7421.81	-0.275021	0.0821657	-3.34716	0.000816447	0.0137295
Flnb	7736.3	-0.163689	0.0796604	-2.05484	0.0398949	0.190584
Flot2	3752.1	-0.143769	0.108806	-1.32133	0.186391	0.470253
Flt1	3225.9	0.253455	0.116534	2.17494	0.0296346	0.157799
Flt3	2874.24	-0.0632203	0.12259	-0.515704	0.606061	0.831381
Flywch1	14681.6	-0.0415404	0.0624308	-0.665383	0.505806	0.770025
Fmn2	3720.01	-0.0705186	0.109369	-0.644777	0.519072	0.778474
Fmnl1	3687.55	-0.0531402	0.109489	-0.485345	0.627432	0.843547
Fmnl2	4438.68	-0.0828927	0.100605	-0.823941	0.409973	0.707508
Fmr1	5612.27	-0.204776	0.0910088	-2.25007	0.0244444	0.139969
Fn1	2807.76	-0.287544	0.126291	-2.27684	0.0227961	0.133269
Fn3k	2407.42	0.0342976	0.133535	0.256844	0.797299	0.929878
Fn3krp	3269.7	-0.0511113	0.115291	-0.443325	0.657531	0.862308
Fnbp1	32310.1	-0.0899297	0.0486385	-1.84894	0.0644666	0.259999
Fnbp4	6004.77	-0.237894	0.0892002	-2.66696	0.00765397	0.0649145
Fndc3a	4395.22	-0.163625	0.101178	-1.6172	0.105835	0.344082
Fndc4	4218.22	0.0602738	0.103469	0.582532	0.560208	0.806083
Fndc5	9168.36	-0.0730364	0.0756734	-0.965152	0.334469	0.645658
Fnip1	6211.83	-0.286614	0.0868029	-3.30189	0.000960345	0.01534
Fnip2	3019.92	-0.0990185	0.12113	-0.817458	0.413667	0.711366
Fnta	4119.6	0.0915313	0.104372	0.876972	0.380502	0.684295
Fntb	2428.03	0.277252	0.132461	2.09309	0.0363411	0.179164
Fopnl	2599.34	0.0232389	0.12807	0.181454	0.856011	0.951629
Fos	2486.35	-0.415484	0.419112	-0.991343	0.321518	0.634243
Foxj2	3559.02	0.132302	0.111494	1.18662	0.235377	0.538057
Foxj3	4369.64	0.0553965	0.101402	0.546305	0.584856	0.819412
Foxk1	3538.47	0.0303539	0.114502	0.265095	0.790936	0.92746
Foxk2	6525.92	-0.102428	0.0915882	-1.11836	0.263413	0.571559
Foxn2	3377.3	-0.328547	0.116528	-2.81947	0.0048103	0.0473108
Foxn3	9269.67	-0.0193356	0.0751193	-0.257399	0.796871	0.929878
Foxo3	10312.2	-0.0719759	0.0710155	-1.01352	0.31081	0.623901
Foxred2	3251.28	0.0151546	0.116241	0.130372	0.896272	0.968781
Frmd4a	3903.65	-0.186611	0.107825	-1.73069	0.0835078	0.301287
Frmd5	3161.49	-0.0760774	0.117912	-0.645205	0.518794	0.778258
Frmpd4	6763.91	-0.346627	0.086855	-3.99087	6.58301e-05	0.00198576
Frrs1l	31450	-0.160484	0.049218	-3.26069	0.00111142	0.0168936
Frs2	4562.24	-0.165867	0.0993157	-1.67009	0.0949006	0.323636
Fry	10928.4	-0.172707	0.0705592	-2.44769	0.0143774	0.0986662
Fryl	4472.8	-0.00724079	0.10485	-0.0690586	0.944943	0.984231
Fsd1l	2804.13	-0.284387	0.123182	-2.30867	0.0209618	0.125988
Fth1	26879.7	0.398398	0.052368	7.60766	2.79113e-14	2.60484e-11
Ftl1	14452.6	0.193167	0.0622663	3.10228	0.00192037	0.0247533
Fto	10515.9	0.0163788	0.0703349	0.232869	0.815863	0.939294
Fubp1	10519.2	-0.252696	0.0716928	-3.52471	0.000423953	0.00835344
Fubp3	2600.68	-0.136564	0.129576	-1.05393	0.291915	0.602358
Fuca2	2723.28	0.0172499	0.126255	0.136628	0.891325	0.966183
Fundc1	4269.07	-0.02409	0.106805	-0.225551	0.821551	0.940845
Fundc2	4033.57	-0.0913717	0.105295	-0.867773	0.385519	0.687855
Furin	2464.97	0.120771	0.132763	0.909676	0.362993	0.671636
Fus	26460	-0.0624439	0.0556647	-1.12179	0.261953	0.569566
Fut8	4880.65	-0.107932	0.0965865	-1.11747	0.263794	0.57196
Fut9	12542.8	-0.22265	0.0664495	-3.35067	0.000806161	0.0135955
Fxr1	7073.8	-0.0259319	0.0822945	-0.315112	0.752677	0.908928
Fxr2	8058.49	0.160369	0.0839322	1.9107	0.0560432	0.236286
Fxyd1	3209.58	0.018434	0.116499	0.158233	0.874273	0.959363
Fxyd6	6168	0.149002	0.0882218	1.68895	0.0912297	0.316299
Fyco1	3744.72	-0.213922	0.112389	-1.90341	0.0569877	0.238691
Fyn	7306.92	0.163568	0.0832264	1.96533	0.0493756	0.219548
Fyttd1	5927.72	-0.0504604	0.0891781	-0.565838	0.571504	0.811757
Fzd1	2439.2	-0.09311	0.131834	-0.706269	0.480021	0.756656
Fzd3	5006.66	-0.252953	0.19245	-1.31439	0.188716	0.473284
Fzd7	2411.05	0.214391	0.140056	1.53075	0.125831	0.378982
G3bp1	4630.85	0.0716387	0.0994269	0.720516	0.471207	0.751945
G3bp2	15425.7	-0.0631706	0.06124	-1.03153	0.302295	0.61495
G6pdx	4217.23	-0.170407	0.108475	-1.57093	0.1162	0.360935
Gaa	7727.72	-0.0614077	0.0804881	-0.762942	0.445498	0.737393
Gab1	2276.71	0.0446316	0.137685	0.324158	0.745818	0.904378
Gabarap	6878.71	0.188535	0.084054	2.24302	0.0248957	0.141398
Gabarapl1	20691.2	0.182289	0.0550809	3.30947	0.000934723	0.0150689
Gabarapl2	12900.8	0.071101	0.0660381	1.07667	0.281629	0.59008
Gabbr1	42625.8	-0.056596	0.0480555	-1.17772	0.238907	0.542103
Gabbr2	11894.3	-0.0859653	0.0671492	-1.28021	0.200471	0.490654
Gabpa	3018.17	-0.155302	0.120957	-1.28394	0.199162	0.488273
Gabpb1	2952.37	-0.0682545	0.122365	-0.557793	0.576986	0.814971
Gabpb2	6300.66	-0.087681	0.0865263	-1.01334	0.310896	0.623901
Gabra1	40544.7	-0.250625	0.0466212	-5.37577	7.62577e-08	7.19775e-06
Gabra6	56769.3	-0.334029	0.0439893	-7.59341	3.11584e-14	2.60484e-11
Gabrb1	4794.27	-0.20947	0.100806	-2.07794	0.037715	0.183617
Gabrb2	10898	-0.404174	0.148016	-2.73062	0.00632154	0.0568259
Gabrb3	7956.36	-0.195716	0.0784275	-2.49551	0.0125777	0.0905349
Gabrd	11767.6	0.0289894	0.0685278	0.423032	0.672272	0.867825
Gabrg2	12958.3	-0.237401	0.0646302	-3.67322	0.000239513	0.00549659
Gad1	34600.9	-0.147312	0.0482436	-3.05349	0.00226193	0.0279257
Gad2	9733.07	-0.190285	0.0723615	-2.62964	0.00854753	0.0696659
Gak	6369.62	0.017243	0.0886432	0.194521	0.845768	0.947071
Galnt1	4363.62	0.0384828	0.102926	0.373886	0.708489	0.884543
Galnt11	4418.56	-0.150702	0.100841	-1.49445	0.135057	0.394279
Galnt13	9472.18	-0.33868	0.0759583	-4.45877	8.24324e-06	0.000369411
Galnt15	4024.27	0.00383778	0.110055	0.0348713	0.972182	0.987539
Galnt16	4225.69	-0.0616734	0.103545	-0.595622	0.551428	0.799235
Galnt7	4400.55	0.0129856	0.103607	0.125335	0.900258	0.969866
Galnt9	4384.08	0.12047	0.101502	1.18687	0.235279	0.538057
Gan	2344.38	-0.066757	0.144345	-0.462482	0.643736	0.854615
Ganab	9433.09	-0.102304	0.0744625	-1.3739	0.169473	0.445134
Gap43	8545.53	0.364376	0.161626	2.25445	0.0241681	0.139155
Gapdh	102622	-0.130224	0.0497857	-2.61569	0.00890485	0.0713852
Gapvd1	8317.94	-0.109188	0.077821	-1.40307	0.160596	0.430916
Garnl3	14666.8	-0.187391	0.061837	-3.0304	0.00244229	0.0293791
Gars	6823.77	0.0315373	0.0855775	0.368523	0.712483	0.886175
Gart	2346.83	0.00710755	0.134021	0.053033	0.957706	0.985683
Gas6	6159.36	0.0188039	0.0893442	0.210466	0.833304	0.944494
Gas7	35710.7	0.0833237	0.0478035	1.74305	0.0813254	0.296521
Gatad1	3349.42	0.159418	0.1182	1.34871	0.17743	0.458543
Gatad2a	2596.8	-0.0912962	0.12974	-0.703685	0.481629	0.756656
Gatad2b	6312.55	-0.00349071	0.0917163	-0.0380598	0.96964	0.987539
Gatm	7011.82	-0.0124991	0.0887649	-0.140811	0.888019	0.966058
Gatsl2	9006.64	0.306785	0.0773234	3.96756	7.26121e-05	0.00215699
Gba2	4143.21	-0.110234	0.103886	-1.0611	0.288643	0.597925
Gbas	6945.11	-0.0775335	0.083769	-0.925563	0.354673	0.664601
Gbf1	6080.26	-0.135172	0.0925086	-1.46118	0.143966	0.406215
Gcc2	4636.34	-0.277333	0.0999882	-2.77366	0.00554296	0.0516429
Gclc	3781.96	-0.136042	0.108071	-1.25882	0.208094	0.502171
Gclm	5153.77	-0.087749	0.0955749	-0.918117	0.358558	0.667817
Gcn1l1	4247.29	-0.111674	0.102801	-1.08632	0.277339	0.585494
Gdap1	8447.73	-0.205499	0.0802505	-2.56072	0.0104456	0.0793863
Gdap1l1	3717.5	0.0432914	0.109189	0.396481	0.69175	0.875736
Gde1	6618.28	0.0365487	0.0898447	0.406798	0.684156	0.874166
Gdf10	5518.05	-0.10112	0.0919353	-1.09991	0.271373	0.579178
Gdi1	34450	0.0477545	0.049121	0.97218	0.330961	0.642809
Gdi2	14389.4	0.156198	0.0624317	2.5019	0.0123528	0.0895771
Gdpd1	3541.53	-0.00525417	0.111809	-0.0469922	0.962519	0.986265
Gdpd5	2748.49	-0.0677858	0.125813	-0.538783	0.590037	0.822314
Gfap	8287.92	0.494191	0.0800007	6.17733	6.51944e-10	1.41303e-07
Gfm1	3443.87	-0.0625287	0.112997	-0.553368	0.580011	0.816508
Gfm2	2813.58	-0.165131	0.123587	-1.33615	0.1815	0.464018
Gfod1	15415	0.043062	0.0682703	0.630757	0.528199	0.784524
Gfpt1	5367.8	-0.10612	0.0927873	-1.14369	0.252753	0.557804
Gga1	2812.18	0.111582	0.127761	0.873365	0.382464	0.685507
Gga3	4974.8	0.0228646	0.0968479	0.236087	0.813365	0.938264
Ggact	3213.21	-0.122424	0.117535	-1.0416	0.297599	0.609209
Ggnbp2	7233.55	-0.144082	0.0816004	-1.76571	0.077445	0.287934
Ggps1	6188.08	-0.0318442	0.0877695	-0.362816	0.716742	0.88738
Ggt7	5576.33	0.0181279	0.0978805	0.185204	0.853069	0.94944
Ghitm	30150.5	0.0155132	0.0515202	0.30111	0.763331	0.914624
Gid4	5113.52	0.111278	0.0947084	1.17495	0.240013	0.543666
Gid8	2465.59	0.0595845	0.134514	0.442961	0.657794	0.862308
Gigyf1	3624.34	0.0943732	0.126289	0.747279	0.454895	0.742759
Gigyf2	7402.4	0.14366	0.0850475	1.68917	0.0911865	0.316299
Git1	4907.83	0.174815	0.0972847	1.79695	0.0723443	0.276705
Git2	6036.65	-0.123278	0.0881819	-1.39799	0.162116	0.433219
Gja1	14527.7	0.0321344	0.0626015	0.513317	0.607729	0.831637
Gjb6	5443.63	0.177641	0.0921908	1.92689	0.0539936	0.230973
Gjc3	6478.62	-0.145392	0.0863219	-1.6843	0.0921233	0.318432
Gk	2734.48	-0.270044	0.125078	-2.159	0.0308502	0.162543
Glce	3755.1	-0.218014	0.108268	-2.01366	0.0440454	0.203436
Gle1	4852.05	0.0198753	0.0974879	0.203875	0.838451	0.945599
Glg1	15308.9	-0.129924	0.0611579	-2.1244	0.0336364	0.17072
Glmp	2582.96	-0.051575	0.128361	-0.401796	0.687834	0.874979
Glo1	6913.58	0.141688	0.0834181	1.69852	0.0894089	0.312184
Glod4	4019.64	0.0587294	0.105297	0.557752	0.577014	0.814971
Glrb	12912.9	-0.191036	0.0647463	-2.95052	0.00317236	0.0350622
Glrx2	3699.93	0.0759783	0.113947	0.666788	0.504907	0.769859
Glrx3	4292.13	0.0461935	0.104768	0.440913	0.659276	0.862527
Gls	25461.2	-0.295748	0.0524352	-5.64025	1.69804e-08	2.1793e-06
Gls2	2688.81	-0.241353	0.125893	-1.91713	0.0552209	0.234339
Glt8d1	2941.65	-0.195135	0.122507	-1.59285	0.111195	0.353648
Glud1	14321.5	0.0908594	0.0631062	1.43978	0.149928	0.417204
Glul	78887.1	0.177827	0.0446726	3.98068	6.87171e-05	0.00206222
Glyr1	14143.8	0.14028	0.0642978	2.18173	0.0291296	0.155819
Gm2a	3613.73	0.0820169	0.110817	0.740112	0.459232	0.745495
Gm996	8780.88	0.163355	0.0863668	1.89141	0.0585698	0.24191
Gmcl1	3080.91	-0.232226	0.118815	-1.95451	0.0506409	0.221488
Gmeb2	2559.55	-0.00889208	0.129264	-0.0687898	0.945157	0.984231
Gmfb	10312.6	-0.049925	0.0714893	-0.698357	0.484954	0.758763
Gmppa	3770.04	-0.0613109	0.112555	-0.544721	0.585946	0.819412
Gmps	6776.64	-0.113072	0.0843669	-1.34025	0.180166	0.46209
Gna11	5312.14	-0.075324	0.098742	-0.762837	0.445561	0.737393
Gna12	3926.32	-0.0320302	0.11272	-0.284159	0.776289	0.919516
Gna13	4801.97	-0.0284615	0.0973415	-0.292388	0.76999	0.917555
Gnai1	12712.7	0.0261663	0.0652441	0.401053	0.688381	0.874979
Gnai2	6083.81	-0.0580883	0.095883	-0.605825	0.544631	0.794493
Gnai3	2808.19	-0.0697128	0.128108	-0.544173	0.586323	0.819412
Gnal	9973.06	-0.00987557	0.071852	-0.137443	0.890681	0.966128
Gnao1	34938.2	0.0394594	0.0477211	0.826876	0.408308	0.706092
Gnaq	14664.7	-0.152959	0.0644149	-2.37459	0.0175686	0.112732
Gnas	34239.1	0.0111383	0.0502916	0.221474	0.824723	0.941753
Gnb1	24622.7	-0.0706283	0.0529442	-1.33402	0.182199	0.464992
Gnb2l1	10004	0.0215671	0.0719196	0.299878	0.76427	0.914624
Gnb4	2290.32	-0.157279	0.142354	-1.10485	0.269225	0.576703
Gnb5	7933.54	0.0816575	0.0802192	1.01793	0.308712	0.622717
Gng12	2633.97	0.06835	0.137958	0.495442	0.620288	0.838901
Gng13	7518.71	0.25943	0.35151	0.738043	0.460488	0.7456
Gng2	4875.95	0.0503308	0.107856	0.466649	0.640751	0.852393
Gng3	4810.17	0.179334	0.105325	1.70267	0.0886289	0.310201
Gnl1	4870.12	0.18932	0.0968397	1.95498	0.0505853	0.22141
Gnl2	3654.22	-0.0872361	0.110625	-0.788574	0.430361	0.72522
Gnl3l	13484.8	-0.0818813	0.0649894	-1.25992	0.207699	0.50197
Gnpat	4761.75	0.00993793	0.0980153	0.101392	0.91924	0.977715
Gnptab	3563.4	-0.0247147	0.114485	-0.215877	0.829083	0.94355
Gnptg	6398.89	-0.000593794	0.0884088	-0.00671646	0.994641	0.997782
Gns	6189.13	-0.0351213	0.0874204	-0.401752	0.687867	0.874979
Golga1	3700.51	-0.239221	0.112174	-2.1326	0.0329578	0.168444
Golga2	5730.43	-0.00431965	0.0902085	-0.0478852	0.961808	0.986265
Golga3	4448.27	-0.0828317	0.103258	-0.802181	0.422448	0.718027
Golga4	10491.6	-0.097641	0.0704735	-1.3855	0.1659	0.439894
Golga7	5301.68	0.069	0.0932321	0.740089	0.459246	0.745495
Golga7b	4917.48	0.162552	0.0984786	1.65063	0.0988134	0.330999
Golgb1	7257.51	-0.128197	0.0831561	-1.54164	0.123161	0.37286
Golim4	2464.19	-0.0523091	0.131075	-0.399078	0.689836	0.875498
Golm1	3897.44	-0.0697943	0.107653	-0.648325	0.516775	0.777349
Golph3	5629.6	-0.0119057	0.0908323	-0.131074	0.895717	0.968781
Golph3l	2381.24	-0.0744474	0.133146	-0.55914	0.576066	0.814679
Golt1b	2460.49	-0.047439	0.13762	-0.344711	0.730312	0.895408
Gon4l	4433.19	-0.0145917	0.100761	-0.144816	0.884856	0.964639
Gopc	3465.65	-0.139204	0.11284	-1.23364	0.217336	0.516181
Gorasp2	3466.47	0.0286956	0.118223	0.242724	0.808219	0.93492
Gosr1	3795.13	0.0402654	0.107849	0.373351	0.708887	0.884543
Gosr2	6014.77	-0.06847	0.0999457	-0.685072	0.493299	0.76269
Got1	21037.1	0.0229319	0.0548004	0.418463	0.675609	0.870209
Got2	14204.3	0.100268	0.0633053	1.58388	0.11322	0.357309
Gpalpp1	3476.6	-0.0819656	0.112161	-0.730783	0.464912	0.748052
Gpam	2700.3	-0.213301	0.130199	-1.63827	0.101365	0.335186
Gpat4	6766.77	0.00704367	0.0841287	0.083725	0.933275	0.981648
Gpatch11	2280.71	0.000759897	0.137144	0.00554086	0.995579	0.998309
Gpatch2l	2859.34	0.0674483	0.124457	0.541943	0.587858	0.820254
Gpatch8	9946.59	-0.0117095	0.0763827	-0.153301	0.878161	0.96074
Gpbp1	4483.13	0.0878697	0.101046	0.869599	0.384519	0.687107
Gpbp1l1	3746.6	-0.154717	0.108339	-1.42808	0.153268	0.420894
Gpc1	2576.31	0.00128348	0.12976	0.0098912	0.992108	0.997524
Gpcpd1	7252.97	-0.373381	0.0814124	-4.5863	4.51176e-06	0.000220023
Gpd1	10729.2	-0.0725535	0.0701251	-1.03463	0.300842	0.61321
Gpd1l	5947.22	-0.143141	0.0903917	-1.58356	0.113294	0.357309
Gpd2	5814.64	-0.0582333	0.0895134	-0.650554	0.515335	0.777252
Gphn	6420.03	-0.238552	0.0858454	-2.77885	0.00545512	0.0512411
[truncated: 3,853 more rows]

## Sheet: 12_MONTHS
Genes	baseMean	log2FoldChange	lfcSE	stat	pvalue	padj
0610009O20Rik	3546.45	0.0218851	0.0684404	0.319769	0.749143	0.897712
1700028P14Rik	170.415	-0.102338	0.156841	-0.652498	0.51408	0.774324
1810055G02Rik	1216.53	-0.0516404	0.0607693	-0.849778	0.395449	0.69559
2410015M20Rik	1660.76	0.190148	0.101132	1.88019	0.0600825	0.319758
2510009E07Rik	4189.99	0.107318	0.0580813	1.84772	0.0646426	0.331229
2700062C07Rik	665.576	0.134518	0.0829045	1.62257	0.104682	0.410215
2810403A07Rik	7421.63	-0.0542075	0.0651083	-0.832575	0.405085	0.701433
3110082I17Rik	319.111	-0.369089	0.134201	-2.75026	0.00595476	0.12331
4930518I15Rik	171.026	-0.150572	0.157224	-0.957687	0.338221	0.647495
8030462N17Rik	5668.13	0.110978	0.057441	1.93203	0.0533558	0.301706
9130011E15Rik	1171.47	-0.054655	0.0648039	-0.84339	0.39901	0.696912
9930104L06Rik	2269.54	0.0765181	0.059671	1.28233	0.199726	0.523916
9930111J21Rik2	170.654	0.115344	0.214482	0.537777	0.590731	0.818175
A2m	6852.74	-0.230634	0.2076	-1.11096	0.266588	0.584546
A3galt2	440.542	-0.556173	0.382374	-1.45453	0.145801	0.467295
A4galt	233.513	-0.518038	0.13853	-3.73955	0.000184353	0.0206539
Aaas	1280.15	0.0518158	0.0617785	0.838734	0.401618	0.698619
Aacs	1430.35	0.00952208	0.0679063	0.140224	0.888483	0.958854
Aaed1	2137.14	0.132138	0.0813308	1.6247	0.104226	0.409627
Aagab	3737.92	-0.0602404	0.0496639	-1.21296	0.225145	0.547838
Aak1	33057	-0.159491	0.075454	-2.11375	0.0345366	0.255477
Aamdc	1235	0.0884181	0.0689771	1.28185	0.199896	0.523943
Aamp	7400.55	-0.0629969	0.0624907	-1.0081	0.313406	0.626812
Aar2	2750.43	-0.0388708	0.0477491	-0.814063	0.415609	0.708248
Aard	238.522	0.162392	0.168115	0.965957	0.334066	0.644182
Aars	9428.27	-0.115652	0.0830981	-1.39176	0.163996	0.490341
Aars2	1417.05	-0.0587009	0.0845247	-0.694482	0.48738	0.758523
Aasdh	1067.14	-0.0696299	0.0754141	-0.923301	0.35585	0.664362
Aasdhppt	2659.47	0.150413	0.0511084	2.94302	0.00325027	0.0930527
Aass	1000.41	-0.784779	0.34227	-2.29287	0.0218557	0.214171
Aatf	2535.79	-0.0606183	0.0528596	-1.14678	0.251473	0.57168
Aatk	8682.3	-0.156656	0.0735509	-2.1299	0.0331796	0.251538
Abat	27115	0.0319601	0.0622123	0.513726	0.607443	0.828299
Abca1	5241.09	-0.115027	0.0634139	-1.81391	0.069692	0.342706
Abca2	20416.9	-0.0904518	0.0731655	-1.23626	0.216361	0.538253
Abca3	5271.87	-0.129418	0.0653663	-1.97989	0.0477156	0.289916
Abca4	1157.64	-0.583471	0.294406	-1.98186	0.0474953	0.289754
Abca5	6293.89	0.0571659	0.0576871	0.990964	0.321703	0.634118
Abca6	176.274	-0.01552	0.146308	-0.106078	0.915521	0.971331
Abca7	3893.35	-0.438558	0.0961533	-4.56103	5.09041e-06	0.00151648
Abca8a	1359.93	0.218489	0.0809469	2.69917	0.00695131	0.133323
Abca8b	3562.02	0.294884	0.0699779	4.21396	2.50927e-05	0.00483698
Abca9	726.273	-0.163426	0.230954	-0.707616	0.479184	0.752232
Abcb10	1994.77	0.038132	0.0532551	0.716026	0.473975	0.749039
Abcb1a	2090.46	0.123366	0.0852172	1.44767	0.14771	0.468924
Abcb1b	232.424	0.313624	0.14417	2.17537	0.0296023	0.242015
Abcb4	134.133	0.0801632	0.190688	0.420389	0.674202	0.860343
Abcb6	763.056	0.0590606	0.0984011	0.600203	0.548371	0.793383
Abcb7	5175.05	-0.0130652	0.0656991	-0.198864	0.842369	0.939964
Abcb8	1510.95	-0.0421914	0.0805722	-0.523647	0.600524	0.82392
Abcb9	1565.15	-0.0891637	0.0774603	-1.15109	0.249695	0.570686
Abcc1	2216.96	-0.1951	0.0705261	-2.76635	0.00566871	0.121613
Abcc10	778.534	-0.131176	0.0900799	-1.45622	0.145333	0.466803
Abcc12	1014.18	-0.381214	0.0793706	-4.80297	1.56331e-06	0.000640371
Abcc4	909.827	-0.0463794	0.0945626	-0.490462	0.623807	0.835815
Abcc5	13020	-0.293269	0.0774609	-3.78603	0.000153074	0.0180765
Abcc6	79.4858	0.0959164	0.221979	0.432098	0.665671	0.857542
Abcc8	3470.32	-0.197622	0.0995601	-1.98495	0.0471497	0.289033
Abcc9	620.03	-0.284173	0.0978828	-2.9032	0.00369375	0.0996442
Abcd1	952.669	-0.0255087	0.0715156	-0.356688	0.721326	0.884254
Abcd2	4783.41	0.170367	0.0511547	3.33043	0.000867109	0.0490331
Abcd3	7044.81	0.000361736	0.0394554	0.00916823	0.992685	0.997841
Abcd4	1219.33	-0.164048	0.0648593	-2.52929	0.0114295	0.162845
Abce1	7627.79	-0.00305802	0.041638	-0.073443	0.941454	0.980824
Abcf1	4077.83	-0.0482481	0.075034	-0.643017	0.520213	0.778892
Abcf2	5436.45	-0.0984532	0.0668577	-1.47258	0.140865	0.4626
Abcf3	5201.08	-0.0290386	0.0551978	-0.526082	0.598831	0.823573
Abcg1	4363.61	-0.117986	0.0781293	-1.51014	0.131008	0.448802
Abcg2	1300.99	0.181717	0.0727603	2.49748	0.012508	0.167814
Abcg4	3014.29	-0.10795	0.0639912	-1.68695	0.0916137	0.38813
Abhd10	2660.72	0.0114412	0.0661041	0.173078	0.86259	0.947209
Abhd11	655.85	0.217355	0.0967075	2.24756	0.0246045	0.224437
Abhd12	7041.63	0.0122322	0.0399574	0.306131	0.759505	0.901438
Abhd13	3392.82	0.0436113	0.0490142	0.889769	0.37359	0.67901
Abhd14a	1450.38	0.0365398	0.0582116	0.627706	0.530196	0.78529
Abhd14b	1620.12	0.0181004	0.0858561	0.210823	0.833025	0.935999
Abhd15	287.056	-0.514033	0.501715	-1.02455	0.305575	0.620027
Abhd16a	6898.78	0.00498374	0.0631601	0.0789065	0.937107	0.97931
Abhd17a	1976.82	-0.038585	0.0573583	-0.672701	0.501138	0.766411
Abhd17b	3273.11	0.0898861	0.080573	1.11559	0.264599	0.583487
Abhd17c	950.62	0.0165392	0.0774647	0.213506	0.830932	0.935951
Abhd2	6300.43	-0.146288	0.0905532	-1.61549	0.106205	0.411995
Abhd3	5913.79	0.101099	0.0553432	1.82677	0.0677344	0.338233
Abhd4	4446.51	-0.0475032	0.0538228	-0.882586	0.37746	0.681414
Abhd5	1368.13	0.0215678	0.0595332	0.362281	0.717142	0.88216
Abhd6	3240.24	-0.0841667	0.0684773	-1.22912	0.219027	0.541261
Abhd8	3766.01	0.103225	0.0673815	1.53195	0.125536	0.442107
Abi1	7187.15	-0.0666886	0.0571232	-1.16745	0.243028	0.563656
Abi2	6723.95	0.124672	0.0517597	2.40867	0.0160108	0.186551
Abi3	121.365	0.233469	0.22644	1.03104	0.302522	0.618238
Abi3bp	1618.86	-0.0962293	0.0974209	-0.987769	0.323266	0.634907
Abl1	3515.79	-0.0762353	0.0528719	-1.44189	0.149334	0.471058
Abl2	4501.97	0.0113703	0.0618984	0.183693	0.854254	0.944664
Ablim1	30834.2	-0.0119442	0.0770947	-0.154928	0.876878	0.954502
Ablim2	5883.08	0.0256678	0.0534593	0.480138	0.631129	0.839627
Ablim3	7720.7	0.00397225	0.0542813	0.0731791	0.941664	0.980824
Abr	13277.7	-0.0828759	0.0646014	-1.28288	0.199534	0.523912
Abracl	332.575	0.143499	0.121624	1.17986	0.238057	0.559396
Abt1	659.49	-0.0252816	0.086519	-0.292208	0.770127	0.906594
Abtb1	2387.41	0.0166449	0.0676359	0.246096	0.805608	0.922746
Abtb2	590.25	-0.0896036	0.091978	-0.974185	0.329965	0.641337
AC074312.5	779.039	0.0595453	0.0764972	0.778399	0.436334	0.722313
AC074335.4	194.825	-0.431193	0.161922	-2.66296	0.00774573	0.137019
AC090443.3	1898.2	0.081585	0.0738982	1.10402	0.269585	0.588267
AC092855.1	193.748	0.115693	0.157855	0.732901	0.463619	0.741847
AC099860.1	2148.28	0.113988	0.0624267	1.82594	0.0678589	0.338432
AC102077.1	234.695	0.0645001	0.14607	0.44157	0.6588	0.854978
AC102096.1	1947.3	-0.0525141	0.0603392	-0.870315	0.384129	0.684899
AC102225.2	162.042	1.38779	0.688101	2.01684	0.0437125	0.279875
AC102232.1	102.225	0.191086	0.193152	0.989304	0.322514	0.634375
AC102506.1	516.913	0.195541	0.122652	1.59427	0.110875	0.419571
AC102628.1	563.109	0.235407	0.103425	2.27611	0.0228392	0.217588
AC103620.3	604.097	0.0604695	0.100359	0.60253	0.546822	0.792979
AC103635.1	435.163	0.267894	0.113036	2.36999	0.0177886	0.196504
AC104325.1	6335.51	0.0574414	0.056417	1.01816	0.308603	0.6231
AC107707.3	237.984	-0.0795945	0.142806	-0.55736	0.577282	0.811301
AC109152.2	878.191	0.132863	0.0764271	1.73842	0.0821361	0.366836
AC110508.1	856.69	0.243415	0.112792	2.15808	0.0309216	0.245798
AC110885.1	77.2214	-0.117662	0.2751	-0.427707	0.668864	0.858931
AC113182.4	773.334	-0.281726	0.0758859	-3.71249	0.000205229	0.0220055
AC114005.5	13110.3	0.006248	0.045377	0.137691	0.890485	0.95975
AC114558.6	486.951	-0.0153884	0.1096	-0.140405	0.88834	0.958854
AC114920.2	2405.47	0.0452646	0.0612525	0.738984	0.459917	0.738345
AC116718.1	337.584	0.23806	0.17023	1.39846	0.161975	0.487076
AC121113.1	5264.65	0.0847994	0.0513188	1.6524	0.098452	0.399415
AC121838.2	854.886	0.079059	0.0711374	1.11136	0.266415	0.584375
AC122423.2	292.28	0.099742	0.13458	0.741133	0.458613	0.737154
AC122462.1	187.673	0.22064	0.15339	1.43843	0.150313	0.471915
AC123679.2	5195.57	0.0300996	0.0559809	0.537676	0.590801	0.818175
AC123684.1	1079.68	0.110558	0.0849166	1.30196	0.192931	0.516743
AC123686.4	957.149	-0.141978	0.0878935	-1.61534	0.106236	0.411996
AC124566.2	1283.45	-0.0354379	0.0651023	-0.544342	0.586206	0.815797
AC124713.2	2084.14	0.00107214	0.0551529	0.0194395	0.984491	0.994687
AC124992.1	141.266	-0.264617	0.234861	-1.1267	0.259871	0.579417
AC125061.1	3371.49	0.0328806	0.0465484	0.706375	0.479955	0.752812
AC126938.1	16414.6	-0.16286	0.158986	-1.02437	0.305662	0.620027
AC127333.1	1529.99	-0.0506486	0.0586165	-0.864067	0.387551	0.688633
AC127339.2	761.246	-0.0135551	0.0848881	-0.159682	0.873132	0.952402
AC129188.1	706.414	0.100113	0.11577	0.864756	0.387173	0.688424
AC129337.1	1183.27	0.0501107	0.074076	0.676477	0.498738	0.76506
AC130827.2	4912.19	-0.0642587	0.0452939	-1.41871	0.155985	0.47974
AC131791.1	79.2415	0.0250375	0.248733	0.10066	0.91982	0.972574
AC131992.1	823.174	0.29515	0.0918451	3.21356	0.001311	0.0584509
AC132242.1	612.631	0.173678	0.149297	1.16331	0.244706	0.565715
AC132303.1	156.996	-0.0494632	0.15563	-0.317826	0.750617	0.897852
AC132939.5	127.587	0.412468	0.183427	2.24868	0.0245328	0.224176
AC136513.6	214.377	-0.195754	0.151355	-1.29334	0.195892	0.520105
AC139063.2	1229.09	0.0520559	0.0634604	0.820289	0.412051	0.706102
AC139867.2	128.971	0.0348132	0.185406	0.187768	0.851059	0.942919
AC140321.1	2615.33	0.0315524	0.0654278	0.482247	0.62963	0.838678
AC152939.2	2694.11	0.0307213	0.0825794	0.372021	0.709877	0.879575
AC152939.5	75.2414	0.123728	0.233965	0.528831	0.596922	0.822182
AC153919.1	322.819	0.0791489	0.122034	0.648581	0.51661	0.77595
AC155158.1	3561.78	0.168149	0.0813928	2.06589	0.0388389	0.266824
AC155937.10	331.127	-0.126778	0.119021	-1.06517	0.286799	0.603248
AC157555.1	3263.3	-0.255487	0.0970331	-2.63299	0.00846364	0.141354
AC157561.9	1093.31	-0.0197198	0.067475	-0.292254	0.770093	0.906594
AC157667.1	3306.94	-0.110298	0.0905074	-1.21866	0.222974	0.545287
AC157774.6	386.09	0.0459597	0.165607	0.277522	0.781379	0.911434
AC158971.1	5991.12	-0.0457682	0.0557223	-0.821363	0.41144	0.705844
AC159092.1	1962.4	-0.342742	0.0927958	-3.69351	0.000221184	0.0229053
AC159257.5	1357.53	-0.156898	0.0711584	-2.20492	0.0274598	0.236338
AC159266.3	168.767	0.196295	0.171094	1.14729	0.25126	0.571296
AC160535.1	6225.81	0.10155	0.067611	1.50198	0.133104	0.452198
AC161108.3	1015.9	0.0725474	0.0711765	1.01926	0.308079	0.622521
AC161207.1	3685.49	0.0297115	0.0483895	0.614006	0.539211	0.789956
AC161342.2	94.8196	-0.0450561	0.187272	-0.240592	0.809871	0.924981
AC161792.1	1250.45	-0.0585358	0.0773894	-0.756379	0.449422	0.730823
AC162528.2	957.949	-0.369176	0.123163	-2.99746	0.00272239	0.0865353
AC162689.1	451.635	0.0870865	0.0994811	0.875407	0.381353	0.683708
AC163616.2	5852.09	0.0286159	0.0535062	0.534814	0.592778	0.81922
AC163993.2	296.181	-0.109736	0.194765	-0.563426	0.573145	0.807929
AC164703.3	2166.77	0.0892249	0.051321	1.73857	0.0821111	0.366836
AC165086.3	4652.18	-0.0261848	0.0536849	-0.48775	0.625727	0.836784
AC166328.1	1396.35	-0.130868	0.094293	-1.38788	0.165173	0.491729
AC166332.1	7862.45	0.0407743	0.0926579	0.440052	0.659899	0.855246
AC167815.1	13270.3	0.0314418	0.0531546	0.591516	0.554175	0.797204
AC168051.1	6424.91	0.14872	0.0486108	3.05939	0.00221786	0.0763038
Acaa1a	3002.11	-0.132763	0.056917	-2.33257	0.0196709	0.206044
Acaa2	1374.94	-0.0600469	0.0753647	-0.796752	0.425595	0.714394
Acaca	4939.51	-0.0180477	0.0582914	-0.309612	0.756856	0.900358
Acacb	815.435	-0.203422	0.109462	-1.85838	0.0631144	0.327468
Acad10	271.392	-0.172559	0.123055	-1.40229	0.16083	0.485516
Acad11	2275.49	-0.0320288	0.0599468	-0.534288	0.593142	0.81936
Acad12	330.847	-0.249685	0.118792	-2.10187	0.0355648	0.259039
Acad8	4123.57	-0.0832886	0.0473143	-1.76033	0.0783526	0.361636
Acad9	3517.88	-0.00987938	0.0456036	-0.216636	0.828492	0.934746
Acadl	2518.82	0.112695	0.0507767	2.21942	0.0264581	0.231672
Acadm	3103.3	-0.0209735	0.0632955	-0.331358	0.740374	0.892468
Acads	512.874	-0.125603	0.107611	-1.16719	0.243132	0.563668
Acadsb	5724.34	0.0234802	0.048464	0.484488	0.628039	0.837844
Acadvl	3861.99	-0.0193306	0.0592367	-0.326328	0.744176	0.894058
Acan	167.432	-0.0818037	0.194576	-0.420419	0.674179	0.860343
Acap2	7915.33	-0.0437835	0.0617528	-0.709012	0.478317	0.751682
Acap3	3403.76	-0.163906	0.0595392	-2.75292	0.00590671	0.122915
Acat1	5751.04	0.043704	0.067621	0.646309	0.51808	0.77709
Acat2	1886.29	0.130956	0.0850299	1.54011	0.123533	0.439409
Acat3	95.4172	-0.179865	0.20559	-0.874874	0.381642	0.683878
Acbd3	2824.41	0.0280265	0.0461668	0.607072	0.543803	0.791404
Acbd4	2582.19	-0.0123128	0.0596551	-0.2064	0.836479	0.93763
Acbd5	7464.24	0.0889381	0.0420018	2.11748	0.034219	0.254709
Acbd6	2240.3	-0.0812753	0.0587276	-1.38394	0.166377	0.492531
Accs	563.705	0.276741	0.133934	2.06624	0.0388054	0.266824
Acd	1232.69	0.0347696	0.0670951	0.518214	0.604309	0.82633
Ace	2826.98	-0.462314	0.208638	-2.21587	0.0267006	0.232244
Ace2	120.951	0.130956	0.184078	0.711414	0.476827	0.750679
Acer2	674.274	0.18596	0.0981354	1.89493	0.058102	0.315492
Acer3	2308.4	0.0976872	0.0596063	1.63887	0.10124	0.4057
Ache	1453.42	-0.0582396	0.0955545	-0.609491	0.542199	0.790924
Acin1	11445.6	-0.099216	0.0605563	-1.63841	0.101337	0.405708
Ackr1	3835.16	-0.109533	0.0737286	-1.48562	0.13738	0.457747
Ackr3	369.233	-0.00337745	0.10472	-0.0322523	0.974271	0.990897
Ackr4	278.333	0.0775776	0.147933	0.52441	0.599994	0.823849
Acly	11943.2	-0.143628	0.0744497	-1.9292	0.0537065	0.302399
Aco1	2288.7	-0.0276131	0.0778783	-0.354567	0.722914	0.884859
Aco2	28791.6	-0.0996119	0.0753492	-1.322	0.186167	0.510411
Acot1	251.333	0.126469	0.147747	0.855984	0.392006	0.69223
Acot11	5174.9	-0.148049	0.0950707	-1.55726	0.11941	0.433724
Acot13	2043.26	0.0340131	0.0659683	0.515597	0.606136	0.827324
Acot2	174.845	0.0139495	0.159473	0.0874726	0.930296	0.976461
Acot6	572.681	0.051337	0.0844448	0.607935	0.54323	0.791316
Acot7	10115.8	-0.191786	0.0915107	-2.09578	0.0361018	0.260832
Acot8	957.515	-0.120538	0.0911732	-1.32208	0.186141	0.510411
Acot9	1089.96	0.0241914	0.0684168	0.353589	0.723647	0.885338
Acox1	11084.9	-0.0273953	0.0501201	-0.546593	0.584658	0.815287
Acox3	2137.07	0.0862586	0.0745254	1.15744	0.247093	0.568379
Acp1	3035.49	0.0697386	0.0698867	0.997881	0.318337	0.631677
Acp2	4941.88	0.0569022	0.0557064	1.02147	0.307033	0.621417
Acp6	1200.06	-0.182122	0.0723713	-2.51649	0.0118531	0.16481
Acrbp	808.397	-0.153042	0.0978966	-1.5633	0.117981	0.430852
Acsbg1	15050	-0.154258	0.0659747	-2.33814	0.0193798	0.204533
Acsf2	886.481	-0.0476697	0.0771948	-0.617524	0.536889	0.789493
Acsl1	2872.87	0.0520059	0.0525212	0.990188	0.322082	0.634307
Acsl3	9343.53	-0.0250358	0.0431898	-0.579669	0.562138	0.802242
Acsl4	4030.7	0.0667042	0.0510325	1.30709	0.191182	0.514569
Acsl5	847.656	0.172641	0.098261	1.75696	0.0789241	0.362081
Acsl6	19273.9	0.00850473	0.0429036	0.198229	0.842866	0.940144
Acsm5	277.237	-0.191966	0.140409	-1.36719	0.171565	0.498097
Acss1	1515.98	-0.106867	0.0594289	-1.79824	0.0721392	0.348659
Acss2	6998.38	-0.0875351	0.0577858	-1.51482	0.129818	0.447891
Acss3	608.098	-0.174991	0.129222	-1.35419	0.175677	0.500313
Acta2	350.363	-0.356943	0.165908	-2.15145	0.0314404	0.247631
Actb	23647.1	0.109535	0.0710524	1.54161	0.123168	0.439077
Actg1	15035.4	0.0927312	0.0623397	1.48751	0.136879	0.457419
Actl6a	1405.71	-0.0194495	0.0666173	-0.291958	0.770319	0.906594
Actl6b	2784.03	-0.0979612	0.0539624	-1.81536	0.0694689	0.34258
Actn1	1645.95	-0.182561	0.074862	-2.43864	0.0147427	0.179108
Actn2	75.3994	0.269397	0.258023	1.04408	0.296448	0.612987
Actn3	76.0076	0.244882	0.233568	1.04844	0.294436	0.610966
Actn4	5177.7	-0.1056	0.0697823	-1.51327	0.13021	0.447891
Actr10	8661.84	0.0961411	0.055623	1.72844	0.0839093	0.370585
Actr1a	9563.6	-0.0146317	0.0580307	-0.252138	0.800934	0.919938
Actr1b	10107.4	-0.0708527	0.051965	-1.36347	0.172734	0.499164
Actr2	20335.1	0.00628676	0.042947	0.146384	0.883618	0.957434
Actr3	9347.5	0.0668819	0.046734	1.43112	0.152396	0.474287
Actr3b	2947.5	-0.136553	0.0809265	-1.68737	0.0915317	0.388069
Actr5	512.739	-0.0782169	0.0982054	-0.796463	0.425763	0.714493
Actr6	1790.99	0.185638	0.0809347	2.29367	0.0218093	0.214171
Actr8	3147.64	0.0213935	0.0467654	0.457464	0.647337	0.849092
Actrt3	126.196	0.180402	0.169285	1.06567	0.286575	0.603189
Acvr1	1952.75	-0.154953	0.0890496	-1.74008	0.0818447	0.366836
Acvr1b	5541.32	0.022676	0.0537098	0.422195	0.672882	0.859748
Acvr1c	1525.5	-0.171393	0.10529	-1.62781	0.103564	0.408523
Acvr2a	2438.75	0.0755329	0.0555466	1.35981	0.17389	0.499765
Acvr2b	402.733	0.142066	0.105664	1.3445	0.178785	0.50368
Acvrl1	518.929	-0.218059	0.136524	-1.59722	0.110217	0.41864
Acy1	549.355	0.0267968	0.0844167	0.317435	0.750913	0.897999
Acyp1	1886.62	0.116516	0.0747258	1.55925	0.118938	0.432425
Acyp2	2026.95	0.0326661	0.0635988	0.513629	0.607512	0.828299
Adal	2310.49	-0.0399731	0.0682023	-0.586096	0.557811	0.799828
Adam10	8712.84	0.0682323	0.0426419	1.60012	0.109571	0.417858
Adam11	9419.44	-0.157139	0.058364	-2.69239	0.00709412	0.134166
Adam12	345.53	-0.494947	0.185061	-2.67451	0.00748392	0.135578
Adam15	2486.67	-0.103866	0.0669612	-1.55113	0.12087	0.4367
Adam17	2301.47	0.038762	0.0519618	0.745971	0.455685	0.735968
Adam19	873.131	-0.247061	0.0741485	-3.33198	0.000862306	0.0490331
Adam21	102.985	0.0437174	0.206941	0.211255	0.832688	0.935999
Adam22	20554.3	0.0235754	0.0487451	0.483646	0.628637	0.838053
Adam23	12092.4	-0.0327353	0.0583942	-0.560592	0.575075	0.809676
Adam8	124.443	-0.558157	0.244268	-2.28502	0.0223118	0.216461
Adam9	3816.22	-0.0639204	0.055396	-1.15388	0.248549	0.569835
Adamts1	1617.31	-0.135731	0.0719245	-1.88713	0.0591422	0.318424
Adamts10	6906.44	-0.261344	0.0494514	-5.28488	1.2579e-07	8.24426e-05
Adamts15	759.084	-0.446669	0.103484	-4.3163	1.58669e-05	0.00364882
Adamts16	879.269	-0.189896	0.0890289	-2.13298	0.0329268	0.251138
Adamts17	82.6897	0.0556597	0.21492	0.258979	0.795652	0.917354
Adamts18	1294.65	0.303451	0.109824	2.76308	0.00572587	0.122438
Adamts2	894.038	-0.306077	0.0963252	-3.17753	0.00148533	0.0614188
Adamts20	637.576	0.120966	0.0901738	1.34148	0.179766	0.503789
Adamts3	1359.39	-0.146757	0.0746044	-1.96713	0.0491678	0.293147
Adamts4	2552.29	-0.108266	0.0748909	-1.44566	0.148274	0.469785
Adamts5	181.948	0.0276693	0.145062	0.190741	0.848728	0.942295
Adamts6	854.753	0.127981	0.11714	1.09254	0.274594	0.592743
Adamts8	148.058	0.0204741	0.189226	0.108199	0.913838	0.970951
Adamts9	262.823	-0.075678	0.124732	-0.606726	0.544033	0.791592
Adamtsl1	481.582	-0.0761181	0.111617	-0.681956	0.495267	0.76385
Adamtsl3	311.19	-0.406318	0.409163	-0.993046	0.320687	0.632898
Adamtsl4	484.285	0.0407663	0.113288	0.359846	0.718962	0.883042
Adamtsl5	164.823	0.0651943	0.154286	0.422555	0.67262	0.859673
Adap1	5152.9	-0.00900992	0.0640674	-0.140632	0.888161	0.958743
Adap2	347.693	0.0400983	0.14541	0.275761	0.782732	0.912152
Adar	10762.2	-0.00043439	0.0847342	-0.0051265	0.99591	0.998956
Adarb1	23443.6	-0.0159138	0.058945	-0.269977	0.787178	0.913544
Adarb2	1301.03	-0.235715	0.100394	-2.3479	0.0188797	0.201691
Adat1	819.842	-0.0856784	0.0753318	-1.13735	0.255393	0.575205
Adat2	289.234	-0.0231752	0.138235	-0.16765	0.866859	0.948435
Adck1	1697.96	-0.000190618	0.0659817	-0.00288896	0.997695	0.999526
Adck2	905.402	-0.130206	0.0712252	-1.82809	0.0675368	0.337536
Adck3	2054.68	0.187143	0.0796228	2.35036	0.0187551	0.20118
Adck4	753.575	-0.209189	0.0851646	-2.45629	0.0140382	0.175024
Adck5	699.273	-0.0457483	0.0769334	-0.594648	0.552079	0.796111
Adcy1	103251	-0.0412601	0.111551	-0.369875	0.711475	0.879849
Adcy2	2217.38	-0.212649	0.0766774	-2.7733	0.00554912	0.120627
Adcy3	1823.42	-0.108655	0.0679824	-1.59828	0.10998	0.418314
Adcy4	150.839	-0.526586	0.194631	-2.70556	0.00681899	0.13164
Adcy5	2716.62	-0.145289	0.0585272	-2.48241	0.0130495	0.170179
Adcy6	2675.04	-0.157728	0.0584944	-2.69647	0.00700788	0.133323
Adcy7	326.846	0.0523902	0.144418	0.362768	0.716778	0.882127
Adcy8	2681.89	-0.286623	0.101384	-2.8271	0.00469711	0.110936
Adcy9	2361	-0.137913	0.100454	-1.37289	0.169787	0.496099
Adcyap1	291.456	-0.00272339	0.154813	-0.0175915	0.985965	0.995381
Adcyap1r1	8176.42	0.019003	0.0625085	0.304008	0.761122	0.902202
Add1	13985.5	-0.0498171	0.0600847	-0.829115	0.407039	0.702937
Add2	8536.39	-0.0648033	0.0743671	-0.871397	0.383538	0.684653
Add3	11158.1	-0.130974	0.07531	-1.73913	0.082012	0.366836
Adgb	84.648	-0.267246	0.216996	-1.23157	0.218111	0.540561
Adgra1	933.535	0.0338194	0.070718	0.478229	0.632487	0.840575
Adgra2	878.61	-0.139903	0.104516	-1.33857	0.180709	0.504641
Adgra3	921.097	-0.291179	0.0885867	-3.28694	0.00101282	0.0516368
Adgrb1	5148.21	-0.217813	0.0687915	-3.16628	0.00154401	0.0628536
Adgrb2	1990.35	-0.0388705	0.0612271	-0.634858	0.525521	0.782521
Adgrb3	8560.47	0.078561	0.03927	2.00054	0.0454424	0.285688
Adgre1	294.08	0.1499	0.173366	0.864644	0.387234	0.68844
Adgre5	617.628	-0.167708	0.114821	-1.4606	0.144126	0.464749
Adgrf2	114.357	-0.136486	0.167419	-0.815235	0.414938	0.707748
Adgrf4	218.462	0.169394	0.126295	1.34125	0.179838	0.503789
Adgrf5	2094.42	0.124681	0.0865275	1.44094	0.149601	0.471422
Adgrg1	1935.81	-0.185618	0.0568414	-3.26555	0.00109252	0.0539991
Adgrg6	245.234	-0.0425318	0.164066	-0.259236	0.795453	0.917354
Adgrl1	17237	-0.157895	0.100431	-1.57218	0.115908	0.427718
Adgrl2	1844.6	0.0263463	0.0670791	0.392764	0.694494	0.872639
Adgrl3	6795.41	-0.0467304	0.0569955	-0.819895	0.412276	0.706236
Adgrl4	1711.52	-0.0895947	0.0959564	-0.933703	0.350457	0.659933
Adgrv1	251.483	-0.213326	0.166738	-1.27941	0.200752	0.524926
Adh5	4775.52	0.0400619	0.0527501	0.759466	0.447574	0.729338
Adhfe1	694.728	0.0423033	0.0864909	0.489107	0.624766	0.836424
Adi1	2420.92	0.0121393	0.0543366	0.223409	0.823217	0.93173
Adipor1	4029.47	-0.0119105	0.0458148	-0.259971	0.794886	0.917283
Adipor2	7034.18	-0.24042	0.0943801	-2.54736	0.0108541	0.159428
Adk	4285.71	0.0484773	0.0432571	1.12068	0.262425	0.581214
Adnp2	1668.64	-0.018058	0.0602841	-0.299548	0.764522	0.903786
Ado	4387.99	-0.00748618	0.0539662	-0.13872	0.889671	0.959346
Adora1	14324	0.123225	0.0601102	2.04999	0.0403655	0.271315
Adora2a	77.8224	-0.0956421	0.216084	-0.442616	0.658044	0.854875
Adora2b	141.317	-0.029038	0.181759	-0.159761	0.873069	0.952402
Adpgk	955.529	-0.0100355	0.0965071	-0.103987	0.91718	0.971388
Adprh	2440.13	-0.0443655	0.0679496	-0.652918	0.513809	0.774324
Adprhl1	193.638	-0.155469	0.153729	-1.01131	0.311866	0.626216
Adprhl2	970.17	0.032734	0.0672525	0.486734	0.626447	0.837407
Adprm	1446.01	-0.0357065	0.0642878	-0.555416	0.57861	0.812287
Adra1a	992.088	0.184361	0.0816792	2.25714	0.0239993	0.222635
Adra1b	102.56	0.013729	0.206337	0.0665364	0.946951	0.982244
Adra2a	287.809	-0.0868633	0.11807	-0.735694	0.461917	0.739879
Adra2c	126.675	0.0224551	0.182871	0.122792	0.902272	0.96509
Adrb2	211.585	-0.182542	0.14967	-1.21963	0.222607	0.54473
Adrbk1	9842.87	-0.0572474	0.0598436	-0.956618	0.33876	0.648149
Adrbk2	10955.7	-0.00452521	0.0519225	-0.0871532	0.93055	0.976515
Adrm1	2129.61	-0.0780966	0.0608379	-1.28368	0.199252	0.523912
Adsl	1825.79	-0.115117	0.051695	-2.22685	0.0259573	0.229593
Adss	4594.16	0.0355936	0.0594475	0.598741	0.549346	0.794092
Adssl1	904.136	-0.0164846	0.0894067	-0.184378	0.853717	0.944561
Aebp1	1196.71	-0.437361	0.290413	-1.506	0.132068	0.450673
Aebp2	4989.35	0.0743514	0.0559023	1.33002	0.18351	0.507661
Aen	1334.84	-0.0416253	0.057602	-0.722637	0.469903	0.746785
Aes	7073.17	0.0687214	0.0586482	1.17176	0.241294	0.561493
Afap1	1528.62	-0.0736619	0.0583267	-1.26292	0.206618	0.529965
Afap1l1	1052.59	0.0847009	0.0683143	1.23987	0.215023	0.537579
Afap1l2	6100.94	-0.0369658	0.0612861	-0.603167	0.546397	0.792802
Aff1	3793.51	-0.000482676	0.074119	-0.00651218	0.994804	0.998563
Aff2	607.2	-0.0675256	0.118367	-0.570476	0.568355	0.805484
Aff3	1227.95	-0.13054	0.0709715	-1.83932	0.0658674	0.333869
Aff4	18704.2	-0.0547875	0.0870258	-0.629555	0.528986	0.784267
Afg3l2	4460.23	-0.0030073	0.0546809	-0.0549973	0.956141	0.985305
Aftph	8857.28	0.0272787	0.0523628	0.520956	0.602398	0.825257
Aga	648.566	-0.297321	0.0832808	-3.5701	0.000356843	0.0307389
Agap1	11511.2	-0.149087	0.0773831	-1.92661	0.0540285	0.303558
Agap2	5258.77	-0.0483128	0.0521587	-0.926266	0.354308	0.663371
Agap3	7065.01	-0.140997	0.0671892	-2.09851	0.0358599	0.26038
Agbl2	1403.7	-0.065632	0.0566905	-1.15772	0.246976	0.568379
Agbl3	1265.15	0.13553	0.108889	1.24466	0.213256	0.536359
Agbl4	355.998	-0.200152	0.149579	-1.33811	0.180861	0.504641
Agbl5	651.188	0.0981437	0.114201	0.859394	0.390123	0.690206
Agfg1	8278.23	0.0130409	0.0437805	0.297869	0.765803	0.904175
Agfg2	1716.51	-0.107977	0.0689187	-1.56672	0.11718	0.429527
Aggf1	4791.6	0.0236445	0.0432265	0.546991	0.584385	0.815253
Agk	2332.14	0.085103	0.0549845	1.54776	0.121679	0.437337
Agl	4165.71	-0.0334231	0.0688078	-0.485746	0.627147	0.837474
Agmo	446.831	0.182652	0.124844	1.46304	0.143456	0.464366
Ago1	6794.52	0.0186693	0.048324	0.386337	0.699247	0.874763
Ago2	7519.57	-0.186252	0.190845	-0.975931	0.329098	0.640704
Ago3	6369.31	-0.0914358	0.0959031	-0.953418	0.340378	0.649727
Ago4	1478.37	0.00220997	0.0597193	0.037006	0.97048	0.990197
Agpat1	2684.68	-0.104716	0.0753465	-1.3898	0.16459	0.490999
Agpat2	89.731	-0.0290159	0.210217	-0.138028	0.890218	0.95962
Agpat3	14905.6	-0.0140545	0.0502489	-0.279697	0.77971	0.91088
Agpat4	1828.92	-0.0198273	0.0645276	-0.307269	0.758639	0.901197
Agpat5	6631.95	0.0437362	0.0498581	0.877213	0.380371	0.683187
Agpat9	482.113	-0.0159745	0.099974	-0.159787	0.873049	0.952402
Agps	4532.65	0.0801774	0.0502147	1.59669	0.110334	0.418654
Agrn	3705.14	0.108035	0.0715883	1.50912	0.131268	0.448802
Agrp	1843.58	-0.209376	0.0934156	-2.24133	0.0250044	0.226162
Agt	3305.82	-0.17446	0.0912551	-1.91178	0.0559038	0.308153
Agtpbp1	18826.1	-0.0856724	0.0689155	-1.24315	0.213812	0.536359
Agtr2	119.164	0.0824972	0.211626	0.389825	0.696666	0.873782
Agtrap	1135.44	0.0563645	0.0770831	0.731217	0.464647	0.742845
Ahctf1	7624.82	-0.0488633	0.0742696	-0.657917	0.510591	0.772243
Ahcy	1428.45	0.0215147	0.0585694	0.367337	0.713368	0.88059
Ahcyl1	34693	-0.0803984	0.0545714	-1.47327	0.140679	0.4626
Ahcyl2	17904.3	-0.0629263	0.0499034	-1.26096	0.207322	0.530881
Ahdc1	1970.85	-0.260893	0.167626	-1.5564	0.119613	0.433782
Ahi1	9918.19	-0.0907979	0.0588494	-1.54289	0.122859	0.438982
Ahnak	3768.16	-0.390861	0.216421	-1.80602	0.0709152	0.346332
Ahnak2	135.579	-0.193553	0.226938	-0.852887	0.393722	0.693124
Ahr	457.305	0.094137	0.0988337	0.952478	0.340854	0.650352
Ahsa1	6298.26	-0.142339	0.0796531	-1.78698	0.0739399	0.353095
Ahsa2	2623.38	-0.197085	0.0720871	-2.73398	0.00625746	0.126872
AI846148	1987.74	-0.196089	0.0675193	-2.90419	0.00368202	0.0996442
Aida	3222.46	0.157916	0.0580145	2.722	0.00648873	0.128895
Aif1	197.264	0.431846	0.236637	1.82493	0.0680118	0.338587
Aif1l	571.511	-0.00734688	0.0847294	-0.0867099	0.930902	0.976585
Aifm1	3281.64	-0.114757	0.0527556	-2.17525	0.0296113	0.242015
Aifm2	520.261	0.00750826	0.105567	0.0711231	0.9433	0.981331
Aifm3	11478	-0.0204836	0.0647024	-0.316582	0.751561	0.898364
Aig1	3118.95	0.00663885	0.067388	0.0985169	0.921522	0.973745
Aim1	99.6255	-0.158598	0.258738	-0.612968	0.539897	0.790056
Aim2	333.27	0.1844	0.140421	1.3132	0.189117	0.513557
Aimp1	2620.36	0.0546615	0.0763578	0.715861	0.474077	0.749039
Aimp2	1107.87	0.0764518	0.0649261	1.17752	0.238988	0.559904
Aip	3418.32	0.00487224	0.0766816	0.0635386	0.949338	0.983087
Ajap1	835.822	-0.147527	0.0732348	-2.01443	0.043964	0.280838
Ajuba	122.483	-0.134716	0.173027	-0.778587	0.436223	0.722313
Ak1	4927.25	0.0238231	0.0691174	0.344675	0.730338	0.88827
Ak2	2289.57	-0.0791186	0.0496766	-1.59267	0.111234	0.419703
Ak3	5637.55	-0.033179	0.0548701	-0.604683	0.545389	0.792217
Ak4	9771.45	0.14181	0.0658209	2.15449	0.031202	0.246829
Ak5	557.692	-0.165243	0.103676	-1.59385	0.11097	0.419571
Ak6	2658.77	0.0735636	0.073585	0.999709	0.317451	0.631157
Ak7	344.024	-0.320001	0.169693	-1.88576	0.0593278	0.318575
Ak9	131.302	-0.380202	0.237668	-1.59972	0.109661	0.417858
Akain1	1956.54	0.0293291	0.063099	0.46481	0.642067	0.845559
Akap1	2659.14	0.0103873	0.0620359	0.16744	0.867024	0.948435
Akap10	2646.36	0.0600631	0.0771851	0.778169	0.436469	0.722313
Akap11	17252.6	0.0176678	0.061506	0.287253	0.773918	0.907994
Akap12	5028.88	-0.00103439	0.0868958	-0.0119038	0.990502	0.997044
Akap13	1064.47	-0.207543	0.105685	-1.9638	0.0495535	0.293647
Akap17b	2766.98	0.0246905	0.0446268	0.553266	0.580081	0.81304
Akap5	447.18	0.0766845	0.108556	0.706404	0.479937	0.752812
Akap6	12498.8	-0.0944968	0.089472	-1.05616	0.290895	0.608045
Akap7	6379.64	0.17159	0.0622742	2.75539	0.0058622	0.122878
Akap8	12590.5	-0.0126246	0.0497032	-0.254	0.799496	0.919764
Akap8l	6032.77	-0.169703	0.0532595	-3.18634	0.00144085	0.0607286
Akap9	8903.75	-0.130811	0.0846363	-1.54557	0.122209	0.437922
Akip1	130.753	-0.16011	0.182653	-0.876584	0.380713	0.683614
Akirin1	3319.29	0.0928791	0.0452047	2.05464	0.0399142	0.270156
Akirin2	2480.85	-0.00431546	0.0556899	-0.0774909	0.938233	0.979713
Akna	403.181	-0.125035	0.108166	-1.15595	0.2477	0.569037
Akr1a1	12487.9	0.017591	0.0522207	0.336858	0.736224	0.89026
Akr1b10	1397.93	0.0108136	0.0635338	0.170202	0.864851	0.948368
Akr1b3	2205.18	0.169079	0.0628825	2.68881	0.00717079	0.134836
Akr1b7	115.315	-0.059124	0.19937	-0.296554	0.766807	0.904745
Akr1b8	93.0919	0.269489	0.226701	1.18874	0.234541	0.556547
Akr1c14	166.751	0.275355	0.146163	1.88389	0.0595795	0.318632
Akr1e1	2376.35	0.110543	0.0585296	1.88866	0.0589372	0.317561
Akr7a5	522.864	-0.0547368	0.108259	-0.505612	0.613129	0.831031
Akt1	5428.36	-0.0381126	0.0496851	-0.767084	0.443031	0.725635
Akt1s1	692.564	0.0272511	0.0873604	0.311939	0.755087	0.899667
Akt2	8181.34	-0.26537	0.0903466	-2.93724	0.00331146	0.0938901
Akt3	12962.8	-0.0224343	0.0665405	-0.337153	0.736002	0.890238
Aktip	6727.29	0.0359898	0.0483558	0.744272	0.456712	0.736481
AL365322.1	375.907	0.0048568	0.111359	0.0436139	0.965212	0.988901
Alad	1184.24	0.134582	0.0804312	1.67325	0.0942774	0.392314
Alas1	2507.2	-0.0650648	0.0582088	-1.11778	0.26366	0.582612
Alas2	244.866	-0.261605	0.184741	-1.41606	0.156757	0.480643
Alcam	3929.16	-0.0371171	0.0848867	-0.437255	0.661927	0.856024
Aldh16a1	404.519	-0.0912697	0.112117	-0.814057	0.415612	0.708248
Aldh18a1	1931.7	-0.0806137	0.0798687	-1.00933	0.312817	0.626352
Aldh1a1	18202.8	0.119841	0.0412589	2.90461	0.00367714	0.0996442
Aldh1a2	702.182	-0.496353	0.247854	-2.0026	0.04522	0.285385
Aldh1a3	126.979	0.32735	0.174121	1.88001	0.0601071	0.319758
Aldh1l1	4060.31	-0.0502129	0.0807132	-0.622115	0.533866	0.787522
Aldh1l2	1593.95	-0.00398741	0.0687462	-0.0580019	0.953747	0.984268
Aldh2	2966.46	-0.154495	0.0774427	-1.99496	0.0460474	0.286228
Aldh3a2	4511.36	0.0172917	0.0467301	0.370034	0.711358	0.879849
Aldh3b1	262.241	-0.10032	0.144583	-0.693856	0.487772	0.7586
Aldh5a1	7848.35	-0.0313489	0.0471314	-0.665138	0.505962	0.769469
Aldh6a1	5486.42	0.0533056	0.0453095	1.17648	0.239404	0.559933
Aldh7a1	5655.84	-0.0979827	0.070724	-1.38542	0.165923	0.492004
Aldh9a1	2441.94	0.0741994	0.0727292	1.02022	0.307626	0.621991
Aldoa	49599.8	-0.196028	0.0774228	-2.53192	0.011344	0.162539
Aldob	225.796	0.178513	0.147059	1.21388	0.224793	0.547323
Aldoc	104397	-0.116978	0.0781814	-1.49624	0.134592	0.454348
Alg1	1116.09	-0.0540972	0.0692333	-0.781376	0.434581	0.721294
Alg10b	4484.99	0.0863901	0.0610718	1.41457	0.157196	0.481094
Alg11	2992.85	0.0692088	0.0534066	1.29589	0.195015	0.519317
Alg12	1041.97	-0.168577	0.0728568	-2.31381	0.0206782	0.210932
Alg13	1573.85	0.165237	0.0724961	2.27926	0.0226517	0.217588
Alg14	1204.43	0.00802748	0.0690515	0.116254	0.907452	0.96785
Alg2	6628.49	0.0175344	0.0487517	0.359668	0.719095	0.883042
Alg3	496.364	-0.12063	0.0995084	-1.21226	0.225412	0.548182
Alg5	995.277	0.10442	0.0762509	1.36943	0.170866	0.497202
Alg6	1371.46	0.289357	0.113293	2.55405	0.0106477	0.157749
Alg8	622.13	-0.131741	0.0782546	-1.6835	0.0922788	0.389492
Alg9	876.835	-0.137494	0.0747133	-1.84029	0.0657255	0.333771
Alkbh1	1652.92	0.0842945	0.0661324	1.27463	0.202439	0.526607
Alkbh2	248.383	0.181031	0.137769	1.31403	0.188838	0.513557
Alkbh3	1041.82	0.0428647	0.108243	0.396006	0.6921	0.871418
Alkbh4	446.682	0.0719893	0.094136	0.764737	0.444428	0.726651
Alkbh5	5521.69	-0.050409	0.0680904	-0.740325	0.459103	0.737525
Alkbh6	1928.79	-0.00524071	0.0624771	-0.083882	0.93315	0.977516
Alkbh7	385.484	0.17541	0.121136	1.44804	0.147606	0.468825
Alkbh8	3800.99	0.0389168	0.0674175	0.577251	0.56377	0.803155
Alms1	5551.56	0.0228992	0.0582142	0.393361	0.694053	0.872508
Alox5ap	181.183	-0.108653	0.157471	-0.689989	0.490201	0.759409
Alox8	274.625	0.401908	0.192836	2.0842	0.0371424	0.263172
Aloxe3	897.598	-0.0473426	0.0852084	-0.55561	0.578478	0.812287
Alpk1	348.975	-0.104571	0.132091	-0.791655	0.428562	0.715973
Alpk2	706.589	0.0769824	0.106716	0.72138	0.470676	0.747652
Alpl	329.469	0.037125	0.141092	0.263126	0.792454	0.91533
Als2	19276.7	0.0580472	0.0619585	0.936872	0.348824	0.658542
Als2cl	1092.39	-0.196927	0.0715923	-2.75067	0.00594739	0.12331
Alx4	194.614	-0.251368	0.193331	-1.30019	0.193535	0.517513
Alyref	1329.79	0.131449	0.0588427	2.2339	0.0254895	0.227599
Alyref2	95.6566	-0.106982	0.189913	-0.563319	0.573218	0.807929
Amacr	449.12	0.0641897	0.0969695	0.661957	0.507999	0.770598
Ambra1	4863.8	-0.0870947	0.0480532	-1.81246	0.0699146	0.343365
Amd1	11250.6	0.0207568	0.059852	0.346801	0.72874	0.887846
Amdhd2	600.594	-0.0455849	0.098172	-0.464337	0.642406	0.845787
Amer1	1790.49	0.0594115	0.0641206	0.926558	0.354156	0.663277
Amer2	9488.02	0.113902	0.0543378	2.09618	0.0360664	0.260832
Amer3	3093.58	0.145108	0.0735163	1.97383	0.0484016	0.291155
Amfr	10677	-0.0528716	0.0452501	-1.16843	0.242633	0.563109
Amhr2	105.614	0.184984	0.180611	1.02421	0.305736	0.620081
Amica1	574.722	0.257851	0.10799	2.38774	0.0169523	0.193058
Amigo1	5914.86	-0.0398674	0.0632415	-0.630399	0.528434	0.784267
Amigo2	1062.88	-0.00844524	0.0761588	-0.11089	0.911704	0.969969
Ammecr1	467.737	0.077179	0.0914158	0.844263	0.398522	0.696604
Ammecr1l	4425.95	0.0326167	0.0503445	0.647869	0.51707	0.776371
Amn1	1537.71	0.0335245	0.0786112	0.426459	0.669773	0.859082
Amot	3906.2	-0.1132	0.0793474	-1.42664	0.153684	0.475787
Amotl1	2158.9	-0.0936337	0.0699367	-1.33883	0.180624	0.504641
Amotl2	1583.28	0.143236	0.0719181	1.99165	0.046409	0.28677
Ampd2	3317.83	-0.191221	0.059979	-3.18813	0.00143195	0.0607286
Ampd3	1577.33	0.0138556	0.0670189	0.206742	0.836211	0.93763
Amph	12466.2	-0.140646	0.0728779	-1.92988	0.0536219	0.302399
Amt	2292.6	-0.14457	0.0605106	-2.38917	0.0168867	0.192556
Amy1	3237.39	0.0692257	0.0845117	0.819125	0.412715	0.706433
Amz1	277.856	-0.167982	0.11343	-1.48093	0.138626	0.459678
Amz2	4451.12	0.0316569	0.0446338	0.709259	0.478164	0.751531
Anapc1	8786.75	-0.028068	0.0561867	-0.499549	0.617392	0.832419
Anapc10	863.107	0.076982	0.0801165	0.960876	0.336614	0.64655
Anapc11	1893.29	0.0470056	0.0757994	0.620131	0.535172	0.78794
Anapc13	1140.76	0.126982	0.111916	1.13462	0.256534	0.576487
Anapc15	1044.99	0.0627426	0.0862021	0.727855	0.466702	0.744588
Anapc16	2326.92	0.0717482	0.0593072	1.20977	0.226366	0.548866
Anapc2	4754.48	-0.165455	0.0679161	-2.43616	0.0148441	0.179997
Anapc4	4242.38	-0.059728	0.0443191	-1.34768	0.177761	0.502088
Anapc5	10035.4	-0.0372107	0.0398796	-0.933075	0.350781	0.660164
Anapc7	2141.84	0.0825103	0.0654998	1.2597	0.207777	0.531368
Angel1	1051.29	-0.0134859	0.080593	-0.167334	0.867108	0.948435
Angel2	4323.82	0.0650779	0.0535536	1.21519	0.224292	0.54699
Angpt1	1023.08	0.122811	0.0928705	1.32239	0.18604	0.510276
Angpt2	150.903	-0.349844	0.207585	-1.68531	0.0919289	0.388962
Angptl2	459.089	-0.324549	0.165593	-1.95992	0.0500051	0.294776
Angptl6	280.263	0.100383	0.130395	0.769835	0.441398	0.72462
Ank	8841.34	-0.0421239	0.0535671	-0.786376	0.431647	0.718862
Ank1	23155.5	-0.103881	0.0881228	-1.17882	0.23847	0.559396
Ank2	60473.1	-0.142996	0.0770981	-1.85472	0.0636355	0.328591
Ank3	30675.6	-0.0677966	0.0896352	-0.756361	0.449433	0.730823
Ankdd1a	88.5388	0.670488	0.32421	2.06807	0.0386335	0.266817
Ankef1	143.089	-0.0832105	0.187465	-0.443872	0.657135	0.854706
Ankfn1	102.804	-0.160924	0.238403	-0.675009	0.49967	0.765507
Ankfy1	4718.35	0.0274892	0.077372	0.355286	0.722376	0.884846
Ankhd1	10040.2	-0.116789	0.0664668	-1.7571	0.0789006	0.362081
Ankib1	3900.87	-0.0620434	0.0635136	-0.976852	0.328643	0.640475
Ankle2	3748.69	0.0352736	0.0451167	0.78183	0.434314	0.721179
Ankmy2	2605.78	-0.0225703	0.0504743	-0.447165	0.654756	0.853326
Ankra2	1617.4	0.032379	0.0898295	0.36045	0.718511	0.88285
Ankrd10	8253.35	-0.0405237	0.0599487	-0.675973	0.499058	0.76506
Ankrd11	12098.6	-0.0614453	0.0696448	-0.882267	0.377633	0.681444
Ankrd12	9469.47	0.0393573	0.0609742	0.645475	0.518619	0.77781
Ankrd13a	3443.84	-0.0610192	0.0440064	-1.3866	0.165565	0.491977
Ankrd13b	1622.06	-0.164416	0.0621646	-2.64484	0.00817283	0.139543
Ankrd13c	4412.16	0.0525084	0.0597845	0.878295	0.379784	0.682921
Ankrd13d	2159.71	-0.101388	0.0554269	-1.82923	0.0673655	0.33742
Ankrd16	2808.57	0.0576126	0.0993108	0.580124	0.561831	0.802095
Ankrd17	10151.2	-0.0813706	0.079729	-1.02059	0.307449	0.621824
Ankrd24	1114.92	-0.174759	0.107489	-1.62583	0.103985	0.409559
Ankrd26	2327.44	-0.0103894	0.0744657	-0.13952	0.889039	0.959077
Ankrd27	1884.2	-0.0148391	0.066712	-0.222436	0.823975	0.932297
Ankrd28	7980.51	-0.0203922	0.042412	-0.480811	0.630651	0.839203
Ankrd29	2165.22	0.182608	0.0638016	2.86212	0.00420821	0.105471
Ankrd33b	1016.44	-0.0612557	0.0844677	-0.725197	0.468331	0.745523
Ankrd34a	1445.84	-0.0229815	0.0906686	-0.253467	0.799908	0.919929
Ankrd34b	2100.39	0.0872198	0.0550365	1.58476	0.11302	0.424004
Ankrd35	383.522	0.0982083	0.155776	0.630444	0.528404	0.784267
Ankrd37	336.189	-0.0174035	0.119853	-0.145207	0.884547	0.957652
Ankrd39	183.094	-0.129951	0.183441	-0.708406	0.478693	0.75196
Ankrd40	11829.7	-0.0225096	0.0481282	-0.4677	0.639999	0.84473
Ankrd42	895.436	-0.0439844	0.0754932	-0.582627	0.560145	0.800977
Ankrd44	1170.85	0.10516	0.0678545	1.54978	0.121194	0.436861
Ankrd45	1650.4	0.00411598	0.0685191	0.0600705	0.952099	0.983707
Ankrd46	9704.6	0.110067	0.0646768	1.70181	0.0887916	0.381302
Ankrd49	663.075	0.112022	0.105031	1.06656	0.286171	0.602977
Ankrd50	3529.56	0.0245051	0.0862202	0.284216	0.776245	0.909076
Ankrd52	4639.99	-0.149633	0.074884	-1.99819	0.0456956	0.285767
Ankrd54	815.188	-0.0925204	0.0789026	-1.17259	0.24096	0.561013
Ankrd55	439.962	-0.0627951	0.0957129	-0.656078	0.511774	0.772908
Ankrd6	781.659	-0.036746	0.0852425	-0.431077	0.666413	0.857919
Ankrd9	256.132	-0.310974	0.130357	-2.38556	0.0170532	0.193368
Anks1	3193.11	-0.21411	0.096204	-2.22559	0.0260418	0.230024
Anks1b	21547.1	0.00272622	0.048703	0.0559764	0.955361	0.985044
Anks3	3349.34	-0.0861648	0.0504832	-1.7068	0.0878587	0.379685
Anks6	887.876	-0.00858956	0.0816189	-0.10524	0.916185	0.971331
Ankub1	340.544	-0.024812	0.126704	-0.195826	0.844746	0.940959
Ankzf1	1776.48	-0.0279688	0.0677578	-0.412777	0.67977	0.863463
Anln	4125.67	-0.0585814	0.0624749	-0.93768	0.348409	0.658341
Ano1	188.246	0.195112	0.163479	1.1935	0.232674	0.554961
Ano10	1401.38	0.143467	0.0788005	1.82064	0.0686615	0.34027
Ano3	3724.6	0.0828857	0.0635732	1.30378	0.192307	0.515933
Ano4	1151.44	-0.0239776	0.0809109	-0.296346	0.766966	0.904745
Ano5	939.023	0.267544	0.108927	2.45617	0.0140427	0.175024
Ano6	2008.52	-0.172609	0.0681852	-2.53147	0.0113587	0.162539
Ano8	1722.66	-0.164118	0.0732036	-2.24195	0.0249648	0.225994
Anp32a	17105.8	0.0335713	0.0470085	0.714153	0.475133	0.749707
Anp32b	3731.56	0.101104	0.0715349	1.41335	0.157552	0.481622
Anp32e	13174.5	0.0468891	0.0654335	0.716592	0.473626	0.748916
Anpep	250.553	-0.477823	0.196658	-2.42972	0.0151106	0.182008
Antxr1	1334.8	-0.170444	0.0717404	-2.37585	0.0175087	0.19599
Antxr2	153.308	-0.162767	0.157965	-1.0304	0.302824	0.618386
Anxa1	246.297	-0.257409	0.20065	-1.28288	0.199535	0.523912
Anxa11	379.402	-0.343573	0.121514	-2.82744	0.00469219	0.110936
Anxa2	1139.16	-0.327163	0.216793	-1.50911	0.131271	0.448802
Anxa3	785.553	-0.275216	0.111421	-2.47005	0.0135093	0.173183
Anxa4	581.094	0.070263	0.0987472	0.711545	0.476747	0.750679
Anxa5	4952.2	-0.0831357	0.0736011	-1.12954	0.258668	0.578111
Anxa6	6913.38	-0.108486	0.0667837	-1.62444	0.104282	0.409627
Anxa7	4819.28	0.013509	0.0476531	0.283485	0.776805	0.909294
Aoc2	175.504	-0.474172	0.171839	-2.75939	0.00579086	0.122628
Aox1	1079.89	0.0440985	0.110251	0.399983	0.689169	0.869789
Aox3	182.839	-0.310958	0.189527	-1.6407	0.100859	0.404987
Ap1ar	4938.39	0.0724444	0.0525438	1.37874	0.167974	0.494232
Ap1b1	7643.59	-0.0476641	0.05626	-0.847211	0.396877	0.696031
Ap1g1	9180.07	-0.0466427	0.0561723	-0.830351	0.40634	0.702308
Ap1g2	458.792	-0.308854	0.113119	-2.73035	0.00632663	0.127508
Ap1m1	3419.01	-0.312405	0.067382	-4.63633	3.54655e-06	0.00110686
Ap1s1	3238.58	-0.0174024	0.0546245	-0.318583	0.750043	0.897852
Ap1s2	2889.83	0.0529464	0.0750275	0.705693	0.480379	0.753117
Ap1s3	158.002	0.191617	0.164795	1.16276	0.244926	0.566025
Ap2a1	5459.16	-0.21075	0.0658513	-3.2004	0.00137238	0.0596371
Ap2a2	11770	-0.144036	0.0731206	-1.96984	0.0488563	0.292291
Ap2b1	15878.1	-0.135919	0.0861946	-1.57689	0.114821	0.426849
Ap2m1	17065.3	-0.0665075	0.0550361	-1.20843	0.22688	0.549115
Ap2s1	3677.95	-0.00365606	0.0548574	-0.0666466	0.946863	0.982244
Ap3b1	2950.38	-0.0993519	0.0734042	-1.35349	0.175899	0.50046
Ap3b2	5716.2	-0.216819	0.0747596	-2.90021	0.00372909	0.100166
Ap3d1	9483.38	-0.194494	0.0773866	-2.51328	0.0119614	0.165258
Ap3m1	4354.3	0.060013	0.053238	1.12726	0.259633	0.579329
Ap3m2	9113.42	0.142294	0.0581344	2.44767	0.0143783	0.177134
Ap3s1	5875.76	0.0523118	0.0622928	0.839773	0.401036	0.698389
Ap3s2	6170.59	0.0754224	0.0463927	1.62574	0.104005	0.409559
Ap4e1	2326.34	0.0955919	0.0684908	1.39569	0.162808	0.488379
Ap4m1	1555.71	0.0127969	0.0577418	0.221622	0.824608	0.932484
Ap4s1	3503.23	0.0445635	0.0733773	0.60732	0.543639	0.791316
Ap5b1	108.95	-0.359589	0.186995	-1.92299	0.0544816	0.304669
Ap5m1	3628.89	0.0444001	0.0527997	0.840914	0.400396	0.69811
Ap5s1	742.901	-0.0245449	0.0956295	-0.256667	0.797436	0.918539
Ap5z1	799.752	-0.141933	0.0864357	-1.64207	0.100576	0.404525
Apaf1	771.522	-0.0915101	0.0787987	-1.16131	0.245514	0.566727
Apba1	10484.1	-0.0016504	0.0691704	-0.0238599	0.980964	0.993576
Apba2	11282.7	-0.110521	0.0523674	-2.11049	0.0348163	0.256533
Apba3	775.746	-0.244067	0.0862342	-2.83027	0.00465082	0.110936
Apbb1	15166.6	-0.0766995	0.0657684	-1.16621	0.243532	0.564035
Apbb1ip	157.849	0.293379	0.172818	1.69762	0.0895802	0.383355
Apbb2	3797.7	0.0240318	0.0635063	0.378416	0.705122	0.877288
Apc	15390.6	-0.0253369	0.0658682	-0.38466	0.700489	0.875476
Apc2	4959.01	-0.0780074	0.0770474	-1.01246	0.311318	0.625596
Apcdd1	705.4	-0.079224	0.0917642	-0.863343	0.387949	0.688633
Apeh	2003.24	-0.0121633	0.0661644	-0.183835	0.854143	0.944664
Apex1	1019.52	0.205045	0.107066	1.91513	0.0554758	0.306825
Apex2	634.181	-0.108546	0.112546	-0.964463	0.334814	0.644998
Aph1a	2194.82	0.000396207	0.0592548	0.00668651	0.994665	0.998563
Aph1b	4034.59	0.0769393	0.0425188	1.80954	0.0703674	0.344556
Aph1c	912.391	0.0314526	0.0755867	0.416113	0.677327	0.862232
Api5	9736.55	0.0079852	0.0479102	0.16667	0.867629	0.948924
Apip	1590.41	0.0573975	0.0544853	1.05345	0.292135	0.609278
Apitd1	124.198	-0.0379011	0.180629	-0.209828	0.833802	0.936184
Aplf	545.496	0.0390449	0.0896672	0.435442	0.663242	0.856789
Apln	1217.09	0.1209	0.0796113	1.51862	0.128857	0.446368
Aplp1	17581.1	-0.0446582	0.0603664	-0.739786	0.45943	0.737745
Aplp2	49734.4	-0.0449278	0.0831101	-0.540582	0.588796	0.817145
Apmap	3135.44	0.067801	0.077225	0.877966	0.379962	0.682921
Apoa1bp	1666.17	0.0477365	0.0595276	0.801923	0.422598	0.711908
Apobec1	270.07	0.300426	0.144537	2.07854	0.0376593	0.26425
Apobec3	256.483	0.346978	0.173138	2.00405	0.0450645	0.284677
Apoc1	99.3729	0.0942302	0.188772	0.499175	0.617656	0.832604
Apod	24958.1	-0.0639777	0.0835539	-0.765706	0.443851	0.726318
Apoe	35713	-0.104524	0.0704769	-1.4831	0.138047	0.458625
Apol8	645.037	0.147567	0.0938317	1.57267	0.115794	0.427718
Apold1	355.458	0.523436	0.368371	1.42095	0.155332	0.47863
Apoo	2362.01	0.144771	0.066969	2.16176	0.0306368	0.245138
Apool	454.794	-0.0339835	0.130375	-0.26066	0.794355	0.916907
Apopt1	1219.24	0.0451918	0.0771688	0.585623	0.558129	0.799967
App	64250.4	-0.0914457	0.0755323	-1.21068	0.226017	0.548838
Appbp2	8756.53	0.0877364	0.0436207	2.01135	0.0442888	0.282088
Appl1	10343.2	-0.0275818	0.0586992	-0.469885	0.638437	0.843745
Appl2	31829.1	0.080005	0.0631505	1.26689	0.205194	0.528632
Aprt	684.522	0.0861774	0.0845191	1.01962	0.307909	0.622357
Aptx	1857	0.0904065	0.0719964	1.25571	0.209222	0.53283
Aqp1	1238.22	-0.483042	0.115057	-4.19828	2.68948e-05	0.00496531
Aqp11	491.933	0.243873	0.125296	1.94638	0.0516089	0.297784
Aqp4	28858.2	0.297296	0.0698529	4.25603	2.08085e-05	0.00424921
Aqp6	1436.36	-0.195281	0.0686193	-2.84587	0.00442905	0.108112
Aqp9	204.593	-0.231543	0.150378	-1.53974	0.123624	0.439409
Aqr	3468.94	-0.0618287	0.0947947	-0.652238	0.514248	0.774324
Ar	1307.2	-0.0651748	0.0678611	-0.960415	0.336847	0.64655
Araf	13701.3	0.0112644	0.057997	0.194225	0.846	0.941131
Arap1	2033.14	-0.286226	0.0709862	-4.03214	5.52713e-05	0.00940903
Arap2	8277.56	0.051478	0.059324	0.867743	0.385535	0.686443
Arap3	315.444	-0.213529	0.121266	-1.76082	0.0782681	0.361373
Arc	777.804	0.0881112	0.0850649	1.03581	0.30029	0.61638
Arcn1	8761.84	0.0234528	0.0502082	0.467111	0.64042	0.844955
Arel1	7516.78	-0.000877305	0.0554244	-0.0158289	0.987371	0.996045
Arf1	16691.9	0.0321585	0.0481416	0.668	0.504134	0.76775
Arf2	3881.05	0.0346924	0.046619	0.744169	0.456774	0.736481
Arf3	15886	-0.10409	0.0660764	-1.57529	0.115188	0.427459
Arf4	5006.33	0.0592954	0.0560802	1.05733	0.29036	0.607412
Arf5	1204	-0.0597733	0.0936171	-0.638487	0.523157	0.78082
Arf6	994.433	-0.0333665	0.087069	-0.383219	0.701557	0.875956
Arfgap1	4033.97	0.00665728	0.0568071	0.117191	0.906709	0.967609
Arfgap2	6478.1	-0.00303542	0.0491728	-0.0617296	0.950778	0.983617
Arfgap3	1303.31	0.00920581	0.0647985	0.142068	0.887026	0.958465
Arfgef1	10417.1	-0.0554192	0.0597867	-0.926947	0.353954	0.663183
Arfgef2	5603.48	-0.127408	0.0644075	-1.97816	0.0479109	0.290076
Arfgef3	12813.9	-0.0794193	0.0819347	-0.9693	0.332395	0.643337
Arfip1	340.402	0.206726	0.107574	1.92171	0.0546428	0.304958
Arfip2	3741.76	-0.000964539	0.0459939	-0.020971	0.983269	0.994199
Arfrp1	2770.29	0.00822501	0.046736	0.175989	0.860303	0.946642
Arglu1	11042.2	0.0743605	0.154487	0.481339	0.630275	0.839172
Arhgap1	2581.77	-0.02131	0.0545199	-0.390867	0.695896	0.873135
Arhgap10	1083.75	-0.149793	0.0807033	-1.8561	0.06344	0.328457
Arhgap11a	331.476	0.062761	0.120971	0.518809	0.603894	0.8262
Arhgap12	5969.29	0.0549949	0.0438596	1.25389	0.209884	0.533275
Arhgap15	371.725	0.258462	0.128873	2.00555	0.0449038	0.284348
Arhgap17	1937.94	-0.0392955	0.0727485	-0.540155	0.58909	0.817284
Arhgap18	487.354	-0.0729541	0.135801	-0.537215	0.591119	0.818377
Arhgap19	410.372	0.112111	0.125617	0.892482	0.372135	0.67768
Arhgap20	4980.95	0.086223	0.0631452	1.36547	0.172105	0.498993
Arhgap21	20388	0.0545183	0.0431171	1.26442	0.206078	0.529914
Arhgap22	111.953	-0.163963	0.200821	-0.816463	0.414235	0.70744
Arhgap23	5292.41	-0.012579	0.0484826	-0.259453	0.795286	0.917354
Arhgap24	235.069	-0.0456311	0.162779	-0.280326	0.779228	0.910836
Arhgap25	83.638	0.0441117	0.24387	0.180882	0.85646	0.945228
Arhgap26	14385.6	-0.0705672	0.0674761	-1.04581	0.295649	0.612234
Arhgap27	877.493	0.00267332	0.10884	0.0245619	0.980404	0.993363
Arhgap29	1789.95	-0.0205207	0.0737794	-0.278135	0.780908	0.911434
Arhgap30	174.35	0.260159	0.173115	1.50281	0.132888	0.451737
Arhgap31	4953.6	-0.132097	0.0785442	-1.68182	0.0926036	0.389891
Arhgap32	6838.25	-0.143178	0.0840351	-1.70379	0.0884202	0.380878
Arhgap33	737.14	-0.0739334	0.10294	-0.718216	0.472624	0.748685
Arhgap35	10511.6	-0.10185	0.0895758	-1.13703	0.255526	0.575336
Arhgap39	2535.07	-0.161824	0.0769933	-2.10179	0.0355715	0.259039
Arhgap4	236.569	-0.0696668	0.141334	-0.492923	0.622067	0.834403
Arhgap42	787.765	-0.238549	0.0907618	-2.6283	0.00858132	0.142196
Arhgap44	7382.78	-0.0353682	0.056545	-0.625487	0.531651	0.786201
Arhgap45	199.272	-0.199513	0.169646	-1.17605	0.239575	0.559939
Arhgap5	31183.7	0.159248	0.0753261	2.11412	0.0345053	0.255395
Arhgap6	196.495	-0.303476	0.140432	-2.16102	0.030694	0.245147
Arhgdia	7198.82	-0.025283	0.0487576	-0.518545	0.604078	0.8262
Arhgdib	370.44	-0.109999	0.140783	-0.781339	0.434603	0.721294
Arhgdig	118.516	0.0582708	0.211895	0.274998	0.783318	0.912152
Arhgef1	1972.68	-0.245414	0.0673355	-3.64464	0.000267764	0.0257786
Arhgef10	3388.43	-0.13152	0.0832173	-1.58044	0.114005	0.425507
Arhgef10l	3320.26	0.0534966	0.0464299	1.1522	0.249238	0.570342
Arhgef11	6123.16	-0.0844539	0.0636716	-1.3264	0.184708	0.509251
Arhgef12	17252.7	-0.120191	0.0786853	-1.52749	0.12664	0.444062
Arhgef15	1267.46	0.0966965	0.0931492	1.03808	0.299232	0.615172
Arhgef17	4502.98	-0.0910438	0.0537319	-1.69441	0.0901875	0.385451
Arhgef18	2918.22	-0.157553	0.0608685	-2.58842	0.00964176	0.149214
Arhgef19	793.091	-0.201921	0.106164	-1.90197	0.0571744	0.312098
Arhgef2	8207.73	0.120385	0.0401415	2.99902	0.00270847	0.0863812
Arhgef25	3747.03	-0.0443269	0.0741575	-0.59774	0.550013	0.794613
Arhgef26	3105.47	-0.0259551	0.0461893	-0.561928	0.574165	0.80883
Arhgef28	564.733	-0.146607	0.110778	-1.32343	0.185692	0.509855
Arhgef3	5550.69	0.0603154	0.0518065	1.16424	0.244326	0.565235
Arhgef33	14401.9	-0.0985406	0.0445196	-2.21342	0.0268688	0.233243
Arhgef37	1810.39	-0.328173	0.0995636	-3.29612	0.000980317	0.0512809
Arhgef4	3518.26	0.103033	0.0643865	1.60022	0.109549	0.417858
Arhgef40	1202.75	-0.0624018	0.0755483	-0.825986	0.408812	0.703729
Arhgef5	490.246	-0.317544	0.153471	-2.06908	0.0385388	0.266438
Arhgef6	971.174	0.0810261	0.0899006	0.901285	0.367437	0.674561
Arhgef7	13975.7	-0.049745	0.0588856	-0.844774	0.398237	0.696557
Arhgef9	18604	0.0190441	0.0588161	0.32379	0.746097	0.895262
Arid1a	5390.85	-0.120453	0.0791036	-1.52273	0.127827	0.444832
Arid1b	4635.92	-0.0936202	0.0687723	-1.36131	0.173417	0.499452
Arid2	4457.98	-0.0701285	0.0676821	-1.03615	0.300134	0.61638
Arid3a	782.472	0.0298439	0.080636	0.370107	0.711303	0.879849
Arid3b	400.286	0.0158487	0.119457	0.132673	0.894452	0.96145
Arid4a	3046.64	0.139896	0.0568316	2.46158	0.0138326	0.174417
Arid4b	5946.83	0.0280611	0.0436491	0.642879	0.520303	0.778909
Arid5a	816.097	-0.0461656	0.104897	-0.440103	0.659863	0.855246
Arid5b	2675.01	-0.277346	0.196455	-1.41175	0.158023	0.482048
Arih1	8959.16	-0.0898044	0.0653673	-1.37384	0.16949	0.4958
Arih2	4351.07	0.0346187	0.0436852	0.792459	0.428093	0.715745
Arl1	7481.98	0.164134	0.0653781	2.51054	0.0120546	0.165631
Arl10	442.621	-0.107958	0.095876	-1.12602	0.260158	0.579592
Arl13b	1392.77	0.0242738	0.0595152	0.407858	0.683378	0.865563
Arl14ep	3521.96	0.0791859	0.047144	1.67966	0.0930234	0.390172
Arl15	1851.33	0.120421	0.054575	2.20652	0.0273479	0.235685
Arl16	644.307	0.174883	0.112031	1.56102	0.118518	0.431777
Arl2	2483.12	-0.00198137	0.0570236	-0.0347464	0.972282	0.990647
Arl2bp	5933.27	0.0694932	0.060945	1.14026	0.254178	0.574185
Arl3	5570.87	-0.0329433	0.0478242	-0.688841	0.490923	0.760012
Arl4a	4224.73	0.0279035	0.0601941	0.463558	0.642965	0.846013
Arl4c	7090.29	-0.108495	0.0499532	-2.17193	0.0298612	0.24327
Arl4d	443.16	-0.329806	0.1019	-3.23656	0.00120979	0.0560264
Arl5a	13410	0.172334	0.0743418	2.31813	0.0204423	0.209941
Arl5b	3030.3	0.153457	0.0468319	3.27676	0.00105007	0.0529395
Arl5c	145.001	0.227621	0.198824	1.14484	0.252277	0.572712
Arl6	2613.98	0.10416	0.0633281	1.64476	0.100018	0.403397
Arl6ip1	17396.2	-0.000508588	0.0739176	-0.00688047	0.99451	0.998548
Arl6ip4	850.997	0.0477518	0.082784	0.576825	0.564058	0.803226
Arl6ip5	8040.33	0.0379408	0.0533661	0.710953	0.477113	0.750693
Arl6ip6	796.622	0.0394074	0.0861113	0.457633	0.647216	0.849092
Arl8a	4824.34	0.02952	0.0462296	0.638552	0.523114	0.78082
Arl8b	11073.7	0.0803684	0.0615267	1.30624	0.191472	0.514704
Armc1	5199.4	0.0780015	0.0599731	1.30061	0.193393	0.517345
Armc10	724.136	0.113548	0.109031	1.04143	0.297675	0.614185
Armc2	596.173	-0.132826	0.0861388	-1.542	0.123073	0.438982
Armc3	81.6634	-0.345156	0.215289	-1.60322	0.108887	0.41678
Armc4	140.437	-0.211531	0.175063	-1.20831	0.226927	0.549115
Armc5	435.463	-0.0907591	0.102329	-0.886938	0.375112	0.680234
Armc6	1036.08	-0.0582399	0.0777186	-0.749368	0.453636	0.734323
Armc7	439.797	-0.0956241	0.103805	-0.921186	0.356953	0.665473
Armc8	7979.69	0.00777078	0.047308	0.164259	0.869527	0.949984
Armc9	1560.93	-0.16553	0.0828394	-1.9982	0.0456949	0.285767
Armcx1	5012.84	0.109073	0.0626882	1.73993	0.0818712	0.366836
Armcx2	3367.28	-0.0328104	0.0519609	-0.631443	0.527751	0.783943
Armcx3	4497.57	0.0192456	0.0508233	0.378677	0.704928	0.877288
Armcx4	5343.2	0.146607	0.0705305	2.07864	0.0376509	0.26425
Armcx6	397.017	0.0205678	0.112093	0.183489	0.854414	0.944664
Armt1	1647.2	-0.0138395	0.0650091	-0.212885	0.831417	0.935951
Arnt	7610.54	0.00925056	0.0600912	0.153942	0.877655	0.954878
Arnt2	7103.96	-0.0800327	0.0500356	-1.59951	0.109706	0.417911
Arntl	2973.73	-0.124615	0.0486037	-2.5639	0.0103504	0.154711
Arntl2	457.863	-0.155188	0.0952176	-1.62983	0.103137	0.408319
Arpc1a	5754.78	0.00324529	0.0417497	0.077732	0.938041	0.979713
Arpc1b	582.243	-0.189395	0.0985436	-1.92194	0.0546132	0.304958
Arpc2	5138.39	-0.0487786	0.042503	-1.14765	0.251113	0.571296
Arpc3	4132.95	0.0133738	0.0476738	0.280527	0.779073	0.910836
Arpc4	6961.03	0.127559	0.0607021	2.1014	0.0356061	0.259043
Arpc5	2847.81	0.0697262	0.0624037	1.11734	0.263849	0.582696
Arpc5l	3399.44	0.052351	0.0698636	0.749331	0.453658	0.734323
Arpin	1076.43	0.149908	0.0757715	1.97843	0.0478806	0.290076
Arpp19	4664.47	0.00863991	0.0429093	0.201353	0.840422	0.939713
Arpp21	5453.15	0.0435674	0.0583398	0.746788	0.455192	0.7355
Arrb1	26498.2	-0.145894	0.0748752	-1.9485	0.0513554	0.297467
Arrb2	1689.62	-0.0591907	0.0666293	-0.888357	0.374349	0.679775
Arrdc1	680.147	0.011108	0.0863742	0.128603	0.897672	0.962825
Arrdc2	412.128	-0.335761	0.113676	-2.95366	0.00314031	0.0920929
Arrdc3	5610.6	0.105482	0.0744663	1.41651	0.156627	0.480475
Arrdc4	416.314	-0.0447947	0.101096	-0.44309	0.657701	0.854875
Arsa	1719.72	0.0145831	0.0743806	0.19606	0.844563	0.940959
arsb	4389.97	0.000659307	0.0523949	0.0125834	0.98996	0.996852
Arsg	2705.03	0.019804	0.0871912	0.227133	0.82032	0.930975
Arsk	1100.09	-0.131828	0.0866686	-1.52106	0.128245	0.445307
Art3	285.892	-0.169207	0.12413	-1.36314	0.172838	0.499164
Arv1	970.949	-0.0361341	0.0731248	-0.494143	0.621205	0.834191
Arvcf	1414.23	-0.0709457	0.0633371	-1.12013	0.262659	0.581418
Arxes1	810.804	0.1609	0.092927	1.73146	0.0833693	0.36956
Arxes2	2573.41	0.136619	0.0645574	2.11624	0.0343244	0.25496
As3mt	962.376	0.242516	0.0894715	2.71054	0.00671738	0.130834
Asah1	5782.19	0.10523	0.0599197	1.75618	0.0790577	0.362212
Asah2	1273.66	0.287941	0.0968122	2.97422	0.00293731	0.0894143
Asap1	3555.85	-0.0472468	0.0525298	-0.89943	0.368424	0.675466
Asap2	3136.27	-0.125906	0.0683486	-1.84211	0.0654586	0.332699
Asap3	433.266	-0.0819662	0.105684	-0.775575	0.438	0.723169
Asb1	2435.41	-0.00405773	0.0494742	-0.0820171	0.934633	0.977994
Asb13	3491.44	0.0836814	0.0707739	1.18238	0.237057	0.558716
Asb18	122.033	0.129956	0.189251	0.686685	0.492281	0.761126
Asb3	1546.55	0.0602164	0.0797061	0.755481	0.449961	0.731409
Asb5	146.708	-0.164376	0.164289	-1.00053	0.317054	0.630862
Asb6	1133.34	-0.112908	0.080646	-1.40004	0.1615	0.486542
Asb7	1478.05	0.0390513	0.0650148	0.600652	0.548072	0.793212
Asb8	2519.48	-0.0074273	0.0510599	-0.145463	0.884346	0.957611
Ascc1	974.044	0.0795389	0.0659558	1.20594	0.22784	0.550206
Ascc2	1957.87	-0.164428	0.0765224	-2.14876	0.0316537	0.248494
Ascc3	2378.62	-0.0279309	0.0646491	-0.432038	0.665714	0.857542
Ascl1	78.4073	0.256739	0.265305	0.967711	0.333189	0.643767
Asf1a	1199.39	0.145703	0.071769	2.03017	0.0423392	0.27594
Asgr1	719.343	-0.00351291	0.0903161	-0.0388957	0.968974	0.989738
Ash1l	12061.1	-0.0397254	0.0700527	-0.567078	0.570661	0.80678
Ash2l	2719.79	-0.0272456	0.0535301	-0.508976	0.610769	0.829461
Asic1	4373.05	-0.134336	0.0588273	-2.28356	0.0223974	0.216668
Asic2	1804.88	-0.131408	0.0677091	-1.94078	0.052285	0.299149
Asl	918.255	-0.343511	0.0794349	-4.32443	1.52925e-05	0.00357953
Asna1	3598.29	-0.0503499	0.0539323	-0.933576	0.350522	0.659933
Asns	5886.33	0.0314795	0.0554327	0.567886	0.570112	0.806172
Aspa	2341.93	0.197791	0.0998074	1.98173	0.0475097	0.289754
Aspg	250.907	-0.121802	0.138154	-0.881643	0.37797	0.681746
Asph	30573	0.0753922	0.0455874	1.6538	0.098169	0.398898
Asphd1	925.383	-0.0211441	0.0756932	-0.27934	0.779984	0.91088
Asphd2	1938.66	-0.0990824	0.0785855	-1.26082	0.207373	0.530907
Aspn	154.711	0.0992454	0.17567	0.564953	0.572105	0.807403
Aspscr1	1335.6	0.0393632	0.0780704	0.504201	0.61412	0.831405
Asrgl1	17596.3	0.0204539	0.0405694	0.504171	0.614141	0.831405
Ass1	880.963	0.174256	0.103843	1.67807	0.0933334	0.390436
Aste1	718.754	0.0169088	0.0859538	0.19672	0.844047	0.940716
Astn1	5638.95	-0.00122706	0.0650704	-0.0188574	0.984955	0.994859
Astn2	9053.61	-0.0843806	0.0612567	-1.37749	0.16836	0.494538
Asxl1	3091.68	-0.056627	0.0618058	-0.916209	0.359557	0.667575
Asxl2	3807.62	0.0174855	0.0498207	0.350968	0.725612	0.886435
Asxl3	264.429	-0.0744096	0.130185	-0.571569	0.567614	0.80479
Atad1	8611.13	0.144578	0.0555273	2.60373	0.00922151	0.145109
Atad2	1473.78	-0.0055968	0.0910038	-0.0615008	0.95096	0.983617
Atad2b	3409.87	-0.107264	0.0601361	-1.78368	0.0744753	0.353704
Atad3a	2439.64	-0.059204	0.0658728	-0.898763	0.368779	0.675713
Atad5	981.153	0.105395	0.0844585	1.24789	0.212071	0.535087
Atat1	1278.5	-0.196928	0.0762759	-2.58179	0.00982903	0.150225
Atcay	7077.24	-0.0663143	0.0664935	-0.997304	0.318617	0.631678
Atf1	1556.94	0.143062	0.0718239	1.99184	0.0463887	0.28677
Atf2	7648.48	0.0834889	0.0471099	1.77222	0.0763588	0.357909
Atf3	140.063	0.508495	0.167801	3.03035	0.00244274	0.0802492
Atf4	6502.21	0.0460848	0.0544636	0.846157	0.397465	0.696165
Atf5	602.979	-0.188987	0.113019	-1.67217	0.0944905	0.392951
Atf6	4850.09	0.0163855	0.0721191	0.227201	0.820267	0.930975
Atf6b	2729.94	-0.145454	0.163094	-0.891842	0.372477	0.678002
Atf7	187.656	0.00929017	0.154714	0.0600474	0.952118	0.983707
Atf7ip	8760.91	0.14601	0.051566	2.83151	0.00463282	0.110936
Atg10	533.504	0.145108	0.105546	1.37482	0.169187	0.495528
Atg101	664.013	0.0313432	0.0960777	0.326228	0.744252	0.894058
Atg12	4274.34	0.107358	0.0537168	1.9986	0.045652	0.285767
Atg13	5424.67	0.099397	0.0527046	1.88592	0.0593051	0.318575
Atg14	2004.31	0.0754665	0.0558385	1.35151	0.176531	0.501076
Atg16l1	3572.99	-0.0941378	0.0585762	-1.6071	0.108033	0.415601
Atg16l2	2406.54	-0.0680767	0.0561471	-1.21247	0.225333	0.548091
Atg2a	2181.28	-0.0486954	0.0651028	-0.747977	0.454474	0.734827
Atg2b	5390.49	-0.102526	0.0798219	-1.28443	0.198992	0.523912
Atg3	3383.54	-0.00582528	0.0552441	-0.105446	0.916022	0.971331
Atg4a	908.694	-0.116019	0.0758429	-1.52973	0.126084	0.443204
Atg4b	5519.9	0.0218787	0.0471654	0.463871	0.64274	0.845969
Atg4c	2733.51	0.0703886	0.0599156	1.1748	0.240076	0.560056
Atg4d	2124.31	-0.164574	0.08625	-1.9081	0.0563784	0.309857
Atg5	1463.02	0.147372	0.0773007	1.90648	0.0565884	0.31049
Atg7	1176.26	-0.0743341	0.076069	-0.977192	0.328474	0.640435
Atg9a	5525.99	-0.0485105	0.0557014	-0.870902	0.383807	0.684861
Athl1	394.615	-0.134768	0.114676	-1.1752	0.239913	0.560056
Atic	1608.69	-0.0601173	0.0698396	-0.860791	0.389353	0.689993
Atl1	5117.35	0.00952764	0.0424795	0.224288	0.822533	0.93147
Atl2	15396.4	0.0532002	0.0628511	0.846448	0.397303	0.696146
Atl3	3831.97	-0.0190158	0.053046	-0.358478	0.719986	0.883585
Atm	2632.55	0.0581731	0.0573689	1.01402	0.310575	0.624982
Atmin	3081.44	-0.0288855	0.0795507	-0.363108	0.716524	0.881932
Atoh7	491.876	0.376945	0.129869	2.90249	0.00370207	0.0996442
Atoh8	237.256	-0.531871	0.185414	-2.86856	0.00412345	0.104344
Atox1	1513.23	0.0798326	0.0958799	0.832631	0.405053	0.701433
Atp10a	655.998	0.240352	0.118136	2.03453	0.0418982	0.274944
Atp10b	142.605	0.299939	0.183732	1.63248	0.102578	0.407418
Atp11a	8667.84	-0.226808	0.0809493	-2.80186	0.0050809	0.115626
Atp11b	9694.91	-0.0219439	0.0593486	-0.369746	0.711571	0.879849
Atp11c	4091.75	0.00938364	0.0665083	0.14109	0.887799	0.958743
Atp13a1	2471.02	-0.198173	0.0620244	-3.19508	0.00139793	0.060079
Atp13a2	2431.03	-0.188911	0.0803181	-2.35204	0.0186709	0.201051
Atp13a3	7905.53	0.0590156	0.0595989	0.990212	0.32207	0.634307
Atp13a4	2145.34	-0.197166	0.0661097	-2.98241	0.00285984	0.0887894
Atp13a5	1176.72	-0.111075	0.0791277	-1.40374	0.160397	0.484797
Atp1a1	63741.2	-0.0516512	0.0848364	-0.608833	0.542635	0.791042
Atp1a2	77106.2	-0.197794	0.114476	-1.72782	0.0840205	0.370585
Atp1a3	70263.7	-0.194083	0.0991918	-1.95665	0.0503892	0.295263
Atp1b1	80960.5	-0.0250409	0.0520692	-0.480917	0.630576	0.839203
Atp1b2	36608.4	-0.0203372	0.0679093	-0.299475	0.764577	0.903786
Atp1b3	12377.6	-0.106236	0.0632822	-1.67877	0.0931972	0.390172
Atp2a2	81969.4	-0.153785	0.0981946	-1.56612	0.11732	0.429717
Atp2a3	12672.3	-0.0714797	0.0735144	-0.972323	0.33089	0.642321
Atp2b1	20981	-0.0970862	0.0603249	-1.60939	0.107532	0.414323
Atp2b2	40508.9	-0.123755	0.0785567	-1.57535	0.115175	0.427459
Atp2b3	22970.3	-0.035142	0.0722854	-0.486156	0.626857	0.837474
Atp2b4	3201.86	0.243937	0.0645038	3.78174	0.000155734	0.0182265
Atp2c1	11353.9	-0.0686241	0.0486336	-1.41104	0.158232	0.48235
Atp5a1	47058.5	-0.0635612	0.062446	-1.01786	0.308745	0.623276
Atp5b	60942.3	-0.0429753	0.0535179	-0.803008	0.42197	0.711908
Atp5c1	13800.2	-0.000659469	0.0432655	-0.0152424	0.987839	0.996045
Atp5d	3314.34	0.0700314	0.0639362	1.09533	0.273371	0.591861
Atp5e	4155.96	0.152094	0.0734425	2.07093	0.0383649	0.265822
Atp5f1	12582.6	0.110359	0.0681864	1.61849	0.105557	0.410783
Atp5g1	9042.12	-0.00517499	0.0432716	-0.119593	0.904805	0.966454
Atp5g2	3877.59	0.076762	0.0590818	1.29925	0.193858	0.517639
Atp5g3	8040.76	0.0242446	0.0720671	0.336417	0.736557	0.890334
Atp5h	14056.4	0.0728843	0.0625318	1.16556	0.243794	0.564304
Atp5j	7658.83	0.0794315	0.0856719	0.927159	0.353844	0.663167
Atp5j2	6808.6	0.0897459	0.0603988	1.48589	0.137308	0.457747
Atp5k	2963.89	0.0984013	0.170659	0.576594	0.564214	0.803226
Atp5l	9237.86	0.0861271	0.0676862	1.27245	0.203214	0.527579
Atp5o	9076.65	0.0703104	0.0511577	1.37439	0.169322	0.495528
Atp5s	1138.06	0.172357	0.0829531	2.07777	0.037731	0.26425
Atp5sl	2334.89	0.0209808	0.070667	0.296897	0.766545	0.904562
Atp6ap1	20149.4	-0.109096	0.0613822	-1.77732	0.0755149	0.355643
Atp6ap1l	725.975	0.181894	0.0961879	1.89103	0.0586206	0.316526
Atp6ap2	15830.3	0.0253753	0.0394087	0.643902	0.519639	0.778629
Atp6v0a1	20499.3	-0.0904461	0.0627704	-1.4409	0.149612	0.471422
Atp6v0a2	4567.77	-0.112743	0.0562016	-2.00604	0.0448518	0.284348
Atp6v0b	8988.31	-0.00332772	0.0426549	-0.0780148	0.937816	0.979713
Atp6v0d1	8201.19	-0.00357734	0.0512144	-0.0698503	0.944313	0.981548
Atp6v0e	2801.95	0.0171857	0.0524039	0.327948	0.742951	0.893382
Atp6v0e2	14311	0.192766	0.0638804	3.0176	0.00254781	0.0830763
Atp6v1a	30757.6	-0.0858394	0.0675152	-1.27141	0.203583	0.527579
Atp6v1b2	24786.7	-0.0210854	0.0430351	-0.489957	0.624164	0.836046
Atp6v1c1	11715.5	0.0174238	0.0461341	0.377677	0.70567	0.877291
Atp6v1d	10047.5	0.0639215	0.0514194	1.24314	0.213816	0.536359
Atp6v1e1	16551.6	0.109041	0.0588629	1.85245	0.063961	0.32956
Atp6v1f	4025.53	0.0647097	0.0518434	1.24818	0.211967	0.535087
Atp6v1g1	4957.4	-0.00249381	0.0632232	-0.0394445	0.968536	0.989676
Atp6v1g2	11808.4	-0.0329241	0.0552141	-0.596298	0.550976	0.795221
Atp6v1h	6958.23	0.0251864	0.0458298	0.549563	0.582619	0.81435
Atp7a	1005.92	-0.122653	0.13476	-0.910158	0.362739	0.670598
Atp7b	297.627	0.0881147	0.131314	0.671024	0.502205	0.767149
Atp8a1	13971.1	-0.00381076	0.057823	-0.0659038	0.947454	0.982351
Atp8a2	4500.2	-0.00126747	0.0724991	-0.0174825	0.986052	0.995392
Atp8b1	148.238	-0.0257052	0.160287	-0.16037	0.872589	0.952206
Atp8b2	4825.77	0.0830127	0.0473421	1.75347	0.0795221	0.363071
Atp8b5	73.6048	0.373015	0.215528	1.7307	0.0835049	0.369762
Atp9a	12303.9	-0.0492666	0.0720744	-0.683552	0.494258	0.762589
Atp9b	4111.4	-0.058501	0.0459058	-1.27437	0.202532	0.52664
Atpaf1	2706.03	0.0856589	0.0678598	1.26229	0.206844	0.53007
Atpaf2	1224.88	0.0105364	0.0714306	0.147505	0.882734	0.956988
Atpif1	4308.85	0.121012	0.0780806	1.54984	0.12118	0.436861
Atr	2605.23	0.0284793	0.055086	0.516998	0.605158	0.826809
Atraid	3858.98	0.0200063	0.0659156	0.303515	0.761498	0.902202
Atrn	9689.64	-0.0621006	0.0624055	-0.995113	0.319681	0.631977
Atrnl1	4903.07	0.0280488	0.0679065	0.41305	0.67957	0.863463
Atrx	23556	0.0475899	0.058313	0.816111	0.414437	0.70744
Atxn1	3446.9	-0.27631	0.0942875	-2.93051	0.00338408	0.0956003
Atxn10	8803.42	0.0386049	0.0490166	0.787588	0.430938	0.718211
Atxn1l	3527.19	0.0362637	0.0541417	0.669792	0.50299	0.767454
Atxn2	4535.47	-0.266123	0.0836445	-3.1816	0.00146463	0.0611413
Atxn2l	6074.23	-0.167258	0.0642323	-2.60395	0.00921549	0.145109
Atxn3	2230.63	0.108817	0.0574552	1.89395	0.0582319	0.315492
Atxn7	3431.91	-0.0352753	0.0607396	-0.580763	0.5614	0.801966
Atxn7l1	1901.43	-0.0738674	0.0676193	-1.0924	0.274657	0.592743
Atxn7l2	637.211	-0.159528	0.0880576	-1.81163	0.0700432	0.343646
Atxn7l3	5366.69	-0.012591	0.0475234	-0.264942	0.791054	0.914646
Atxn7l3b	11356.1	0.064439	0.0553768	1.16365	0.244567	0.565494
Auh	3525.56	-0.0268632	0.0531155	-0.505751	0.613032	0.830984
Aunip	82.115	-0.240102	0.304488	-0.788541	0.43038	0.717652
Aup1	2116.32	-0.0667728	0.0500358	-1.3345	0.18204	0.505896
Aurkaip1	1479.66	0.107196	0.0669065	1.60217	0.109117	0.417122
Auts2	3130.63	-0.0605375	0.0676995	-0.89421	0.37121	0.677063
Aven	578.581	-0.0322666	0.12281	-0.262736	0.792754	0.915544
Avil	216.775	-0.934844	0.496895	-1.88137	0.0599213	0.319418
Avl9	5194.41	0.0639566	0.0551872	1.1589	0.246496	0.56775
Avpi1	344.957	0.170627	0.158565	1.07607	0.281894	0.599071
AW011738	314.156	0.059315	0.121166	0.489537	0.624462	0.836188
Axin1	2431.24	-0.0234585	0.071935	-0.326107	0.744343	0.894058
Axin2	1071.85	-0.0785814	0.0698761	-1.12458	0.260766	0.580132
Axl	2474.47	0.00597931	0.08002	0.0747227	0.940435	0.980764
Azi2	7605.16	-0.0206189	0.063471	-0.324855	0.74529	0.894557
Azin1	14581.7	0.0366753	0.0456827	0.802826	0.422075	0.711908
Azin2	2112.5	0.0644037	0.0975414	0.66027	0.50908	0.77118
B2m	9524.69	0.865146	0.481915	1.79523	0.0726178	0.35005
B3galnt1	2209.51	-0.0220078	0.0518477	-0.42447	0.671223	0.859188
B3galnt2	2597.41	0.00753832	0.056389	0.133684	0.893652	0.961236
B3galt1	2352.74	-0.0316572	0.0875988	-0.361389	0.717809	0.882398
B3galt2	1654.57	-0.344933	0.18869	-1.82804	0.0675433	0.337536
B3galt4	96.8675	0.122577	0.205629	0.596107	0.551104	0.795251
B3galt5	3551.85	0.0147727	0.0540204	0.273466	0.784495	0.912152
B3galt6	379.474	0.140867	0.123289	1.14258	0.253213	0.573599
B3gat1	3311.88	-0.054429	0.0561328	-0.969646	0.332223	0.643337
B3gat2	1052.53	0.160398	0.0734653	2.18332	0.0290121	0.24071
B3gat3	4264.59	-0.058792	0.0518003	-1.13497	0.256386	0.576253
B3glct	858.744	-0.00463535	0.0702817	-0.0659538	0.947415	0.982351
B3gnt5	2108.22	0.0865632	0.0740629	1.16878	0.242492	0.562881
B3gnt9	103.075	0.199297	0.224693	0.886974	0.375093	0.680234
B3gntl1	545.526	0.177232	0.0995554	1.78024	0.0750373	0.35483
B4galnt1	2050.28	-0.0793902	0.0571788	-1.38846	0.164998	0.491433
B4galnt3	87.7928	-0.0827475	0.327525	-0.252645	0.800542	0.919929
B4galnt4	2178.2	0.0847419	0.0877784	0.965407	0.334341	0.644459
B4galt1	638.159	0.068186	0.0884883	0.770565	0.440965	0.724494
B4galt2	1218.96	-0.00882585	0.0660943	-0.133534	0.893771	0.961236
B4galt3	1750.4	0.00279403	0.0638557	0.0437554	0.965099	0.988863
B4galt4	1289.04	0.0305415	0.0648584	0.470894	0.637716	0.843507
B4galt5	4612.09	0.00732302	0.0555936	0.131724	0.895203	0.961593
B4galt6	9114.71	-0.0741853	0.0743662	-0.997568	0.318489	0.631677
B4galt7	989.786	0.0663967	0.0754415	0.880108	0.378801	0.682152
B4gat1	2907.68	0.104422	0.05606	1.86269	0.0625056	0.3261
B9d1	797.215	-0.157215	0.0717544	-2.19102	0.0284504	0.239099
B9d2	490.727	0.118382	0.0979384	1.20874	0.226762	0.549115
Baalc	3247.45	0.0109405	0.0451408	0.242364	0.808498	0.924623
Babam1	2712.91	0.0716921	0.0643602	1.11392	0.265314	0.583708
Bace1	5416.23	-0.0104252	0.0513475	-0.203033	0.83911	0.939126
Bace2	146.711	0.143658	0.169716	0.846463	0.397295	0.696146
Bach1	1673.63	0.0427259	0.055099	0.775439	0.438081	0.723169
Bach2	1127.92	-0.470712	0.119619	-3.93511	8.31593e-05	0.0119799
Bad	1111.62	0.01723	0.0765778	0.225	0.821979	0.93147
Bag1	2989.39	0.0760949	0.0505896	1.50416	0.13254	0.451256
Bag2	621.855	0.0775264	0.0958381	0.808932	0.418555	0.709309
Bag3	1027.1	-0.251782	0.116117	-2.16834	0.0301331	0.243517
Bag4	4162.54	0.0791762	0.0607649	1.30299	0.192578	0.516158
Bag5	2184.96	-0.0096883	0.0542941	-0.178441	0.858376	0.945989
Bag6	5960.42	-0.170971	0.0827336	-2.06652	0.0387792	0.266824
Bahcc1	1350.8	-0.0397722	0.0778003	-0.511209	0.609205	0.828468
Bahd1	2078.88	-0.0380879	0.0551989	-0.690013	0.490186	0.759409
Baiap2	7380.07	-0.126404	0.0650571	-1.94297	0.0520195	0.298626
Baiap2l1	201.655	-0.79043	0.183883	-4.29855	1.71923e-05	0.00385698
Baiap3	107.771	0.0505912	0.26817	0.188653	0.850365	0.942708
Bak1	496.095	-0.0697456	0.0904815	-0.770827	0.44081	0.724494
Bambi	272.443	0.104987	0.118701	0.884465	0.376445	0.680992
Banf1	1854.88	0.125323	0.0709309	1.76684	0.0772551	0.359243
Bap1	6036.41	-0.0552031	0.0477869	-1.15519	0.248011	0.56934
Barhl1	386.562	0.0744827	0.115838	0.642988	0.520232	0.778892
Barhl2	1590.97	0.19033	0.116288	1.63671	0.10169	0.406141
Basp1	338.581	-0.0755153	0.154534	-0.488664	0.62508	0.836547
Bax	1266.71	0.0273292	0.0664556	0.41124	0.680897	0.864058
Baz1a	128.478	-0.0296669	0.176777	-0.167821	0.866724	0.948435
Baz1b	14533.1	-0.0761707	0.0710453	-1.07214	0.283656	0.600298
Baz2a	6315.55	-0.014807	0.0541086	-0.273654	0.78435	0.912152
Baz2b	6260.61	-0.00391306	0.0414695	-0.0943599	0.924823	0.97519
Bbc3	249.767	0.111696	0.155545	0.718097	0.472697	0.748685
Bbip1	4374.97	0.0858804	0.0627718	1.36814	0.17127	0.497673
Bbof1	1166.87	0.0265741	0.0650514	0.408509	0.6829	0.865293
Bbox1	757.963	0.0406137	0.0817658	0.496708	0.619395	0.833063
Bbs1	2151.85	0.00147919	0.05637	0.0262407	0.979065	0.992774
Bbs10	306.503	-0.139156	0.108123	-1.28702	0.198087	0.522756
Bbs12	420.615	-0.0553744	0.120284	-0.460365	0.645254	0.847494
Bbs2	2391.61	-0.0643492	0.0633159	-1.01632	0.309477	0.624011
Bbs4	3890.58	0.0558142	0.0714845	0.780788	0.434927	0.721374
Bbs5	1479.58	0.0374398	0.0824411	0.45414	0.649728	0.850527
Bbs7	1943.35	0.10245	0.0792126	1.29335	0.19589	0.520105
Bbs9	1123.16	-0.143608	0.096169	-1.49329	0.135361	0.454953
Bbx	4307.57	0.108405	0.0426545	2.54147	0.0110388	0.160775
BC003965	1201.98	0.091899	0.0642107	1.43121	0.15237	0.474287
BC031181	3771.07	0.0608437	0.0685486	0.887599	0.374756	0.680157
Bcam	451.833	-0.159321	0.110286	-1.44462	0.148565	0.470093
Bcan	5592.57	-0.301777	0.0753761	-4.00362	6.23812e-05	0.0102212
Bcap29	2597.37	0.324963	0.0853571	3.8071	0.000140605	0.0169088
Bcap31	4314.59	-0.0625122	0.0430222	-1.45302	0.146218	0.46751
Bcar1	4323.02	-0.212371	0.0665514	-3.19109	0.00141737	0.0605177
Bcar3	1327.7	-0.190391	0.0936243	-2.03356	0.0419957	0.274944
Bcas1	10023.8	0.104388	0.0756603	1.37969	0.167682	0.493807
Bcas2	4458.66	0.0499411	0.0526157	0.949167	0.342536	0.65261
Bcas3	2565.39	-0.0784721	0.0794433	-0.987775	0.323263	0.634907
Bcat1	7248.76	-0.0101786	0.0607753	-0.167479	0.866993	0.948435
Bcat2	1312.32	-0.199558	0.0790169	-2.52551	0.0115531	0.162936
Bccip	3563.72	0.0568634	0.0716259	0.793895	0.427256	0.715313
Bcdin3d	391.031	0.0767713	0.107275	0.715651	0.474207	0.749085
Bche	619.143	0.110886	0.132241	0.838515	0.401742	0.69869
Bckdha	2330.89	0.0261162	0.061411	0.425268	0.670641	0.859188
Bckdhb	1795.46	-0.0772079	0.0695674	-1.10983	0.267073	0.585221
Bckdk	1691.82	0.0553704	0.0546982	1.01229	0.3114	0.625609
Bcl10	844.803	0.14221	0.0747148	1.90337	0.0569918	0.31153
Bcl11a	620.971	0.0189136	0.0818281	0.231138	0.817207	0.929386
Bcl2	1380.19	-0.309117	0.104656	-2.95364	0.00314049	0.0920929
Bcl2l1	6037.63	-0.0336152	0.0738533	-0.455162	0.648993	0.849948
Bcl2l11	754.12	0.249855	0.0985591	2.53508	0.0112422	0.161947
Bcl2l12	159.371	-0.0393607	0.175142	-0.224736	0.822185	0.93147
Bcl2l13	3036.1	-0.0129269	0.0510289	-0.253325	0.800017	0.919929
Bcl2l15	4967.79	0.110645	0.0563179	1.96465	0.0494547	0.293647
Bcl6	5048.03	-0.197279	0.161139	-1.22428	0.220847	0.542718
Bcl6b	250.278	0.139676	0.14298	0.976891	0.328623	0.640475
Bcl7a	5097.09	0.0345031	0.0522067	0.660894	0.50868	0.770841
Bcl7b	2609.2	0.0863328	0.0580928	1.48612	0.137247	0.457747
Bcl7c	1729.46	0.164107	0.0758061	2.16483	0.0304007	0.244718
Bcl9	2412.3	0.0203955	0.0538234	0.378934	0.704737	0.877288
Bcl9l	2224.53	-0.128545	0.0919573	-1.39788	0.16215	0.487492
Bclaf1	17957.8	0.0742225	0.0559425	1.32676	0.184586	0.509251
Bco2	150.875	0.00406637	0.158299	0.0256879	0.979506	0.993045
Bcor	1310.77	-0.0164171	0.062871	-0.261124	0.793997	0.916733
Bcorl1	1214.1	-0.025894	0.0874525	-0.296092	0.76716	0.90488
Bcr	4108.6	-0.134272	0.0879802	-1.52616	0.126971	0.444062
Bcs1l	906.808	-0.0182143	0.092127	-0.197709	0.843273	0.940174
Bdh1	3040.36	-0.00289926	0.0585219	-0.0495414	0.960488	0.986838
Bdh2	196.402	-0.0292402	0.146978	-0.198943	0.842307	0.939964
Bdkrb2	139.892	-0.224741	0.164894	-1.36294	0.172901	0.499164
Bdnf	1430.3	-0.0632868	0.0939772	-0.673427	0.500676	0.765996
Bdp1	4601.63	-0.0314005	0.0791983	-0.396479	0.691752	0.871203
Bean1	449.766	0.198671	0.097952	2.02825	0.0425349	0.276561
Becn1	4787.48	-0.00484569	0.0491541	-0.0985817	0.92147	0.973745
Begain	466.614	-0.140503	0.119103	-1.17967	0.23813	0.559396
Bend3	262.366	0.0421689	0.155482	0.271214	0.786227	0.912952
Bend4	309.2	0.105877	0.12637	0.837839	0.402121	0.699164
Bend6	12324.1	0.0923782	0.0571759	1.61568	0.106162	0.411995
Bend7	167.018	0.0857211	0.142593	0.601158	0.547735	0.793212
Bet1	1819.72	0.10607	0.0656763	1.61504	0.106303	0.412133
Bex1	1996.03	-0.038286	0.0770509	-0.496892	0.619265	0.832974
Bex2	5192.13	0.0822364	0.0743937	1.10542	0.268977	0.587331
Bex4	786.84	0.0381814	0.104066	0.366894	0.713698	0.88059
Bfar	3481.91	0.0529941	0.0654304	0.80993	0.41798	0.708996
Bfsp2	261.909	-0.79097	0.217806	-3.63154	0.000281737	0.0261916
Bgn	1127.1	0.083107	0.240552	0.345484	0.72973	0.888137
Bhlhb9	4351.21	-0.0843681	0.0594408	-1.41936	0.155793	0.479375
Bhlhe22	3140.88	-0.069451	0.0558829	-1.24279	0.213944	0.536359
Bhlhe40	4231.56	-0.00316948	0.0447167	-0.0708791	0.943494	0.981359
Bhlhe41	2485.41	0.105879	0.0684143	1.54762	0.121713	0.437341
Bicc1	646.714	-0.17301	0.128888	-1.34233	0.17949	0.503789
Bicd1	5016.94	0.0598318	0.0802628	0.745449	0.456	0.736257
Bicd2	4581.45	-0.144109	0.0909861	-1.58386	0.113226	0.424399
Bicdl1	2014.17	-0.147544	0.0779138	-1.89368	0.0582676	0.315492
Bicral	3673.83	0.0419485	0.0769936	0.54483	0.58587	0.815589
Bid	145.639	0.275167	0.198923	1.38328	0.166578	0.492778
Bin1	13651.3	-0.0684343	0.0447296	-1.52996	0.126027	0.443201
Bin2	130.52	0.235029	0.207305	1.13373	0.256907	0.576904
Bin3	734.101	0.120786	0.0922067	1.30995	0.190214	0.51391
Birc2	5508.87	-0.0445207	0.0450134	-0.989054	0.322637	0.634375
Birc3	279.164	-0.0352036	0.131654	-0.267394	0.789166	0.913895
Birc6	13992	-0.168249	0.0932278	-1.80471	0.0711197	0.34671
Birc7	73.5745	-0.0092327	0.213149	-0.0433158	0.96545	0.98899
Bivm	1795.12	-0.0081788	0.062945	-0.129936	0.896617	0.962403
Blcap	4616.7	0.013376	0.0526973	0.253826	0.79963	0.919838
Blm	789.175	0.199105	0.121821	1.63441	0.102172	0.407213
Blmh	4008.03	0.0636307	0.0485595	1.31037	0.190072	0.51391
Blnk	100.791	0.135699	0.228756	0.593203	0.553046	0.796629
Bloc1s1	1968.92	0.211184	0.0886577	2.38202	0.0172179	0.193955
Bloc1s2	1231.22	0.0646051	0.0828056	0.780202	0.435272	0.721673
Bloc1s3	439.788	0.0227323	0.0974237	0.233334	0.815502	0.928994
Bloc1s4	154.989	0.0491696	0.192528	0.255389	0.798422	0.919013
Bloc1s5	959.885	0.0844293	0.080156	1.05331	0.292198	0.609311
Bloc1s6	1121.57	0.0491593	0.0669009	0.734808	0.462457	0.740337
Blvra	1525.6	0.0924483	0.0650416	1.42137	0.155209	0.478364
Blvrb	246.846	0.00792928	0.141508	0.0560341	0.955315	0.985044
Blzf1	1886.28	0.0225099	0.0705397	0.31911	0.749643	0.897712
Bmf	1196.85	-0.0588399	0.0878103	-0.67008	0.502807	0.767404
Bmi1	5182.77	0.150727	0.0559186	2.69547	0.00702898	0.13353
Bmp1	7669	-0.017768	0.0516386	-0.344084	0.730783	0.88827
Bmp2k	1365.07	0.0449968	0.0711379	0.632529	0.527041	0.783538
Bmp4	159.915	-0.180728	0.21734	-0.831542	0.405668	0.701886
Bmp5	1527.4	0.161724	0.0735445	2.199	0.0278783	0.237467
Bmp6	665.089	-0.364865	0.146027	-2.49862	0.0124678	0.167619
Bmp7	577.652	-0.419108	0.162131	-2.58499	0.00973823	0.14947
Bmper	178.334	0.175123	0.151556	1.15549	0.247888	0.569157
Bmpr1a	6336.53	0.0100365	0.0651171	0.154129	0.877508	0.954871
Bmpr1b	2021.54	0.032614	0.0617801	0.527906	0.597565	0.822496
Bmpr2	9996.11	-0.0322852	0.0660747	-0.488617	0.625113	0.836547
Bms1	3005.76	-0.0188942	0.0523209	-0.361121	0.718009	0.882398
Bmx	131.132	-0.0515955	0.216139	-0.238715	0.811327	0.926052
Bmyc	122.066	0.0363686	0.230459	0.15781	0.874607	0.953147
Bnip1	970.864	0.0594984	0.0838491	0.709589	0.477959	0.751299
Bnip2	3851.05	-0.00753782	0.0474189	-0.158962	0.873699	0.952782
Bnip3	5158.2	0.115737	0.0633639	1.82655	0.0677673	0.338269
Bnip3l	8929.06	0.0548113	0.0559583	0.979503	0.327332	0.639348
Bnipl	99.2403	0.00672399	0.177589	0.0378625	0.969797	0.990007
Boc	4713.12	0.0104095	0.0643375	0.161796	0.871467	0.951536
Bod1	2370.81	0.020603	0.0590089	0.349151	0.726976	0.887222
Bod1l	8162.55	-0.0335924	0.0746645	-0.449912	0.652774	0.852616
Bok	322.375	-0.0768566	0.115786	-0.663781	0.50683	0.769751
Bola1	128.047	0.0427067	0.197322	0.216431	0.828652	0.934845
Bola2	727.807	0.0604985	0.0902785	0.670132	0.502774	0.767404
Bola3	850.402	0.0791722	0.0839577	0.943001	0.34568	0.655647
Bop1	1602.88	-0.0749608	0.0728977	-1.0283	0.303808	0.619135
Bora	549.948	0.193303	0.106597	1.81341	0.0697684	0.342899
Borcs5	670.981	-0.113698	0.0836691	-1.3589	0.174177	0.500012
Borcs6	413.338	-0.0216937	0.0997345	-0.217514	0.827808	0.934525
Borcs7	1209.78	0.0830337	0.0842	0.986149	0.32406	0.63599
Borcs8	88.3275	-0.08484	0.190347	-0.445712	0.655805	0.853993
Bpgm	3805.67	0.0628367	0.0560501	1.12108	0.262254	0.58117
Bphl	2178.85	-0.0256716	0.081777	-0.313922	0.75358	0.899203
Bpnt1	5114.21	0.00637392	0.0428649	0.148698	0.881792	0.956378
Bptf	10338.2	-0.0920813	0.0730941	-1.25976	0.207754	0.531368
Braf	10504.3	-0.0785868	0.0684271	-1.14847	0.250773	0.570895
Brap	2993.99	-0.0181632	0.0462435	-0.392773	0.694487	0.872639
Brat1	922.372	-0.131373	0.0899357	-1.46074	0.144087	0.464736
Brca1	98.9621	-0.147115	0.1891	-0.777974	0.436584	0.722313
Brca2	490.335	0.250419	0.129665	1.93128	0.0534485	0.301984
Brcc3	4403.01	0.0882477	0.0586582	1.50444	0.132468	0.451127
Brd1	4592.31	-0.0639175	0.0586391	-1.09002	0.275706	0.59386
Brd2	9687.75	0.0727093	0.0505	1.43979	0.149927	0.471657
Brd3	4388.34	-0.0705193	0.0570954	-1.23511	0.216789	0.538602
Brd4	3809.18	-0.13239	0.097725	-1.35472	0.175506	0.500223
Brd7	3971.35	-0.0397529	0.0455854	-0.872055	0.383178	0.684572
Brd8	6589.46	-0.00555859	0.0574576	-0.0967425	0.922931	0.97435
Brd9	4331.29	-0.105007	0.0509265	-2.06193	0.0392148	0.267865
Brdt	1390.43	0.0669391	0.0783518	0.854341	0.392916	0.692437
Bre	1186	0.019406	0.0732516	0.264922	0.791069	0.914646
Brf1	1908.96	-0.0374697	0.0650719	-0.57582	0.564737	0.803404
Brf2	503.29	-0.0166117	0.105546	-0.157389	0.874938	0.953262
Bri3	1171.14	-0.0892551	0.0737085	-1.21092	0.225926	0.548813
Bri3bp	6635.33	0.0626862	0.0423873	1.47889	0.139169	0.460548
Brinp1	6492.8	0.00370596	0.0580502	0.0638407	0.949097	0.983071
Brinp2	1191.27	-0.186039	0.0969396	-1.91912	0.0549687	0.305333
Brinp3	1745.3	-0.107288	0.0862501	-1.24392	0.213529	0.536359
Brix1	1763.73	0.0610382	0.0674242	0.905287	0.365313	0.672369
Brk1	6000.12	0.0246679	0.0672322	0.366906	0.713689	0.88059
Brms1	749.103	-0.10541	0.0775178	-1.35982	0.173888	0.499765
Brms1l	5000.79	-0.0182097	0.0475411	-0.38303	0.701698	0.875956
Brox	6112.86	0.0369699	0.0508484	0.727061	0.467189	0.744729
Brpf1	3224.08	-0.0425152	0.0563675	-0.75425	0.450699	0.731963
Brpf3	1812.11	0.010223	0.0544301	0.18782	0.851018	0.942919
Brsk1	5202.8	-0.0838602	0.0645721	-1.29871	0.194045	0.517749
Brsk2	7790.07	-0.0239923	0.0434786	-0.551818	0.581073	0.81375
Brwd1	11700.7	0.0111607	0.0477357	0.233801	0.815139	0.928815
Brwd3	2599.56	-0.0459197	0.0647963	-0.708677	0.478525	0.751919
Bscl2	3277.54	-0.0172918	0.0527607	-0.32774	0.743108	0.893426
Bsdc1	4082.84	0.116209	0.0451801	2.57212	0.0101077	0.152464
Bsg	18876.5	-0.0823537	0.0512468	-1.607	0.108054	0.415601
Bsn	14781.8	-0.21975	0.179928	-1.22132	0.221965	0.544056
Bst2	358.417	0.872037	0.532551	1.63747	0.101532	0.405911
Btaf1	6496.6	-0.246633	0.198098	-1.245	0.21313	0.536359
Btbd1	6549.88	0.0299137	0.0497888	0.600811	0.547966	0.793212
Btbd10	4594.2	-0.0477656	0.0423752	-1.12721	0.259655	0.579329
Btbd11	2195.56	-0.00562388	0.0501779	-0.112079	0.910761	0.969787
Btbd17	473.382	-0.0266865	0.121558	-0.219538	0.826231	0.933601
Btbd19	95.6843	0.172448	0.183272	0.940938	0.346737	0.6567
Btbd2	2368.07	-0.114714	0.0564398	-2.03251	0.042102	0.274974
Btbd3	30507.3	0.0546885	0.0663252	0.824552	0.409626	0.70452
Btbd6	1479.99	0.0749578	0.0693385	1.08104	0.279678	0.596654
Btbd7	3039.7	-0.0518566	0.0879534	-0.589592	0.555464	0.797733
Btbd8	2414.52	0.178607	0.0740391	2.41234	0.0158505	0.186024
Btbd9	3682.69	-0.111742	0.0827375	-1.35056	0.176835	0.501223
Btd	766.041	-0.0449895	0.0927739	-0.484937	0.627721	0.837561
Btf3	6118.21	0.138304	0.0490967	2.81697	0.00484795	0.112281
Btf3l4	4127.79	0.131207	0.0997209	1.31574	0.188262	0.513216
Btg1	7446.96	0.251426	0.0978074	2.57062	0.0101517	0.152697
Btg2	1414.44	0.413008	0.214485	1.92558	0.0541569	0.303891
Btg3	131.006	-0.0941477	0.165131	-0.570141	0.568582	0.805553
Btrc	4722.7	-0.0506961	0.0530311	-0.955969	0.339088	0.648571
Bub1b	313.07	0.212191	0.361422	0.587101	0.557136	0.799359
Bub3	4418.1	-0.00388685	0.0514213	-0.0755883	0.939747	0.980541
Bud13	691.372	0.0442551	0.0880289	0.502733	0.615152	0.831466
Bud31	2538.49	0.183612	0.0802833	2.28704	0.0221933	0.215968
Bysl	717.993	-0.0775597	0.0863836	-0.897853	0.369264	0.676022
Bzrap1	10375.8	-0.0329125	0.0530686	-0.620188	0.535134	0.78794
Bzw1	14148.9	0.127927	0.0532666	2.40164	0.0163219	0.188666
Bzw2	2615.16	-0.0515106	0.0575859	-0.894499	0.371055	0.677063
C1d	3337.21	0.158506	0.067224	2.35788	0.0183795	0.199957
C1galt1	1283.36	-0.0186967	0.0626849	-0.298266	0.7655	0.904175
C1galt1c1	1896.74	0.0548626	0.0566135	0.969073	0.332509	0.643337
C1qa	1433.55	0.155929	0.20497	0.760742	0.446811	0.72882
C1qb	1489.89	0.149271	0.187827	0.794727	0.426773	0.71525
C1qbp	1691.62	0.135894	0.0806139	1.68574	0.0918453	0.388751
C1qc	585.203	0.0597227	0.143507	0.416167	0.677288	0.862232
C1ql1	158.908	-0.204367	0.195006	-1.048	0.294638	0.611191
C1ql3	614.352	0.141045	0.0952632	1.48059	0.138717	0.459863
C1qtnf1	95.4117	-0.377242	0.194867	-1.93589	0.0528807	0.300199
C1qtnf4	1333.67	-0.0694674	0.090058	-0.771363	0.440492	0.724494
C1qtnf6	107.374	-0.0980379	0.186497	-0.52568	0.59911	0.82366
C1ra	78.619	0.207773	0.219709	0.945676	0.344314	0.654856
C1s1	74.016	0.11256	0.239045	0.470875	0.63773	0.843507
C2cd2	1160.07	0.156808	0.0671627	2.33475	0.0195564	0.205569
C2cd2l	2372.03	-0.0610361	0.0725146	-0.841708	0.399951	0.697966
C2cd3	2808.12	-0.0985075	0.0957244	-1.02907	0.303445	0.618917
C2cd5	6826.21	-0.138113	0.0681694	-2.02602	0.0427623	0.277455
C3	131.345	0.181376	0.27505	0.659429	0.50962	0.771463
C3ar1	152.95	0.353259	0.17908	1.97263	0.0485375	0.291312
C4b	2239.18	0.204279	0.407734	0.50101	0.616364	0.832059
C730034F03Rik	82.1776	-0.402763	0.193236	-2.0843	0.0371326	0.263172
CAAA01180111.1	2389.85	0.0366716	0.0672352	0.545423	0.585463	0.815412
Caap1	595.73	0.0859271	0.0912353	0.941819	0.346286	0.656225
Cab39	11628.5	0.0435575	0.0432605	1.00687	0.313999	0.627395
Cab39l	5318.02	-0.0769245	0.0644748	-1.19309	0.232833	0.554961
Cabin1	4810.07	-0.0435551	0.0537482	-0.810355	0.417736	0.70888
Cables1	1668.8	-0.519796	0.242973	-2.13931	0.0324102	0.25112
Cables2	1731.96	0.0278752	0.0658702	0.423183	0.672162	0.859444
Cabp1	10321.8	-0.259741	0.0926322	-2.804	0.00504726	0.115261
Cabp2	269.801	0.496255	0.205675	2.41281	0.0158301	0.186024
Cabp7	3604.3	-0.217893	0.0557094	-3.91124	9.18232e-05	0.0127589
Cabyr	93.1101	4.67038e-05	0.204045	0.00022889	0.999817	0.99997
Cacfd1	2854.93	-0.0038979	0.0642816	-0.0606379	0.951648	0.983707
Cachd1	1412.9	-0.336202	0.0923371	-3.64103	0.000271549	0.0257932
Cacna1a	20056.3	-0.291421	0.0829161	-3.51465	0.000440334	0.0342932
Cacna1b	4469.52	-0.0966774	0.072248	-1.33813	0.180853	0.504641
Cacna1c	5970.87	-0.210861	0.159577	-1.32138	0.186375	0.510607
Cacna1d	5729.01	-0.0251691	0.0513457	-0.490188	0.624001	0.835912
Cacna1e	12431.2	0.105273	0.080319	1.31069	0.189963	0.51391
Cacna1g	11619.4	-0.180036	0.0799164	-2.25281	0.0242714	0.223336
Cacna1h	96.624	-0.0813286	0.227999	-0.356706	0.721312	0.884254
Cacna1i	4325.28	-0.0113783	0.0739603	-0.153843	0.877733	0.954878
Cacna1s	83.1146	-0.249023	0.211679	-1.17642	0.239428	0.559933
Cacna2d1	5068.69	-0.0335113	0.0612414	-0.547199	0.584242	0.815253
Cacna2d2	9432.75	-0.0992548	0.0633286	-1.5673	0.117045	0.429395
Cacna2d3	3262.49	-0.144285	0.0527797	-2.73372	0.00626231	0.126872
Cacna2d4	187.295	-0.0186639	0.173209	-0.107754	0.914191	0.970951
Cacnb1	1079.41	-0.024355	0.0717494	-0.339445	0.734274	0.889462
Cacnb2	3349.47	0.0947393	0.0510619	1.85538	0.0635415	0.328564
Cacnb3	1550.37	-0.0468018	0.0775579	-0.603444	0.546214	0.792711
Cacnb4	35469.1	0.00977641	0.0801702	0.121946	0.902942	0.965536
Cacng2	7714.75	-0.0191381	0.0392056	-0.488146	0.625447	0.836735
Cacng3	350.305	0.00972935	0.112591	0.0864134	0.931138	0.976741
Cacng4	1468.49	-0.132544	0.0817934	-1.62047	0.105131	0.410371
Cacng5	3133.51	-0.0645324	0.0592421	-1.0893	0.276022	0.594182
Cacng7	6570.03	-0.0769181	0.0498711	-1.54234	0.122991	0.438982
Cacng8	471.53	-0.124018	0.0944218	-1.31345	0.189031	0.513557
Cactin	716.256	0.0600786	0.096111	0.625096	0.531908	0.78629
Cacul1	4735.65	0.0679616	0.0535209	1.26981	0.204151	0.52785
Cacybp	3168.65	-0.00187626	0.0638575	-0.0293819	0.97656	0.991986
Cad	1237.52	-0.276944	0.0997872	-2.77535	0.00551425	0.120267
Cadm1	7386.05	0.0548052	0.0448619	1.22164	0.221843	0.543946
Cadm2	11691.5	0.139849	0.0553337	2.52737	0.0114919	0.162886
Cadm3	44742.3	0.0321079	0.0652408	0.492145	0.622617	0.834827
Cadm4	8446.52	0.0774306	0.0740348	1.04587	0.295622	0.612234
Cadps	14568.4	-0.133951	0.0744834	-1.7984	0.072113	0.348659
Cadps2	17850.5	-0.0189302	0.0758193	-0.249675	0.802839	0.921184
Cage1	76.3192	0.0499277	0.206472	0.241814	0.808924	0.924848
Calb1	57707.6	0.145536	0.0718817	2.02466	0.042902	0.277541
Calb2	16550.7	-0.0451342	0.0668402	-0.675255	0.499514	0.765357
Calcoco1	3031.86	-0.132205	0.0651252	-2.03001	0.0423552	0.27594
Calcrl	572.946	0.145928	0.0881113	1.65618	0.0976863	0.398157
Cald1	4858.34	0.0320741	0.0579479	0.553499	0.579922	0.813027
Calhm2	119.412	-0.227901	0.200323	-1.13767	0.255259	0.575086
Calm1	92282.1	0.0792524	0.0640446	1.23746	0.215917	0.538091
Calm2	93371.6	0.11894	0.0770412	1.54385	0.122624	0.438807
Calm3	43841.8	-0.00100196	0.0748503	-0.0133862	0.98932	0.996849
Calml4	555.001	-0.286673	0.124792	-2.2972	0.0216075	0.213598
Caln1	38084.7	0.0588146	0.0594452	0.989391	0.322472	0.634375
Calr	15583	-0.461069	0.210925	-2.18593	0.0288205	0.240317
Calr3	104.362	0.318885	0.195829	1.62838	0.103444	0.408507
Calr4	105.962	-0.0824801	0.203158	-0.40599	0.68475	0.866297
Calu	8798.38	0.00358627	0.039634	0.0904848	0.927902	0.976038
Caly	1628.32	-0.208983	0.0823706	-2.53711	0.0111771	0.161889
Camk1	2227	0.0448738	0.050574	0.887291	0.374922	0.680234
Camk1d	4926.75	-0.0085582	0.0506351	-0.169017	0.865783	0.948368
Camk1g	871.961	-0.148005	0.0892121	-1.65903	0.0971099	0.396769
Camk2a	5935.12	-0.28913	0.0832562	-3.47278	0.000515103	0.036896
Camk2b	31209.8	-0.0216278	0.0659212	-0.328085	0.742847	0.893382
Camk2d	16544	-0.0747991	0.0458925	-1.62988	0.103127	0.408319
Camk2g	8075.13	0.160878	0.0762509	2.10985	0.0348716	0.256698
Camk2n1	13518.2	0.000954539	0.0752891	0.0126783	0.989884	0.996852
Camk2n2	1372.32	0.109919	0.0925875	1.18719	0.235152	0.557043
Camk4	43565.2	0.064513	0.0788837	0.817823	0.413458	0.706967
Camkk1	4144.17	0.0031312	0.0472222	0.0663077	0.947133	0.982278
Camkk2	12370.5	0.0325356	0.0530023	0.613852	0.539313	0.789956
Camkmt	1276.14	-0.0129174	0.0904401	-0.142828	0.886426	0.9582
Camkv	205.556	-0.710157	0.201037	-3.53246	0.000411705	0.0333125
Caml	2032.47	-0.00338228	0.076108	-0.0444406	0.964553	0.988636
Camsap1	6714.55	-0.00756088	0.0661181	-0.114354	0.908957	0.968667
Camsap2	12004.7	0.0269976	0.074269	0.363511	0.716223	0.881857
Camsap3	850.143	-0.22189	0.087703	-2.53001	0.0114059	0.162845
Camta1	21117.1	0.0676988	0.0492462	1.3747	0.169224	0.495528
Camta2	7304.04	-0.179813	0.0777256	-2.31343	0.0206988	0.210932
Cand1	8803.97	-0.0556341	0.054961	-1.01225	0.311421	0.625609
Cand2	481.566	0.0554753	0.114532	0.484364	0.628128	0.837844
Cant1	2594.06	-0.0306332	0.0570981	-0.536501	0.591612	0.818465
Canx	28595.8	-0.119258	0.0550339	-2.167	0.0302352	0.244041
Cap1	6569.25	-0.0377347	0.0459414	-0.821366	0.411438	0.705844
Cap2	7534.74	-0.0886708	0.0499778	-1.7742	0.0760296	0.357075
Capg	200.99	-0.107886	0.152933	-0.705447	0.480532	0.753267
Capn1	1279.77	-0.0705826	0.0671334	-1.05138	0.293085	0.609618
Capn10	1501.98	-0.0317537	0.0674748	-0.470601	0.637926	0.843532
Capn15	4461.97	-0.186429	0.0691331	-2.69667	0.00700366	0.133323
Capn2	6189.99	-0.122603	0.0577667	-2.12238	0.0338059	0.252638
Capn3	210.168	0.0533318	0.19195	0.277842	0.781134	0.911434
Capn5	1216.13	0.00731169	0.0777216	0.0940754	0.925049	0.975271
Capn7	4463.42	0.0232942	0.0443951	0.524703	0.59979	0.823849
Capns1	6927.49	-0.0681225	0.0448307	-1.51955	0.128625	0.445983
Caprin1	17712.3	-0.0913845	0.0611029	-1.49558	0.134762	0.454574
Caprin2	1428.18	0.304646	0.0825187	3.69185	0.000222631	0.0229053
Capsl	106.942	-0.0728462	0.18873	-0.385982	0.69951	0.874763
Capza1	4587.12	0.0444609	0.0434772	1.02263	0.306485	0.621024
Capza2	14500.7	0.196598	0.0728614	2.69825	0.00697058	0.133323
Capzb	6975.47	0.00410747	0.041857	0.0981308	0.921828	0.973849
Car10	9111.57	-0.122377	0.0711725	-1.71944	0.0855339	0.374192
Car11	1886.41	-0.0838082	0.0812227	-1.03183	0.302151	0.617912
Car12	1861.34	-0.41391	0.234786	-1.76293	0.0779127	0.360367
Car13	671.537	-0.16878	0.13876	-1.21635	0.223853	0.546521
Car14	1595.09	-0.230939	0.113191	-2.04026	0.0413241	0.272748
Car2	11755.3	-0.00690178	0.0520361	-0.132634	0.894483	0.96145
Car4	8481.17	0.173294	0.0563736	3.07403	0.0021119	0.0739698
Car5b	176.336	0.105932	0.146387	0.723642	0.469286	0.74625
Car7	2792.61	-0.117166	0.0621453	-1.88535	0.0593822	0.318575
Car8	117801	0.137987	0.0620325	2.22442	0.0261199	0.230467
Car9	237.154	-0.235175	0.144069	-1.63238	0.1026	0.407418
Card10	167.877	-0.0620683	0.173581	-0.357577	0.72066	0.883858
Card19	675.358	-0.611274	0.124961	-4.89172	9.99588e-07	0.000485282
Card6	107.014	-0.182226	0.182661	-0.997619	0.318464	0.631677
Carf	1494.26	0.240402	0.0904236	2.65863	0.00784602	0.138136
Carhsp1	2990.79	0.0456248	0.0566595	0.805244	0.420679	0.710783
Carkd	2728.1	-0.074741	0.0479369	-1.55916	0.11896	0.432425
Carm1	1980.22	-0.0356182	0.0582531	-0.611438	0.540909	0.790351
Carmil3	2384.94	-0.242061	0.0634459	-3.81523	0.000136054	0.0165129
Carnmt1	1057.36	-0.0311888	0.0716534	-0.435273	0.663365	0.856857
Carns1	610.888	0.101792	0.141341	0.720187	0.47141	0.748455
Cars	3332.61	-0.237657	0.0637	-3.73088	0.000190815	0.0209273
Cars2	853.982	-0.104662	0.0789528	-1.32563	0.184963	0.509454
Casc1	157.678	-0.174655	0.149116	-1.17127	0.24149	0.56166
Casc3	5142.11	-0.0957947	0.0487761	-1.96397	0.0495338	0.293647
Casc4	8237.71	0.0479907	0.0599467	0.800556	0.423389	0.712298
Casd1	5728.28	-0.0028448	0.0472204	-0.0602451	0.95196	0.983707
Cask	4025.8	-0.0234931	0.049622	-0.473441	0.635898	0.842721
Caskin1	4488.14	-0.122936	0.052225	-2.35398	0.0185737	0.200712
Caskin2	667.544	-0.217579	0.114271	-1.90407	0.0569011	0.311491
Casp1	305.71	0.673358	0.184367	3.65227	0.000259928	0.0252381
Casp12	1006.95	0.454604	0.131752	3.45045	0.00055965	0.0384078
Casp2	2014.66	0.0319468	0.0825053	0.38721	0.698601	0.874536
Casp3	905.741	0.373269	0.112089	3.3301	0.000868134	0.0490331
Casp6	281.634	0.0533746	0.126566	0.421714	0.673234	0.859945
Casp7	155.487	0.0755564	0.177942	0.424612	0.67112	0.859188
Casp8	187.072	-0.095133	0.158033	-0.601981	0.547187	0.793111
Casp8ap2	2538.1	0.0654546	0.0515226	1.27041	0.20394	0.527579
Casp9	1980.36	-0.0196834	0.0619073	-0.31795	0.750523	0.897852
Casq2	3408.11	-0.136613	0.0811063	-1.68437	0.0921095	0.389098
Cast	1873.41	0.0577858	0.0748553	0.771967	0.440134	0.724267
Casz1	113.926	-0.141735	0.192483	-0.736348	0.461519	0.739468
Cat	3093.09	0.0721047	0.0542899	1.32814	0.184131	0.50866
Catip	230.483	-0.337114	0.16505	-2.0425	0.0411023	0.272403
Catsper2	459.655	-0.234727	0.100211	-2.34232	0.0191641	0.203074
Catsperg1	77.3769	-0.122844	0.202524	-0.606563	0.544141	0.791592
Cav1	1022.88	-0.0498069	0.0662164	-0.752183	0.451941	0.732638
Cav2	1067.59	0.196438	0.0723835	2.71385	0.00665066	0.130309
Cbarp	1588.22	-0.173316	0.0797622	-2.17291	0.0297868	0.243116
Cbfa2t2	3449.52	-0.037558	0.0612335	-0.613357	0.53964	0.790056
Cbfa2t3	1824.62	0.122839	0.0815911	1.50554	0.132186	0.450673
Cbfb	1961.25	0.0669442	0.0644783	1.03824	0.299157	0.615124
Cbl	4396.27	-0.0641233	0.0891942	-0.718918	0.472192	0.74864
Cblb	2205.95	0.0705628	0.0610549	1.15573	0.247792	0.569037
Cbll1	1828.68	0.00279884	0.0547257	0.051143	0.959212	0.986686
Cbln1	24064.8	0.0953697	0.0726884	1.31203	0.189509	0.513762
Cbln3	75910.5	0.206911	0.103525	1.99866	0.045645	0.285767
Cbr1	1263.99	-0.00941718	0.0841479	-0.111912	0.910893	0.969787
Cbr2	76.5818	-0.111204	0.241136	-0.461168	0.644678	0.846907
Cbr3	117.002	-0.0345826	0.172449	-0.200538	0.84106	0.939964
Cbr4	660.128	0.0836719	0.0989255	0.845807	0.397661	0.69621
Cbs	1873.66	-0.266969	0.0843755	-3.16406	0.00155583	0.0629437
Cbwd1	1116.49	0.247978	0.0694779	3.56917	0.00035811	0.0307389
Cbx1	5620.99	0.0688359	0.0598598	1.14995	0.250164	0.570786
Cbx2	198.989	-0.172045	0.173702	-0.990463	0.321948	0.634307
Cbx3	6361.72	0.128268	0.0638228	2.00976	0.0444567	0.282746
Cbx4	807.188	0.0734741	0.0895186	0.820769	0.411778	0.706028
Cbx5	16672	0.0387314	0.0568793	0.68094	0.495909	0.76428
Cbx6	234.987	0.146781	0.122748	1.19579	0.23178	0.554701
Cbx7	5685.39	0.0680199	0.059096	1.15101	0.249729	0.570686
Cbx8	489.973	0.0710839	0.117234	0.606341	0.544288	0.791592
Cby1	1355.48	0.0100902	0.0698124	0.144533	0.885079	0.957739
Cc2d1a	1535.4	-0.070775	0.0908156	-0.779326	0.435788	0.72217
Cc2d1b	1549.4	-0.0545265	0.113407	-0.480806	0.630655	0.839203
Cc2d2a	3324.21	0.142277	0.0732381	1.94266	0.0520568	0.298626
Ccar1	7774.07	-0.0778821	0.0660714	-1.17876	0.238495	0.559396
Ccar2	4772.76	-0.12431	0.0551945	-2.25222	0.0243082	0.223336
Ccbe1	157.751	0.11767	0.182547	0.644602	0.519185	0.778341
Ccbl1	2847.14	-0.263206	0.0881159	-2.98704	0.00281693	0.088125
Ccbl2	491.266	0.132553	0.111535	1.18845	0.234658	0.556669
Ccdc106	964.081	-0.0458574	0.0886053	-0.517546	0.604775	0.826562
Ccdc107	766.192	0.0484148	0.0893106	0.542094	0.587754	0.81665
Ccdc112	630.647	0.157764	0.110675	1.42547	0.154022	0.476195
Ccdc113	108.16	-0.00434287	0.190837	-0.0227569	0.981844	0.993728
Ccdc114	405.589	-0.449169	0.142127	-3.16033	0.00157591	0.06356
Ccdc115	866.46	0.0465302	0.0787105	0.591156	0.554416	0.797244
Ccdc117	2260.59	-0.0488252	0.0959497	-0.508863	0.610848	0.829483
Ccdc12	1623.43	0.0723011	0.0890885	0.811565	0.417041	0.708855
Ccdc120	1779.28	0.10198	0.0828015	1.23162	0.218093	0.540561
Ccdc122	154.214	0.26367	0.175929	1.49873	0.133944	0.45389
Ccdc124	827.284	-0.212462	0.0918786	-2.31242	0.0207546	0.210932
Ccdc126	569.966	0.117931	0.0939542	1.2552	0.209408	0.532891
Ccdc127	6281.89	0.118306	0.0513941	2.30194	0.0213385	0.21238
Ccdc13	305.001	-0.0412076	0.152952	-0.269415	0.787611	0.913605
Ccdc130	552.515	-0.151708	0.0921656	-1.64604	0.0997565	0.402961
Ccdc134	1266.35	-0.0968369	0.0658629	-1.47028	0.141486	0.4626
Ccdc136	7466.23	-0.0512566	0.0416292	-1.23127	0.218223	0.540684
Ccdc137	1261.68	-0.0140095	0.0618463	-0.226521	0.820796	0.931111
Ccdc138	337.884	-0.0373421	0.109741	-0.340275	0.733649	0.889033
Ccdc14	438.022	0.171889	0.119217	1.44182	0.149353	0.471058
Ccdc141	1405.24	-0.0634916	0.0787783	-0.805953	0.42027	0.710624
Ccdc146	178.902	-0.298375	0.202652	-1.47236	0.140925	0.4626
Ccdc148	843.957	0.189561	0.0978476	1.93731	0.052708	0.299796
Ccdc149	2212.71	-0.000555365	0.0523878	-0.010601	0.991542	0.997556
Ccdc15	314.318	-0.0307505	0.107938	-0.28489	0.775729	0.908759
Ccdc153	352.139	-0.0136303	0.14592	-0.0934096	0.925578	0.975457
Ccdc155	148.141	0.117536	0.16968	0.692693	0.488502	0.758699
Ccdc157	1887.29	-0.130902	0.0567945	-2.30484	0.0211756	0.212047
Ccdc159	426.287	0.103192	0.111718	0.92368	0.355653	0.664232
Ccdc162	310.388	0.0441203	0.160167	0.275464	0.78296	0.912152
Ccdc163	768.365	0.017073	0.0864402	0.197513	0.843426	0.940265
Ccdc166	269.709	0.0301839	0.119379	0.252841	0.800391	0.919929
Ccdc167	3110.3	0.0541351	0.0556595	0.972612	0.330746	0.64219
Ccdc169	145.705	0.246188	0.168633	1.45991	0.144316	0.465047
Ccdc17	166.076	0.121014	0.21926	0.551921	0.581002	0.813749
Ccdc170	134.279	-0.554657	0.173796	-3.19142	0.00141574	0.0605177
Ccdc171	307.914	-0.0836819	0.126481	-0.661616	0.508217	0.770735
Ccdc173	367.729	-0.0530508	0.103495	-0.512592	0.608237	0.828468
Ccdc174	1824.41	0.153315	0.0800471	1.91532	0.0554522	0.306825
Ccdc177	391.046	0.00159293	0.103464	0.0153961	0.987716	0.996045
Ccdc18	193.655	0.450295	0.214048	2.10371	0.0354034	0.258246
Ccdc180	100.063	-0.408226	0.222814	-1.83214	0.0669303	0.336576
Ccdc181	1381.71	0.00780287	0.0752879	0.10364	0.917455	0.971469
Ccdc184	475.015	-0.115901	0.13471	-0.86038	0.38958	0.689993
Ccdc186	6502.83	0.0590612	0.0650587	0.907814	0.363976	0.671877
Ccdc187	697.05	-0.0352072	0.144999	-0.24281	0.808153	0.924564
Ccdc190	1199.1	0.0660183	0.0797685	0.827624	0.407884	0.702993
Ccdc191	871.859	-0.0357853	0.0699777	-0.511381	0.609084	0.828468
Ccdc22	2133.17	-0.234334	0.0762444	-3.07346	0.00211593	0.0739698
Ccdc25	2523.64	0.0911175	0.0632663	1.44022	0.149804	0.471513
Ccdc28a	1372.46	0.249307	0.0952268	2.61803	0.00884382	0.143575
Ccdc28b	3267.43	-0.13238	0.0541864	-2.44306	0.0145635	0.177745
Ccdc3	468.901	-0.029061	0.105933	-0.274334	0.783828	0.912152
Ccdc30	809.651	-0.182415	0.0829169	-2.19997	0.0278087	0.237462
Ccdc32	1715.19	-0.0167362	0.0602717	-0.277679	0.781259	0.911434
Ccdc34	923.732	0.0417432	0.0983968	0.424233	0.671396	0.859188
Ccdc39	1504.97	0.039409	0.0882539	0.446541	0.655206	0.85375
Ccdc40	86.9509	-0.19809	0.251907	-0.786359	0.431657	0.718862
Ccdc43	1754.82	0.0131808	0.0687645	0.191681	0.847992	0.942295
Ccdc47	7855.73	0.0254541	0.0636918	0.399645	0.689418	0.869852
Ccdc50	8314.39	0.0658551	0.0494196	1.33257	0.182673	0.506446
Ccdc51	462.096	0.0292434	0.100501	0.290976	0.77107	0.906956
Ccdc57	461.614	-0.103544	0.112106	-0.923629	0.355679	0.664232
Ccdc58	1482.44	-0.0529335	0.0597811	-0.885455	0.375911	0.680492
Ccdc59	2242.89	0.0605702	0.0557835	1.08581	0.277564	0.594853
Ccdc6	3042.23	-0.0423223	0.0637616	-0.663758	0.506845	0.769751
Ccdc60	77.2876	-0.204744	0.228916	-0.894408	0.371103	0.677063
Ccdc61	451.872	-0.0620145	0.121511	-0.510362	0.609798	0.828793
Ccdc62	442.539	0.104494	0.13434	0.777829	0.43667	0.722346
Ccdc63	741.853	-0.465689	0.123842	-3.76034	0.00016968	0.0195102
Ccdc65	131.713	0.0697628	0.207179	0.336727	0.736323	0.890298
Ccdc66	2091.39	-0.0247095	0.0696032	-0.355005	0.722586	0.884846
Ccdc69	237.233	0.133875	0.132536	1.0101	0.312447	0.626274
Ccdc71	1409.93	-0.00914057	0.0614769	-0.148683	0.881804	0.956378
Ccdc71l	753.173	0.180949	0.0856978	2.11148	0.0347315	0.256052
Ccdc74a	1986.88	0.212382	0.180481	1.17676	0.239292	0.559906
Ccdc77	1050.68	0.0166925	0.071549	0.233302	0.815527	0.928994
Ccdc8	135.173	-0.276607	0.19355	-1.42913	0.152968	0.475144
Ccdc80	186.779	-0.0247123	0.170364	-0.145056	0.884667	0.957652
Ccdc81	125.56	-0.170684	0.171369	-0.996004	0.319248	0.631923
Ccdc82	9398.11	0.0165025	0.044146	0.373816	0.708541	0.879236
Ccdc84	1003.3	-0.0188434	0.0965756	-0.195116	0.845302	0.940959
Ccdc85a	2075.27	-0.0200352	0.054477	-0.367775	0.713041	0.88059
Ccdc85c	5009.94	-0.0836135	0.049601	-1.68572	0.0918493	0.388751
Ccdc86	264.679	0.0669624	0.124334	0.53857	0.590184	0.817859
Ccdc88a	6065.21	-0.0242071	0.0636425	-0.380361	0.703677	0.877049
Ccdc88c	959.102	0.00566656	0.0836678	0.0677268	0.946003	0.981884
Ccdc9	2353.13	-0.0769322	0.0861925	-0.892562	0.372092	0.67768
Ccdc90b	1697.62	0.042116	0.076534	0.550292	0.582119	0.814129
Ccdc91	2525.56	0.000115795	0.0743658	0.0015571	0.998758	0.999749
Ccdc92	3439.34	0.0184497	0.0711704	0.259232	0.795456	0.917354
Ccdc92b	1742.71	0.0350715	0.0675312	0.519337	0.603526	0.825877
Ccdc93	2817.85	-0.160854	0.0907601	-1.7723	0.0763456	0.357909
Ccdc94	347.686	-0.0202505	0.109725	-0.184557	0.853576	0.944511
Ccdc96	116.921	-0.11784	0.186509	-0.631819	0.527505	0.783943
Ccdc97	1686.95	-0.146374	0.0685458	-2.13542	0.0327267	0.25112
Cchcr1	228.298	-0.13405	0.138757	-0.966075	0.334007	0.644182
Cck	254.162	0.174384	0.139607	1.2491	0.211627	0.535087
Cckbr	84.6114	0.154765	0.233977	0.661456	0.50832	0.770735
Ccl25	1884	-0.0829811	0.0689801	-1.20297	0.228987	0.551758
Ccl27a	4429.84	0.0466664	0.0576897	0.80892	0.418561	0.709309
Ccl6	73.4823	0.350197	0.261451	1.33944	0.180428	0.504385
Ccm2	1823.34	-0.075165	0.0626409	-1.19993	0.230165	0.552767
Ccm2l	247.945	-0.197171	0.128274	-1.5371	0.124268	0.440344
Ccna2	73.5403	-0.0035814	0.229358	-0.0156149	0.987542	0.996045
Ccnb2	169.131	-0.266723	0.218719	-1.21948	0.222663	0.54473
Ccnc	4039.91	0.11236	0.06269	1.79231	0.0730825	0.351128
Ccnd1	1374.14	0.00714046	0.0772959	0.0923783	0.926397	0.975662
Ccnd2	881.996	0.0930375	0.0856298	1.08651	0.277254	0.594543
Ccnd3	1378.08	-0.158102	0.0761907	-2.07508	0.0379793	0.265104
Ccndbp1	5979.36	0.193819	0.0861179	2.25062	0.0244094	0.223633
Ccne1	440.385	0.0795595	0.0961507	0.827446	0.407984	0.702993
Ccne2	1239.45	0.216771	0.0819774	2.64428	0.00818651	0.139543
Ccnf	284.205	0.0524226	0.121408	0.431788	0.665895	0.85759
Ccng1	4520.83	0.000744412	0.0512355	0.0145292	0.988408	0.996374
Ccng2	4720.1	0.240693	0.0584239	4.11976	3.79264e-05	0.00662852
Ccnh	3472.96	0.123299	0.05979	2.06221	0.0391881	0.267865
Ccni	15399.9	0.037039	0.0631711	0.586329	0.557655	0.799753
Ccnj	823.747	-0.0757943	0.0825005	-0.918714	0.358245	0.666547
Ccnjl	1061.72	0.106434	0.0783859	1.35782	0.174521	0.50005
Ccnk	3434.89	-0.047415	0.0475891	-0.996341	0.319084	0.631806
Ccnl1	7952.42	0.0911577	0.0595853	1.52987	0.126049	0.443201
Ccnl2	10548.3	-0.176824	0.0617771	-2.86229	0.00420594	0.105471
Ccnt1	5800.25	0.0274542	0.0514783	0.533316	0.593815	0.820041
Ccnt2	10439.6	-0.0178113	0.0540162	-0.329741	0.741596	0.892885
Ccny	5968.95	0.0178287	0.0450665	0.39561	0.692393	0.871424
Ccnyl1	1238.95	-0.00128086	0.0649156	-0.0197312	0.984258	0.994654
Ccp110	7792.96	0.0247902	0.0475881	0.520933	0.602414	0.825257
Ccpg1os	344.985	-0.0571449	0.10761	-0.531037	0.595393	0.821342
Ccr5	257.947	0.222455	0.158111	1.40695	0.159442	0.483563
Ccs	1565.33	-0.0180009	0.0594682	-0.302697	0.762121	0.90238
Ccsap	1269.33	0.0962838	0.066496	1.44796	0.147627	0.468825
Ccser1	1836.63	0.0647659	0.0732447	0.884241	0.376566	0.680992
Ccser2	8834.39	0.0718783	0.0481583	1.49254	0.135557	0.455244
Cct2	7479.13	0.0269236	0.0444599	0.605572	0.544799	0.7919
Cct3	7578.06	-0.0950246	0.0576361	-1.6487	0.0992092	0.401493
Cct4	5166.54	-0.0628099	0.0567087	-1.10759	0.268039	0.586358
Cct5	9648.2	-0.0475841	0.0531614	-0.895087	0.370741	0.677063
Cct7	9489.88	-0.080049	0.0540962	-1.47975	0.138939	0.460366
Cct8	10908	-0.0164822	0.0419933	-0.392495	0.694693	0.872639
Ccz1	2582.29	0.0379486	0.0671327	0.565277	0.571885	0.807347
Cd109	158.13	-0.0287923	0.207218	-0.138947	0.889492	0.959231
Cd14	102.961	0.0200758	0.19734	0.101732	0.918969	0.972257
Cd151	2124.51	-0.00357553	0.0650527	-0.0549635	0.956168	0.985305
Cd163	112.771	-0.192742	0.214217	-0.89975	0.368253	0.675397
Cd164	6643.66	0.0585029	0.0530836	1.10209	0.270423	0.589408
Cd164l2	205.736	-0.521399	0.167335	-3.1159	0.00183385	0.0689603
Cd180	150.439	0.388847	0.269908	1.44066	0.14968	0.471513
Cd200	2991.9	0.106037	0.0685377	1.54713	0.121832	0.437407
Cd24a	775.114	0.0786105	0.276613	0.284189	0.776265	0.909076
Cd274	315.271	0.866829	0.489988	1.76908	0.0768804	0.358885
Cd276	380.131	-0.0275814	0.130703	-0.211023	0.83287	0.935999
Cd28	135.66	0.53361	0.161028	3.31377	0.000920466	0.0498573
Cd2ap	3822.44	0.0485862	0.0624746	0.777694	0.436749	0.722386
Cd2bp2	5244.3	0.052277	0.0644698	0.810876	0.417437	0.70888
Cd300a	604.107	0.100963	0.111322	0.906942	0.364437	0.671899
Cd300d	191.372	0.405128	0.16602	2.44023	0.0146778	0.178807
Cd302	562.795	0.104325	0.0885136	1.17864	0.238543	0.559396
Cd320	488.941	0.0794082	0.103947	0.763932	0.444908	0.726695
Cd33	395.331	0.374057	0.155544	2.40483	0.0161799	0.18802
Cd34	1110.76	-0.0152653	0.0711428	-0.214573	0.8301	0.935674
Cd37	129.2	0.134868	0.194029	0.695094	0.486996	0.758404
Cd38	1408.8	0.04196	0.0708052	0.592611	0.553441	0.796674
Cd3eap	770.01	0.291059	0.0839794	3.46583	0.000528589	0.0370521
Cd44	795.363	0.118694	0.0856403	1.38596	0.16576	0.492004
Cd46	1347.7	0.390288	0.118084	3.30517	0.000949173	0.0507827
Cd47	15413.8	0.176004	0.0743026	2.36874	0.0178488	0.196938
Cd48	87.7986	0.442485	0.250373	1.7673	0.0771775	0.359243
Cd52	118.961	0.563308	0.266999	2.10977	0.0348779	0.256698
Cd53	352.609	0.217869	0.17383	1.25335	0.21008	0.533479
Cd55	446.853	-0.190418	0.148102	-1.28572	0.198542	0.523271
Cd59a	1286.26	0.173299	0.073578	2.35531	0.0185072	0.20049
Cd59b	232.568	0.170226	0.126583	1.34478	0.178697	0.503624
Cd63	4379.63	-0.0980368	0.0802084	-1.22228	0.221603	0.54366
Cd68	272.035	0.208515	0.156324	1.33386	0.182248	0.505896
Cd74	356.253	0.251204	0.403151	0.6231	0.533219	0.786833
Cd81	16271.4	-0.0222603	0.0434337	-0.512512	0.608293	0.828468
Cd82	1236.8	-0.0391454	0.0888251	-0.440702	0.659429	0.855246
Cd83	910.526	0.21346	0.125439	1.70171	0.0888095	0.381302
Cd84	241.574	0.314926	0.17811	1.76816	0.077035	0.359243
Cd86	120.879	0.253016	0.224706	1.12599	0.260171	0.579592
Cd9	3565.15	-0.012456	0.0716081	-0.173946	0.861908	0.947015
Cd93	494.042	-0.0417297	0.103593	-0.402823	0.687078	0.867955
Cd99l2	7117.45	0.114475	0.0486703	2.35205	0.0186703	0.201051
Cda	268.748	0.471507	0.18351	2.56938	0.010188	0.152797
Cdadc1	7655.76	-0.00568882	0.0539731	-0.105401	0.916058	0.971331
Cdan1	2283.51	-0.104114	0.0582867	-1.78625	0.0740595	0.353265
Cdc123	5541.87	0.0745035	0.050075	1.48784	0.136794	0.457419
Cdc14a	466.898	0.0133291	0.11164	0.119394	0.904963	0.966454
Cdc14b	2137.89	0.169362	0.0685861	2.46934	0.0135362	0.173183
Cdc16	3365.6	0.0203611	0.0581038	0.350426	0.726019	0.886587
Cdc20	88.991	-0.125266	0.207296	-0.604288	0.545652	0.792335
Cdc23	4022.78	0.0231071	0.0465392	0.496508	0.619536	0.833081
Cdc25a	1071.31	-0.00637375	0.0669786	-0.095161	0.924187	0.974871
Cdc25b	986.451	-0.0154324	0.0842248	-0.183229	0.854619	0.944664
Cdc26	2984.58	0.124076	0.0888463	1.39652	0.162558	0.48827
Cdc27	5237.2	0.0348848	0.0463913	0.751969	0.45207	0.732657
Cdc34	918.369	0.0125995	0.0723255	0.174205	0.861704	0.946902
Cdc37	5105.35	-0.124598	0.0542936	-2.29489	0.0217394	0.214171
Cdc37l1	15845.6	0.00179402	0.055829	0.0321342	0.974365	0.990897
Cdc40	3177.25	0.0286197	0.0730797	0.391623	0.695337	0.8727
Cdc42	24107.4	0.00960645	0.0423726	0.226714	0.820646	0.931111
Cdc42bpa	26253.6	-0.0344753	0.0657825	-0.524081	0.600223	0.82392
Cdc42bpb	6746.69	-0.127235	0.0556926	-2.28459	0.0223367	0.216461
Cdc42bpg	2497.34	0.00524522	0.062446	0.0839962	0.933059	0.977505
Cdc42ep1	2033.93	-0.224692	0.0762905	-2.94521	0.00322734	0.0929179
Cdc42ep2	686.409	0.204318	0.0912404	2.23933	0.0251342	0.226636
Cdc42ep3	493.271	-0.0159582	0.10371	-0.153874	0.877709	0.954878
Cdc42ep4	5636.18	-0.147992	0.0703468	-2.10375	0.0354002	0.258246
Cdc42se1	3954.39	0.0916088	0.0544748	1.68167	0.092632	0.389891
Cdc42se2	4423.1	0.0415176	0.0438398	0.947029	0.343624	0.653928
Cdc45	271.053	-0.0748556	0.119438	-0.626731	0.530836	0.785793
Cdc5l	5011.09	-0.0124458	0.0563023	-0.221052	0.825052	0.93271
Cdc7	2986.45	-0.126424	0.0648029	-1.95091	0.0510682	0.296835
Cdc73	4707.44	0.0615279	0.0596117	1.03214	0.302004	0.617911
Cdca4	423.288	0.131418	0.100368	1.30936	0.190411	0.51391
Cdh1	772.322	-0.106468	0.232769	-0.457399	0.647384	0.849092
Cdh10	1094.16	-0.034282	0.0698549	-0.49076	0.623596	0.835655
Cdh11	1869.8	0.0553877	0.06685	0.828536	0.407367	0.702993
Cdh12	689.391	0.099514	0.0768781	1.29444	0.195514	0.519942
Cdh13	604.835	0.145498	0.0966667	1.50515	0.132285	0.450711
Cdh18	4702.79	-0.126026	0.0644095	-1.95664	0.0503893	0.295263
Cdh19	1039.24	-0.0980337	0.22881	-0.42845	0.668324	0.858931
Cdh2	4826.52	-0.0581123	0.052395	-1.10912	0.267379	0.5855
Cdh20	2199.49	-0.192659	0.0593286	-3.24732	0.00116495	0.055023
Cdh22	2496.43	-0.0298812	0.0578462	-0.516562	0.605462	0.827021
Cdh23	87.8801	0.255182	0.232703	1.0966	0.272817	0.59148
Cdh24	144.618	-0.155911	0.173264	-0.899846	0.368202	0.675397
Cdh3	153.693	-0.518222	0.159464	-3.24977	0.00115498	0.055023
Cdh4	1150.07	-0.0518781	0.0744727	-0.696605	0.48605	0.757881
Cdh5	695.56	-0.225615	0.119091	-1.89448	0.0581612	0.315492
Cdh6	281.318	-0.237788	0.376545	-0.631499	0.527714	0.783943
Cdh7	6065.42	-0.0828996	0.0986953	-0.839954	0.400934	0.698389
Cdh8	3334.15	0.11236	0.0628792	1.78691	0.0739515	0.353095
Cdhr3	168.197	-0.272268	0.17898	-1.52122	0.128205	0.445286
Cdip1	13707.5	-0.0104533	0.0499881	-0.209116	0.834358	0.936527
Cdipt	3639.6	-0.0397201	0.0633971	-0.626529	0.530968	0.785811
Cdk11b	5482.9	-0.0346088	0.0711172	-0.486644	0.626511	0.837407
Cdk12	3117.51	0.072498	0.0461367	1.57137	0.116096	0.427761
Cdk13	4270.05	-0.0581551	0.058337	-0.996882	0.318822	0.631713
Cdk14	4224.82	0.0866255	0.0451456	1.9188	0.0550092	0.305405
Cdk16	18050.3	0.0145393	0.0503676	0.288664	0.772838	0.907552
Cdk17	7803.87	-0.0725133	0.0640113	-1.13282	0.25729	0.576904
Cdk18	617.348	-0.0222704	0.104778	-0.212548	0.831679	0.935999
Cdk19	11976.6	0.0305563	0.0536628	0.569413	0.569076	0.805904
Cdk2	204.901	0.0734888	0.167645	0.438359	0.661126	0.856024
Cdk20	1093.9	-0.0630966	0.068766	-0.917556	0.358852	0.666864
Cdk2ap1	2746.65	0.0308611	0.0539911	0.571597	0.567595	0.80479
Cdk2ap2	879.279	-0.188348	0.076375	-2.4661	0.0136595	0.173833
Cdk4	2106.86	0.0434456	0.0631808	0.68764	0.49168	0.760505
Cdk5	4054.85	0.0416646	0.0643281	0.647689	0.517186	0.776371
Cdk5r1	4155.34	0.133081	0.0592975	2.24429	0.024814	0.22546
Cdk5r2	711.858	-0.0665751	0.0832619	-0.799586	0.423951	0.712729
Cdk5rap1	716.748	0.141007	0.240672	0.58589	0.55795	0.799828
Cdk5rap2	5678.87	-0.120046	0.0694366	-1.72885	0.0838352	0.370585
Cdk5rap3	1212.23	0.0324194	0.10022	0.323481	0.746331	0.895297
Cdk6	86.8901	-0.0840181	0.240667	-0.349106	0.72701	0.887222
Cdk7	2064.3	0.128275	0.0522789	2.45367	0.0141409	0.175695
Cdk8	2785.04	-0.0656248	0.0599693	-1.09431	0.27382	0.592223
Cdk9	2772.76	-0.0408797	0.0531652	-0.768918	0.441942	0.724847
Cdkal1	1484.96	0.0546637	0.0752523	0.726406	0.46759	0.745187
Cdkl1	2259.14	-0.0573554	0.0792789	-0.723463	0.469395	0.74625
Cdkl2	1579.69	0.192456	0.0734503	2.62022	0.00878726	0.143085
Cdkl3	835.778	0.00523684	0.0960364	0.0545297	0.956513	0.985457
Cdkl4	136.313	-0.186941	0.205324	-0.910472	0.362573	0.670515
Cdkl5	6888.52	-0.0101111	0.0829632	-0.121875	0.902998	0.965536
Cdkn1a	1166.73	-0.749155	0.264457	-2.8328	0.00461419	0.110774
Cdkn1b	9910.27	0.0888212	0.062192	1.42818	0.153241	0.475539
Cdkn1c	158.087	-0.647846	0.186819	-3.46777	0.000524801	0.0370521
Cdkn2aip	1278.45	0.0300522	0.0905519	0.331879	0.739981	0.892444
Cdkn2aipnl	1657.65	0.074199	0.0585852	1.26651	0.20533	0.528774
Cdkn2c	200.87	0.0954249	0.146906	0.649564	0.515974	0.775618
Cdkn2d	926.402	0.0957813	0.0762031	1.25692	0.208782	0.532201
Cdnf	100.13	-0.06308	0.194079	-0.325022	0.745165	0.894557
Cdo1	492.842	0.0447584	0.106589	0.419917	0.674546	0.860343
Cdon	3281.5	0.239773	0.0909201	2.63718	0.00835987	0.140489
Cdpf1	448.786	0.179158	0.105356	1.7005	0.0890367	0.381777
Cdr2	1783.57	-0.103892	0.0561071	-1.85168	0.0640714	0.32983
Cdr2l	3658.14	-0.0681842	0.0546353	-1.24799	0.212035	0.535087
Cds1	9546.81	0.0234751	0.0443982	0.52874	0.596986	0.822182
Cds2	37021.8	-0.0814136	0.0781019	-1.0424	0.297225	0.613451
Cdv3	7994.88	-0.0102647	0.0388512	-0.264206	0.791622	0.914819
Cdyl	870.896	-0.0819161	0.0768937	-1.06532	0.286733	0.603248
Cdyl2	587.184	-0.0523738	0.0984686	-0.531883	0.594807	0.820963
Ceacam1	222.08	-0.149562	0.13374	-1.1183	0.263439	0.582419
Cebpa	145.776	-0.0873221	0.158884	-0.549596	0.582596	0.81435
Cebpg	3849.59	0.0952787	0.0591329	1.61126	0.107122	0.413576
Cebpz	3425.73	0.0706578	0.0500437	1.41192	0.157973	0.482048
Cebpzos	877.51	0.0880051	0.0872165	1.00904	0.312954	0.626352
Cecr2	1032.45	0.0325261	0.0856978	0.379544	0.704284	0.87721
Cecr5	4001.16	-0.0841685	0.0672912	-1.25081	0.211004	0.534668
Cecr6	284.518	-0.103944	0.130748	-0.794999	0.426614	0.71525
Cela1	86.6339	0.474968	0.239743	1.98116	0.0475734	0.289774
Celf1	17499.8	0.00931046	0.0649899	0.14326	0.886085	0.957956
Celf2	12333.1	0.0091376	0.0671998	0.135977	0.89184	0.96036
Celf3	2097.44	-0.302695	0.0823219	-3.67697	0.000236025	0.0236855
Celf4	15799.2	0.00857437	0.0651784	0.131552	0.895338	0.96166
Celf5	1278.87	-0.20466	0.091206	-2.24393	0.024837	0.22546
Celf6	268.098	-0.215977	0.133546	-1.61725	0.105824	0.411248
Celsr1	109.158	-0.277443	0.191888	-1.44586	0.148217	0.469785
Celsr2	5181.38	-0.118968	0.0732009	-1.62523	0.104114	0.409559
Celsr3	8558.51	-0.139181	0.0696671	-1.9978	0.0457384	0.285767
Cemip	2555.04	-0.243815	0.0928324	-2.6264	0.0086293	0.142488
Cend1	14465.3	0.084881	0.0646819	1.31228	0.189424	0.513762
Cenpc1	3557.11	0.0232311	0.0605431	0.383711	0.701193	0.875765
Cenpe	84.4406	0.17193	0.201162	0.854686	0.392725	0.692295
Cenpj	679.431	0.0305027	0.0815305	0.374126	0.708311	0.879134
Cenpk	85.3205	0.230941	0.234725	0.983879	0.325175	0.637224
Cenpl	235.446	0.176429	0.131461	1.34207	0.179574	0.503789
Cenpn	111.674	-0.0669366	0.193988	-0.345056	0.730052	0.888206
Cenpo	649.825	-0.000108737	0.0850758	-0.00127812	0.99898	0.999819
Cenpq	509.198	0.101992	0.101298	1.00685	0.314007	0.627395
Cenpt	742.598	-0.13443	0.0932858	-1.44106	0.149568	0.471422
Cenpu	205.26	-0.218287	0.146722	-1.48775	0.136816	0.457419
Cenpv	1097.46	0.11045	0.0748795	1.47503	0.140204	0.462105
Cep104	2790.03	-0.0967592	0.0694449	-1.39332	0.163522	0.489482
Cep112	219.579	-0.143142	0.146739	-0.975487	0.329319	0.640808
Cep120	6810.66	0.00351358	0.0521917	0.0673206	0.946326	0.981992
Cep126	3544.23	0.0520982	0.0516397	1.00888	0.313033	0.626352
Cep128	484.396	-0.03335	0.0963134	-0.346265	0.729143	0.88788
Cep131	619.087	0.0931951	0.118486	0.786547	0.431547	0.718861
Cep135	1326.03	-0.0534723	0.0651748	-0.820444	0.411963	0.706102
Cep152	785.202	0.0533663	0.0916074	0.582554	0.560194	0.800977
Cep162	1822.32	-0.0904936	0.0682397	-1.32611	0.184802	0.509251
Cep164	1909.56	-0.0386653	0.0568388	-0.680263	0.496338	0.76458
Cep170	13686.6	0.0345657	0.0656733	0.526329	0.59866	0.823424
Cep170b	6006.37	-0.137715	0.0770903	-1.78641	0.0740323	0.353264
Cep19	1671.02	0.0883291	0.0549985	1.60603	0.108268	0.415833
Cep192	1422.28	0.0711797	0.0607775	1.17115	0.241538	0.56166
Cep250	2553.77	-0.10959	0.0654341	-1.67482	0.0939696	0.391904
Cep290	2352.16	-0.0924507	0.077032	-1.20016	0.230078	0.552751
Cep295	3642.35	0.0563567	0.0590214	0.954853	0.339652	0.648855
Cep350	6873.36	-0.0825403	0.0743017	-1.11088	0.26662	0.584546
Cep41	308.622	-0.180661	0.136899	-1.31966	0.186947	0.511268
Cep44	1768.62	0.0306101	0.0675861	0.452905	0.650617	0.851027
Cep57	2238.09	0.0580487	0.0749771	0.774219	0.438801	0.723388
Cep57l1	464.755	-0.0190256	0.0931338	-0.204283	0.838133	0.938434
Cep63	1916.05	0.028139	0.0641596	0.438577	0.660968	0.855987
Cep68	1566.67	0.0708378	0.0620683	1.14129	0.25375	0.57397
Cep70	1816.33	0.0457386	0.0696039	0.657127	0.511099	0.772243
Cep72	1105.49	-0.0104026	0.0750993	-0.138517	0.889831	0.95944
Cep76	9518.77	0.0225199	0.0658793	0.341836	0.732474	0.888713
Cep78	1255.53	0.0104099	0.0634515	0.164061	0.869683	0.949984
Cep83	2439.98	0.00313574	0.0591545	0.0530093	0.957725	0.985948
Cep85	1935.62	-0.0162637	0.0656376	-0.24778	0.804305	0.922058
Cep85l	3279.25	0.200126	0.0580408	3.44802	0.000564713	0.0385535
Cep89	1229.36	-0.165157	0.117816	-1.40182	0.160968	0.485609
Cep95	3232.97	-0.0616434	0.0449324	-1.37191	0.17009	0.496099
Cep97	2894.4	0.0637789	0.0640226	0.996193	0.319156	0.631853
Cept1	4103.72	0.00226647	0.058637	0.0386526	0.969167	0.989781
Cercam	551.973	0.0831317	0.125804	0.660805	0.508738	0.770841
Cerk	14649.2	-0.145933	0.0703763	-2.07361	0.0381154	0.265575
Cerkl	2187.26	0.225759	0.0780339	2.89309	0.00381473	0.101017
Cers1	1568.26	-0.164587	0.0616988	-2.6676	0.00763961	0.136245
Cers2	3854.81	-0.0318086	0.0518881	-0.613023	0.539861	0.790056
Cers4	4272.02	-0.0166589	0.060831	-0.273856	0.784196	0.912152
Cers5	3599.74	-0.064758	0.0522489	-1.23941	0.215192	0.537662
Cers6	5388.32	-0.285545	0.155166	-1.84025	0.0657311	0.333771
Cetn2	1949.26	0.199476	0.0703436	2.83573	0.00457205	0.109964
Cetn3	6648.68	0.0757825	0.0577788	1.3116	0.189656	0.513762
Cetn4	321.301	0.291953	0.131731	2.21629	0.0266719	0.232244
Cfap100	493.116	-0.520604	0.104455	-4.98398	6.22884e-07	0.000336157
Cfap126	240.678	-0.0262407	0.150575	-0.17427	0.861653	0.946902
Cfap161	111.5	-0.147456	0.17983	-0.819974	0.412231	0.706236
Cfap20	1836.23	0.0486485	0.0792886	0.613563	0.539504	0.789971
Cfap206	157.884	-0.436268	0.190942	-2.28482	0.0223233	0.216461
Cfap36	3911.56	0.0483706	0.0475709	1.01681	0.309244	0.623782
Cfap43	338.959	-0.478305	0.188265	-2.5406	0.0110662	0.160816
Cfap44	600.04	-0.575537	0.148842	-3.86677	0.000110287	0.0144564
Cfap45	92.5095	-0.248164	0.235943	-1.0518	0.292892	0.609618
Cfap46	469.204	-0.133906	0.105602	-1.26802	0.20479	0.528285
Cfap52	263.205	-0.378858	0.159674	-2.3727	0.0176585	0.196504
Cfap53	176.439	0.330218	0.180926	1.82516	0.0679776	0.338579
Cfap54	211.139	-0.358594	0.227199	-1.57833	0.114491	0.426219
Cfap61	127.524	-0.182844	0.197714	-0.924793	0.355074	0.663602
Cfap65	509.666	-0.336245	0.148107	-2.27028	0.0231904	0.218908
Cfap69	1363.13	-0.18596	0.0943902	-1.97012	0.0488245	0.292234
Cfap70	146.173	-0.511706	0.211408	-2.42047	0.0155007	0.18403
Cfap74	2054.44	-0.507006	0.101773	-4.98174	6.30158e-07	0.000336157
Cfap97	2609.19	0.0504516	0.059569	0.846944	0.397026	0.696031
Cfap99	384.111	-0.0489309	0.107042	-0.457117	0.647587	0.849092
Cfdp1	3637.86	-0.026598	0.0535754	-0.496459	0.619571	0.833081
Cfh	3194.25	-0.079355	0.15146	-0.523935	0.600324	0.82392
Cfl1	23628.6	0.0763656	0.0576488	1.32467	0.185281	0.509583
Cfl2	6840.79	0.176061	0.066292	2.65585	0.00791097	0.138263
Cflar	2818.4	-0.0280301	0.0672377	-0.41688	0.676766	0.861748
Cfp	1226.82	-0.175659	0.0889951	-1.97381	0.0484036	0.291155
Cggbp1	6183.97	0.0809019	0.0738797	1.09505	0.273496	0.591861
Cgn	732.137	-0.261482	0.104807	-2.49489	0.0125998	0.168095
Cgnl1	4937.71	-0.320649	0.0929202	-3.4508	0.00055892	0.0384078
Cgref1	166.535	0.478253	0.184366	2.59404	0.00948555	0.147844
Cgrrf1	2136.84	0.0194848	0.0622792	0.312862	0.754386	0.899483
CH25-588N10.2	911.567	0.166103	0.112944	1.47066	0.141382	0.4626
CH36-200G6.4	4692.21	0.0233236	0.0908772	0.256649	0.79745	0.918539
Chac1	224.788	0.0854435	0.132792	0.643437	0.51994	0.778722
Chac2	812.495	0.0481588	0.0878861	0.547969	0.583713	0.814917
Chadl	389.932	-0.00108777	0.110479	-0.009846	0.992144	0.997728
Chaf1a	313.926	0.296168	0.167629	1.76681	0.0772594	0.359243
Champ1	2436.98	0.0111722	0.0742734	0.15042	0.880433	0.95607
Chchd1	1574.27	0.251076	0.0866102	2.89893	0.00374444	0.100168
Chchd10	803.271	0.043091	0.10051	0.428723	0.668124	0.858931
Chchd3	3156.14	-0.0541541	0.0589329	-0.918913	0.358141	0.666547
Chchd4	1201.69	0.110661	0.0651405	1.6988	0.0893564	0.382647
Chchd5	555.071	0.138018	0.0918968	1.50188	0.133127	0.452198
Chchd6	1048.11	0.022262	0.0640959	0.347323	0.728349	0.887698
Chchd7	3927.71	0.0751865	0.0881311	0.853121	0.393592	0.693111
Chd1	10380.6	0.0758219	0.0403928	1.87712	0.0605021	0.321338
Chd1l	897.672	-0.0101342	0.0715276	-0.141682	0.887331	0.958598
Chd2	9930.42	0.0601201	0.0578293	1.03961	0.298519	0.61496
Chd3	12428.3	-0.122042	0.0665981	-1.83251	0.0668755	0.336576
Chd3os	4659.46	0.16189	0.0703534	2.3011	0.0213861	0.212693
Chd4	12870.9	0.0304118	0.059863	0.508024	0.611436	0.829852
Chd5	3344.91	-0.173723	0.087083	-1.99491	0.0460524	0.286228
Chd6	9725.04	-0.0587978	0.0607665	-0.967602	0.333243	0.643767
Chd7	14173.3	0.00826607	0.0632792	0.130629	0.896069	0.961972
Chd8	8330.42	-0.0837323	0.069604	-1.20298	0.228984	0.551758
Chd9	12153.1	-0.289489	0.074683	-3.87624	0.000106083	0.0141891
CHDC2	149.145	-0.254574	0.179082	-1.42155	0.155156	0.478311
Chdh	541.763	-0.340718	0.142937	-2.38369	0.0171401	0.193955
Chek1	87.2899	0.195794	0.189003	1.03593	0.300234	0.61638
Chek2	205.294	0.0309559	0.138015	0.224294	0.822528	0.93147
Cherp	2140.61	-0.311979	0.0643746	-4.84631	1.25781e-06	0.00054958
Chfr	4520.59	-0.0481584	0.052813	-0.911866	0.361839	0.669914
Chga	3877.5	-0.0790804	0.0895195	-0.883388	0.377027	0.681194
Chgb	39412.2	-0.141563	0.0928209	-1.52512	0.12723	0.444062
Chic1	4117.82	0.0855188	0.0523647	1.63314	0.10244	0.407418
Chic2	1548	0.0059099	0.0793744	0.074456	0.940648	0.980777
Chid1	2793.52	0.044201	0.0570988	0.774114	0.438863	0.723388
Chil1	503.037	-0.0915622	0.112725	-0.81226	0.416642	0.70853
Chil5	860.896	0.0741604	0.102186	0.725736	0.468001	0.745303
Chka	11426.7	-0.00430186	0.0634398	-0.0678101	0.945937	0.981884
Chkb	80.1506	-0.233782	0.262167	-0.89173	0.372538	0.678002
Chl1	16661.5	0.0527604	0.0715669	0.737217	0.46099	0.739163
Chm	4943.01	0.0962966	0.0586598	1.64161	0.100671	0.404659
Chmp1a	2937.24	-0.0170825	0.0541232	-0.315623	0.752289	0.898773
Chmp2a	4968.17	0.0555471	0.0491275	1.13067	0.258193	0.57764
Chmp2b	2263.9	0.105235	0.0641296	1.64097	0.100803	0.404943
Chmp3	8613.37	0.11833	0.0762968	1.55092	0.120921	0.4367
Chmp4b	7299.16	0.0236762	0.0493645	0.47962	0.631498	0.839805
Chmp5	6448.79	0.0743474	0.0515441	1.4424	0.149189	0.47088
Chmp6	717.577	-0.0225519	0.107839	-0.209125	0.83435	0.936527
Chmp7	4090.23	0.0211007	0.0436447	0.483464	0.628766	0.838053
Chn1	9078.99	0.0954371	0.0471144	2.02565	0.042801	0.277455
Chn2	36981.7	0.180718	0.080076	2.25683	0.0240186	0.222641
Chordc1	7736.2	-0.106264	0.0890065	-1.19389	0.232522	0.554838
Chp1	7585.36	-0.0171086	0.0595695	-0.287204	0.773956	0.907994
Chpf	857.949	-0.12977	0.110891	-1.17025	0.241901	0.562106
Chpf2	1691.69	-0.107184	0.080825	-1.32612	0.184799	0.509251
Chpt1	12968.1	0.146422	0.0672651	2.17679	0.0294965	0.241953
Chrac1	706.754	0.16642	0.140649	1.18323	0.236719	0.558681
Chrd	1379.87	-0.000967088	0.0969144	-0.00997879	0.992038	0.997728
Chrdl1	580.379	0.104407	0.102097	1.02263	0.306482	0.621024
Chrm2	413.133	0.103866	0.110024	0.944029	0.345155	0.655314
Chrm3	96.7227	0.123882	0.205358	0.603247	0.546344	0.792802
Chrna3	75.0632	-0.0680296	0.204305	-0.33298	0.739149	0.892125
Chrna4	471.716	-0.0496065	0.119842	-0.413931	0.678924	0.863343
Chrna7	284.023	0.00501804	0.153037	0.0327897	0.973842	0.990897
Chrnb2	5278.38	-0.0203752	0.0648856	-0.314018	0.753508	0.899203
Chrnb4	80.0763	0.21801	0.234639	0.929128	0.352823	0.662389
Chst1	1153.65	-0.143866	0.0699757	-2.05594	0.0397884	0.269533
Chst10	5272.47	0.0466544	0.0491226	0.949755	0.342237	0.652231
Chst11	2835.76	-0.00780401	0.0665129	-0.117331	0.906598	0.967569
Chst12	425.226	-0.0870788	0.107182	-0.81244	0.416539	0.70853
[truncated: 11,108 more rows]

## Sheet: 19_MONTHS
Genes	baseMean	log2FoldChange	lfcSE	stat	pvalue	padj
0610009O20Rik	3591.27	-0.0396051	0.0481954	-0.821762	0.411212	0.755198
1700028P14Rik	166.106	0.22341	0.126136	1.77118	0.0765308	0.386547
1810055G02Rik	1137.95	0.0488452	0.0592488	0.824409	0.409707	0.754489
2410015M20Rik	1818.83	-0.0685103	0.0748841	-0.914885	0.360252	0.718284
2510009E07Rik	3931.73	0.000873919	0.0586274	0.0149063	0.988107	0.996606
2700062C07Rik	701.051	-0.0325124	0.0863584	-0.376482	0.706559	0.904599
2810403A07Rik	7535.33	0.0773223	0.0800263	0.966211	0.333939	0.699883
3110082I17Rik	351.142	-0.14185	0.149462	-0.949072	0.342584	0.704997
4930518I15Rik	159.42	0.0773316	0.132536	0.583477	0.559572	0.838544
8030462N17Rik	5154.96	0.112846	0.0409431	2.75616	0.00584844	0.105119
9130011E15Rik	1215.73	-0.0474692	0.0604313	-0.785507	0.432157	0.765591
9930104L06Rik	2324.27	-0.0324918	0.0546104	-0.594975	0.55186	0.833806
9930111J21Rik2	171.499	0.142001	0.129623	1.09549	0.273303	0.648245
A2m	6832.18	0.247191	0.123107	2.00794	0.0446495	0.299787
A3galt2	340.64	0.0185399	0.127542	0.145362	0.884425	0.968985
A4galt	230.262	0.181246	0.140031	1.29433	0.195553	0.569135
Aaas	1298.39	0.0797892	0.0542061	1.47196	0.141032	0.495722
Aacs	1470.89	-0.0878734	0.0513498	-1.71127	0.087031	0.406368
Aaed1	2035.59	0.0369802	0.0550864	0.671313	0.502021	0.807824
Aagab	3645.68	-0.0258657	0.0496122	-0.521358	0.602117	0.855832
Aak1	29681	0.0508251	0.0461643	1.10096	0.270913	0.646729
Aamdc	1221.85	-0.00404989	0.0551184	-0.0734763	0.941427	0.984055
Aamp	7905.85	-0.104005	0.0619046	-1.68009	0.0929404	0.417095
Aanat	39.2302	0.649331	0.252918	2.56736	0.0102477	0.140211
Aar2	2769.13	0.0302748	0.0661523	0.457653	0.647202	0.879337
Aard	251.546	-0.0858202	0.127021	-0.67564	0.499269	0.806262
Aars	9548.98	-0.00894348	0.0553435	-0.161599	0.871621	0.962643
Aars2	1540.48	-0.0828344	0.0585252	-1.41536	0.156962	0.517809
Aasdh	1025.92	0.106165	0.0751316	1.41305	0.157642	0.519181
Aasdhppt	2679.63	0.0508064	0.0454397	1.11811	0.263521	0.640268
Aass	845.259	0.139577	0.07878	1.77173	0.0764397	0.386416
Aatf	2442.38	-0.0244694	0.0638739	-0.383089	0.701654	0.901559
Aatk	9450.17	-0.0899358	0.0516762	-1.74037	0.0817936	0.39622
Abat	26654	-0.00969245	0.0494075	-0.196173	0.844474	0.953779
Abca1	4895.92	0.0299641	0.0544946	0.549853	0.58242	0.846998
Abca2	21588.9	-0.114125	0.071918	-1.58688	0.112539	0.447948
Abca3	4901.67	0.0199809	0.0593521	0.336651	0.73638	0.914956
Abca4	950.011	0.404007	0.104376	3.87069	0.000108528	0.0118919
Abca5	5878.99	0.151242	0.0551649	2.74164	0.00611337	0.10655
Abca6	192.308	0.0744161	0.163087	0.456297	0.648176	0.879659
Abca7	3897.91	-0.0136735	0.0659488	-0.207335	0.835748	0.95066
Abca8a	1426.24	0.286019	0.079579	3.59415	0.000325454	0.0210178
Abca8b	3373.17	0.0879828	0.0774072	1.13662	0.255696	0.634988
Abca9	686.811	0.322329	0.106769	3.01894	0.00253659	0.0701054
Abcb10	2009.99	-0.0289757	0.0502156	-0.577026	0.563922	0.840221
Abcb1a	2109.77	0.0799285	0.0612745	1.30443	0.192086	0.563856
Abcb1b	269.089	-0.0190591	0.0985882	-0.193321	0.846708	0.954496
Abcb4	152.189	-0.1742	0.14222	-1.22486	0.220627	0.597759
Abcb6	818.041	0.049378	0.0828056	0.596313	0.550966	0.83345
Abcb7	4873.47	0.0199017	0.0469867	0.42356	0.671886	0.88744
Abcb8	1581.68	0.00428188	0.0638098	0.0671038	0.946499	0.984059
Abcb9	1515.36	-0.212221	0.066014	-3.21479	0.00130539	0.0482058
Abcc1	2106.09	0.0221276	0.0478293	0.462636	0.643625	0.877241
Abcc10	797.041	-0.023658	0.0849351	-0.278542	0.780597	0.933031
Abcc12	1050.92	-0.477646	0.0931553	-5.12742	2.93746e-07	0.000154173
Abcc3	71.6705	-0.340696	0.199858	-1.70469	0.0882517	0.40986
Abcc4	864.686	0.0294504	0.07298	0.403541	0.686551	0.896533
Abcc5	11911.8	0.0586003	0.0515064	1.13773	0.255234	0.634876
Abcc6	72.8083	0.00234352	0.180635	0.0129738	0.989649	0.997032
Abcc8	3302.58	0.00299105	0.0462713	0.0646416	0.948459	0.984684
Abcc9	615.374	0.0356894	0.0792501	0.45034	0.652466	0.880937
Abcd1	945.58	-0.0229856	0.0575401	-0.399472	0.689546	0.896991
Abcd2	4666.44	0.00570697	0.0554954	0.102837	0.918092	0.978633
Abcd3	6761.42	0.0708683	0.0316925	2.23612	0.025344	0.224518
Abcd4	1199.18	0.0191552	0.0647561	0.295806	0.767378	0.927669
Abce1	7622.76	0.0357678	0.0415206	0.861448	0.388991	0.739941
Abcf1	4015.23	-0.159643	0.0832799	-1.91695	0.0552446	0.329788
Abcf2	5416.95	-0.0291194	0.0345762	-0.842181	0.399687	0.747884
Abcf3	5516.39	0.00844307	0.0397355	0.212481	0.831731	0.949232
Abcg1	4248.82	-0.10349	0.0513831	-2.01408	0.0440006	0.297786
Abcg2	1364.21	0.0958721	0.0651425	1.47173	0.141094	0.495722
Abcg4	2916.98	0.0436012	0.0511126	0.853042	0.393636	0.742666
Abhd10	2714.06	0.0370735	0.0419469	0.883822	0.376792	0.731382
Abhd11	726.461	-0.190015	0.0693261	-2.74089	0.00612729	0.106653
Abhd12	7442.25	-0.0196311	0.049222	-0.398828	0.69002	0.897179
Abhd13	3279.09	0.0286236	0.0449342	0.63701	0.524118	0.819559
Abhd14a	1385.05	0.109355	0.0631604	1.73138	0.0833832	0.399379
Abhd14b	1846.53	-0.00641089	0.062889	-0.10194	0.918804	0.978633
Abhd15	333.334	-0.104526	0.645635	-0.161896	0.871388	0.962486
Abhd16a	7640.66	-0.179131	0.0558314	-3.20843	0.0013346	0.0486023
Abhd17a	2144.53	-0.110733	0.0594098	-1.86388	0.0623389	0.349008
Abhd17b	3243.47	0.137664	0.0461061	2.9858	0.0028284	0.0742831
Abhd17c	948.318	0.0089584	0.0880202	0.101777	0.918934	0.978633
Abhd2	5533.54	0.200187	0.0828612	2.41593	0.0156952	0.177311
Abhd3	5690.4	0.0182691	0.045473	0.401757	0.687863	0.896589
Abhd4	4998.69	-0.00106022	0.129142	-0.00820966	0.99345	0.997575
Abhd5	1377.5	0.0978291	0.0591927	1.65272	0.0983871	0.428976
Abhd6	3053.88	0.0708059	0.0508436	1.39262	0.163734	0.527019
Abhd8	4186.37	-0.119971	0.0610644	-1.96466	0.0494536	0.313151
Abi1	7161.97	0.0278643	0.0323291	0.861894	0.388746	0.739912
Abi2	6428.32	0.0210104	0.0393574	0.533837	0.593454	0.852207
Abi3	147.631	0.189957	0.143074	1.32768	0.184284	0.552497
Abi3bp	1380.35	0.168627	0.088938	1.896	0.0579598	0.336872
Abl1	3372.57	-0.0545145	0.0492206	-1.10755	0.268054	0.64484
Abl2	3978.37	-0.0816462	0.0461444	-1.76936	0.0768332	0.386605
Ablim1	28892.2	-0.0106974	0.0462217	-0.231438	0.816975	0.943844
Ablim2	5937.88	-0.0783231	0.044111	-1.77559	0.0758007	0.38441
Ablim3	7042.9	-0.01116	0.0500761	-0.22286	0.823644	0.94608
Abr	12409.8	-0.143898	0.0510937	-2.81635	0.00485721	0.0958735
Abracl	332.516	0.0254604	0.109972	0.231517	0.816913	0.943844
Abt1	675.347	-0.130557	0.0893243	-1.46161	0.143848	0.499882
Abtb1	2443.32	-0.0475899	0.0714856	-0.665727	0.505586	0.809616
Abtb2	620.319	-0.0965907	0.0706391	-1.36738	0.171505	0.534301
AC074312.5	784.184	-0.0833617	0.0793297	-1.05083	0.293338	0.666471
AC074335.4	145.525	0.197027	0.178556	1.10345	0.269832	0.646074
AC090443.3	1864.79	-0.0302037	0.150458	-0.200745	0.840898	0.951902
AC092855.1	213.251	-0.12241	0.136446	-0.897127	0.369651	0.726452
AC099860.1	2131.16	0.0858732	0.0620632	1.38364	0.166468	0.529744
AC102077.1	254.257	-0.154988	0.104843	-1.47829	0.139329	0.493784
AC102096.1	2052.94	-0.0299312	0.044756	-0.668764	0.503646	0.808458
AC102225.2	138.024	0.119218	0.150435	0.792487	0.428077	0.763329
AC102232.1	96.9785	0.320382	0.185588	1.72631	0.0842923	0.401003
AC102506.1	559.784	0.015985	0.112715	0.141817	0.887224	0.969893
AC102628.1	536.364	0.101147	0.0803872	1.25825	0.2083	0.584015
AC103620.3	675.315	-0.0687777	0.121647	-0.565387	0.57181	0.843132
AC103635.1	490.893	0.116989	0.251984	0.46427	0.642455	0.876808
AC104325.1	6485.15	-0.128444	0.0420674	-3.05329	0.0022635	0.0658566
AC107707.3	263.318	-0.195348	0.124465	-1.56951	0.11653	0.455286
AC109152.2	815.316	0.0322385	0.0710593	0.453684	0.650056	0.879906
AC110211.1	74.3167	-0.162826	0.240058	-0.678277	0.497596	0.805701
AC110508.1	904.289	0.0254037	0.0772253	0.328956	0.742189	0.917051
AC110885.1	54.1318	0.734806	0.319558	2.29945	0.0214795	0.205662
AC113182.4	775.931	-0.0875644	0.0666647	-1.3135	0.189013	0.558576
AC114005.5	12480.8	-0.0722511	0.0706579	-1.02255	0.306522	0.67959
AC114558.6	503.933	0.220827	0.0959348	2.30185	0.0213439	0.20485
AC114920.2	2414.96	-0.0189199	0.0632601	-0.299081	0.764879	0.926888
AC116475.2	60.8467	-0.469135	0.275839	-1.70076	0.088989	0.411059
AC116718.1	344.868	0.0222761	0.109872	0.202747	0.839333	0.951591
AC121113.1	5046.89	0.084261	0.0447028	1.88492	0.0594411	0.341407
AC121838.2	831.102	-0.132512	0.0824468	-1.60724	0.108003	0.442743
AC122423.2	269.914	0.266272	0.108569	2.45257	0.0141841	0.167694
AC122462.1	190.869	-0.0374258	0.121688	-0.307555	0.758421	0.923857
AC123679.2	5028.38	0.0345341	0.0548438	0.629681	0.528903	0.821616
AC123684.1	1080.49	-0.0489156	0.0578684	-0.845291	0.397948	0.746426
AC123686.4	923.145	-0.124627	0.0765014	-1.62908	0.103295	0.438227
AC124566.2	1317.22	0.0686435	0.0548889	1.25059	0.211084	0.587049
AC124713.2	2094.48	0.0428248	0.0531814	0.805258	0.420671	0.759439
AC124992.1	118.326	0.169756	0.19829	0.8561	0.391942	0.741459
AC125061.1	3218.99	-0.0921634	0.0427556	-2.15559	0.031116	0.249777
AC126938.1	13808.5	-0.0646049	0.0576096	-1.12143	0.262106	0.639066
AC127333.1	1417.51	0.0855698	0.0531155	1.61101	0.107176	0.442743
AC127339.2	737.765	0.0206598	0.0825056	0.250404	0.802275	0.938935
AC129188.1	707.644	-0.132423	0.0836357	-1.58333	0.113346	0.449749
AC129337.1	1128.64	0.0214212	0.0682886	0.313686	0.75376	0.922397
AC130827.2	5070.2	0.00748134	0.058604	0.127659	0.898419	0.973342
AC131791.1	72.8158	0.0103265	0.188634	0.0547439	0.956343	0.9866
AC131992.1	820.818	-0.016366	0.0901243	-0.181593	0.855902	0.957544
AC132242.1	883.442	-0.248201	0.188783	-1.31474	0.188598	0.557786
AC132303.1	149.78	0.0556424	0.154795	0.359459	0.719251	0.907747
AC132939.5	109.818	0.147574	0.159249	0.926687	0.354089	0.713873
AC136513.6	217.806	0.0099706	0.110676	0.0900885	0.928217	0.981549
AC139063.2	1096.1	0.0841161	0.0619621	1.35754	0.174609	0.538534
AC139867.2	120.914	0.0520012	0.15767	0.329811	0.741543	0.916736
AC140190.2	40.1004	0.0481164	0.263828	0.182378	0.855286	0.957385
AC140321.1	2730.61	-0.0771197	0.0544916	-1.41526	0.156993	0.517809
AC152939.2	2850.51	0.0390041	0.0463871	0.84084	0.400437	0.748678
AC152939.5	70.783	-0.234261	0.202754	-1.1554	0.247928	0.627353
AC153919.1	313.575	-0.0309544	0.103708	-0.298477	0.765339	0.926888
AC155158.1	3728.31	-0.0179443	0.0819342	-0.219008	0.826644	0.947338
AC155937.10	316.307	-0.0753336	0.124659	-0.604316	0.545634	0.830377
AC157555.1	2945.93	0.0362826	0.045977	0.789146	0.430027	0.764035
AC157561.9	1061.75	-0.0171211	0.055743	-0.307143	0.758735	0.923857
AC157667.1	3191.38	0.101524	0.0607886	1.67012	0.0948964	0.421978
AC157774.6	472.13	-0.258083	0.102183	-2.5257	0.0115468	0.149282
AC158971.1	5249.84	0.0466553	0.0691149	0.67504	0.499651	0.806487
AC159092.1	1877.7	0.00094023	0.0923386	0.0101824	0.991876	0.997472
AC159257.5	1441.47	-0.0460222	0.0651146	-0.706788	0.479698	0.795905
AC159266.3	181.13	0.0947456	0.140846	0.67269	0.501144	0.807533
AC160535.1	6559.44	-0.0249204	0.0359206	-0.693762	0.487831	0.800008
AC161108.3	1076.8	-0.0358338	0.171984	-0.208356	0.834951	0.950573
AC161207.1	3597.58	0.0278839	0.0501819	0.555656	0.578446	0.844956
AC161342.2	100.753	0.0228362	0.174738	0.130689	0.896022	0.972486
AC161792.1	1177.58	-0.137326	0.0669442	-2.05134	0.0402335	0.284873
AC162528.2	899.138	-0.046901	0.0929609	-0.504525	0.613893	0.863208
AC162689.1	445.922	0.145491	0.0991483	1.46741	0.142265	0.498091
AC163616.2	5904.86	0.0651492	0.0408592	1.59448	0.110828	0.445625
AC163993.2	309.371	-0.330752	0.394401	-0.838617	0.401684	0.749447
AC164703.3	2155.72	-0.0389895	0.0557166	-0.699782	0.484063	0.798791
AC165086.3	4550.83	-0.00508805	0.041357	-0.123028	0.902085	0.973896
AC166328.1	1325.09	-0.130922	0.0866538	-1.51087	0.130822	0.481108
AC166332.1	8327.26	-0.0665644	0.0643638	-1.03419	0.301048	0.67465
AC167815.1	12385.6	-0.0492722	0.0373186	-1.32031	0.186731	0.555676
AC168051.1	6378.9	-0.0372718	0.0528241	-0.705583	0.480447	0.796357
Acaa1a	3091.13	0.0411686	0.0620777	0.663179	0.507216	0.81015
Acaa2	1432.21	0.0646842	0.0755227	0.856486	0.391729	0.741459
Acaca	4854.62	-0.0285455	0.0444155	-0.642692	0.520424	0.816936
Acacb	784.551	0.042018	0.0971872	0.432341	0.665493	0.884718
Acad10	275.216	0.00553947	0.109438	0.0506174	0.95963	0.987403
Acad11	2176.99	0.0970447	0.0662454	1.46493	0.142941	0.498786
Acad12	319.364	-0.0269757	0.11884	-0.226991	0.820431	0.945043
Acad8	3946.91	0.0566593	0.0502345	1.1279	0.259364	0.637844
Acad9	3552.57	0.0423791	0.0385112	1.10044	0.271142	0.646793
Acadl	2673.07	0.0878493	0.0741548	1.18467	0.236146	0.613646
Acadm	3059.38	0.0243937	0.0548972	0.444352	0.656788	0.882318
Acads	586.876	-0.0681552	0.0908208	-0.750436	0.452992	0.779504
Acadsb	5599.1	0.127647	0.0417809	3.05516	0.00224944	0.0658225
Acadvl	4035.12	0.0608811	0.0505203	1.20508	0.228172	0.605386
Acan	180.702	-0.0449977	0.172742	-0.260491	0.794485	0.93652
Acap2	7170.33	0.101772	0.0418924	2.42938	0.0151248	0.174734
Acap3	3489.04	-0.0293999	0.0493209	-0.596095	0.551112	0.83345
Acat1	5915.19	0.00599987	0.0456381	0.131466	0.895406	0.972486
Acat2	1941.07	-0.0303694	0.0710438	-0.427474	0.669034	0.886212
Acat3	111.947	-0.0567469	0.170687	-0.332462	0.73954	0.916271
Acbd3	2545.71	0.00139762	0.0492275	0.028391	0.97735	0.993581
Acbd4	2804.52	-0.0590759	0.0496925	-1.18883	0.234507	0.612379
Acbd5	6871.76	-0.0189142	0.0412619	-0.458393	0.64667	0.87915
Acbd6	2276.3	-0.0463164	0.0731497	-0.633173	0.526621	0.82088
Accs	591.457	0.0580191	0.125003	0.464141	0.642547	0.876844
Acd	1313.28	-0.0731078	0.0650612	-1.12368	0.26115	0.638867
Ace	2464.93	0.286677	0.0768638	3.72968	0.000191724	0.0146455
Ace2	126.498	0.0448588	0.140229	0.319896	0.749047	0.920525
Acer2	784.562	-0.296017	0.323707	-0.91446	0.360475	0.718371
Acer3	2143.36	0.0847705	0.0614692	1.37907	0.167873	0.531006
Ache	1701.43	-0.21063	0.142956	-1.47339	0.140645	0.495614
Acin1	11043.9	-0.0854865	0.0624016	-1.36994	0.170705	0.533302
Ackr1	3763.04	-0.0892939	0.079547	-1.12253	0.261637	0.639066
Ackr3	408.143	0.075463	0.0845767	0.892243	0.372263	0.727757
Ackr4	247.714	0.287377	0.137592	2.08863	0.0367415	0.271659
Acly	12616.2	-0.0635831	0.0495842	-1.28233	0.199728	0.573765
Aco1	2173.71	0.073122	0.051202	1.42811	0.153261	0.514772
Aco2	28977.7	-0.0698509	0.058414	-1.19579	0.231778	0.609205
Acot1	278.76	0.0503969	0.0976195	0.516258	0.605674	0.857172
Acot11	4668.83	-0.0406786	0.0545321	-0.745957	0.455693	0.78179
Acot13	2128.96	-0.10953	0.0741889	-1.47637	0.139845	0.49417
Acot2	190.501	-0.110439	0.133236	-0.828893	0.407165	0.752833
Acot6	578.2	0.0959799	0.0940151	1.0209	0.307302	0.680762
Acot7	10360.4	-0.183369	0.0557236	-3.29069	0.000999437	0.041236
Acot8	987.05	-0.177474	0.0573819	-3.09286	0.00198237	0.0610607
Acot9	1198.22	0.00334237	0.0695821	0.048035	0.961688	0.988187
Acox1	10941.8	0.00649861	0.0488408	0.133057	0.894148	0.972261
Acox3	2221.93	-0.0433656	0.0678999	-0.63867	0.523038	0.818564
Acp1	3248.07	-0.0507963	0.0607252	-0.836494	0.402877	0.749512
Acp2	4907	0.0696258	0.0430598	1.61696	0.105888	0.440968
Acp6	1121.46	0.112469	0.100467	1.11946	0.262944	0.639334
Acpp	64.1973	0.779218	0.226884	3.43444	0.00059379	0.0308127
Acrbp	729.511	0.0441647	0.0747573	0.590775	0.554671	0.835381
Acsbg1	15267.4	0.0107628	0.0469866	0.22906	0.818822	0.944644
Acsf2	941.311	0.0972319	0.0806083	1.20623	0.22773	0.604734
Acsl1	2625.32	-0.0280149	0.0552847	-0.506739	0.612338	0.862173
Acsl3	9507.34	-0.00685111	0.061954	-0.110584	0.911946	0.977601
Acsl4	3773.8	0.0421059	0.0488215	0.862444	0.388443	0.739912
Acsl5	948.498	-0.129471	0.0671807	-1.92721	0.0539534	0.325915
Acsl6	18272.7	0.00438638	0.0347567	0.126202	0.899572	0.973558
Acsm5	292.747	-0.0607252	0.149318	-0.406683	0.684241	0.89509
Acss1	1393.42	0.0188092	0.0750767	0.250533	0.802175	0.938935
Acss2	6455.02	0.0315574	0.0623272	0.506318	0.612633	0.862173
Acss3	563.358	0.111007	0.0918295	1.20884	0.226725	0.603435
Acta1	54.1081	-0.555219	0.23724	-2.34033	0.0192668	0.19646
Acta2	373.325	0.270254	0.311861	0.866583	0.386171	0.738742
Actb	26454.6	-0.0308788	0.0650273	-0.474859	0.634888	0.874117
Actg1	17335.7	-0.0921637	0.129161	-0.713556	0.475502	0.792592
Actl6a	1399.59	0.0980854	0.0601149	1.63163	0.102757	0.437466
Actl6b	2800.41	0.0370904	0.066647	0.55652	0.577856	0.844956
Actn1	1585.68	0.064458	0.0506814	1.27183	0.203435	0.577515
Actn2	70.5784	0.0181643	0.222874	0.0815005	0.935044	0.983142
Actn3	82.2229	-0.414363	0.226329	-1.8308	0.067131	0.360041
Actn4	5007.96	0.0287114	0.041365	0.694098	0.487621	0.800008
Actr10	8932.29	-0.0120754	0.0458695	-0.263256	0.792353	0.935992
Actr1a	9855.38	-0.0119122	0.043571	-0.273398	0.784547	0.934078
Actr1b	10543.9	-0.119333	0.039328	-3.0343	0.00241096	0.0682832
Actr2	19911.7	-0.0397905	0.0401401	-0.99129	0.321544	0.692637
Actr3	9475.89	-0.00321587	0.0524221	-0.0613456	0.951084	0.985359
Actr3b	3092.13	-0.0534031	0.0383941	-1.39092	0.16425	0.527602
Actr5	514.783	-0.0219816	0.0825427	-0.266306	0.790004	0.935648
Actr6	1737.04	0.0823703	0.0476585	1.72834	0.0839266	0.400428
Actr8	3268.47	-0.0418614	0.05044	-0.829925	0.406581	0.752452
Actrt3	148.794	0.105888	0.132153	0.801252	0.422986	0.760112
Acvr1	2071.58	-0.0334719	0.0466253	-0.717891	0.472825	0.791646
Acvr1b	5564.41	-0.165315	0.0543049	-3.04421	0.00233294	0.0669243
Acvr1c	1458.32	0.0354397	0.0753357	0.470424	0.638052	0.87521
Acvr2a	2388.95	0.0849693	0.058098	1.46252	0.1436	0.499556
Acvr2b	357.842	0.02062	0.094496	0.21821	0.827265	0.947552
Acvrl1	599.643	-0.173425	0.095369	-1.81846	0.0689932	0.366283
Acy1	603.317	0.0544028	0.0859832	0.632714	0.52692	0.82092
Acy3	77.895	-0.0792683	0.201099	-0.394175	0.693452	0.897689
Acyp1	1798.25	0.00484647	0.0699278	0.0693068	0.944745	0.984055
Acyp2	2085.55	0.0138238	0.081434	0.169754	0.865204	0.960874
Adal	2291.71	0.0253682	0.0452812	0.560237	0.575318	0.84388
Adam10	8155.81	0.0485216	0.0349863	1.38687	0.16548	0.528444
Adam11	10042.4	-0.0985271	0.0632647	-1.55738	0.119381	0.460705
Adam12	254.095	0.305088	0.13205	2.3104	0.020866	0.202716
Adam15	2656.6	-0.055269	0.0584712	-0.945235	0.344539	0.706505
Adam17	2086.76	0.0594885	0.0542838	1.09588	0.273132	0.647998
Adam19	785.334	-0.0943903	0.0608293	-1.55172	0.120728	0.463629
Adam21	106.259	-0.013532	0.189585	-0.0713768	0.943098	0.984055
Adam22	18500.9	0.041969	0.0404229	1.03825	0.299155	0.672683
Adam23	11238.5	-0.0591451	0.0324062	-1.82512	0.0679836	0.362675
Adam8	108.463	0.0214579	0.180336	0.118988	0.905285	0.975012
Adam9	3587.35	-0.0585009	0.0399512	-1.46431	0.143109	0.498849
Adamts1	1443	0.0773656	0.0858834	0.900821	0.367684	0.723887
Adamts10	6841.43	-0.103986	0.0653297	-1.5917	0.111451	0.446477
Adamts15	756.707	0.100563	0.065945	1.52496	0.12727	0.47497
Adamts16	897.273	0.0796333	0.0977402	0.814745	0.415218	0.757577
Adamts17	89.652	0.0602653	0.178121	0.338338	0.735108	0.914811
Adamts18	1236.68	0.106219	0.0966459	1.09905	0.271746	0.646923
Adamts2	816.751	0.00753592	0.0812902	0.0927039	0.926139	0.981061
Adamts20	628.578	0.147609	0.0970152	1.5215	0.128135	0.475938
Adamts3	1213.53	-0.0528846	0.0929408	-0.569013	0.569347	0.842146
Adamts4	2360.65	-0.092821	0.0716799	-1.29494	0.195342	0.569041
Adamts5	168.967	-0.146809	0.163943	-0.895486	0.370527	0.727053
Adamts6	911.896	0.0592401	0.116985	0.50639	0.612583	0.862173
Adamts8	148.432	0.218057	0.164174	1.3282	0.18411	0.552207
Adamts9	268.285	0.103093	0.140518	0.733662	0.463155	0.785197
Adamtsl1	465.602	0.068333	0.0904485	0.755491	0.449955	0.778036
Adamtsl3	287.547	0.601722	0.128446	4.68462	2.80485e-06	0.00105137
Adamtsl4	485.479	-0.0752958	0.0933872	-0.806275	0.420084	0.758936
Adamtsl5	183.696	0.0208847	0.143726	0.145309	0.884467	0.968985
Adap1	5528.16	-0.0923775	0.0546004	-1.69188	0.090668	0.414125
Adap2	332.739	0.0167085	0.112612	0.148372	0.882049	0.967599
Adar	10182.1	-0.0247651	0.0390953	-0.633454	0.526437	0.82081
Adarb1	21657.6	-0.100638	0.0400257	-2.51434	0.0119257	0.15285
Adarb2	1252.33	0.0851959	0.0643623	1.32369	0.185606	0.554571
Adat1	785.716	-0.0546993	0.0681865	-0.802202	0.422436	0.760026
Adat2	290.49	-0.131285	0.121596	-1.07968	0.280283	0.654471
Adck1	1697.93	-0.097077	0.0573593	-1.69244	0.0905628	0.414125
Adck2	879.108	-0.00239207	0.0786533	-0.0304128	0.975738	0.993091
Adck3	2193.78	-0.0444222	0.0714862	-0.62141	0.53433	0.824604
Adck4	753.342	-0.0420459	0.0811989	-0.517813	0.604589	0.856629
Adck5	794.126	-0.0852746	0.0726579	-1.17364	0.240537	0.618659
Adcy1	89033	-0.0800266	0.0567475	-1.41022	0.158474	0.520069
Adcy2	2168.87	-0.0240322	0.0530743	-0.452803	0.65069	0.880334
Adcy3	1777.66	-0.0629295	0.0529455	-1.18857	0.234609	0.612429
Adcy4	146.79	-0.212256	0.148972	-1.42481	0.154213	0.514924
Adcy5	2774.56	-0.0483292	0.0537479	-0.899184	0.368555	0.724971
Adcy6	2342.87	-0.0189358	0.056133	-0.337339	0.735861	0.914956
Adcy7	412.275	-0.0952732	0.106577	-0.893936	0.371356	0.727262
Adcy8	2408.38	0.103159	0.0543257	1.8989	0.0575772	0.335817
Adcy9	2274.15	-0.0876195	0.0431523	-2.03047	0.0423087	0.291838
Adcyap1	364.65	-0.279317	0.119985	-2.32793	0.0199159	0.199095
Adcyap1r1	8534.86	-0.123807	0.0578205	-2.14123	0.0322556	0.253643
Add1	13721.2	-0.0699095	0.0451922	-1.54694	0.121878	0.465904
Add2	8577.36	-0.10981	0.0461497	-2.37942	0.0173399	0.186669
Add3	10785.7	0.0627067	0.0428122	1.46469	0.143005	0.498786
Adgb	78.4438	0.5662	0.218136	2.59563	0.00944189	0.133342
Adgra1	1001.35	-0.0868092	0.0666729	-1.30202	0.192911	0.564667
Adgra2	836.354	0.0818017	0.0894415	0.914584	0.36041	0.718351
Adgra3	852.703	0.0367996	0.0700031	0.525685	0.599107	0.854066
Adgrb1	5300.6	-0.0314876	0.058502	-0.538231	0.590418	0.851222
Adgrb2	1932.2	-0.177535	0.0683708	-2.59664	0.00941398	0.13317
Adgrb3	8204.95	0.0431972	0.0500358	0.863325	0.387959	0.739623
Adgrd1	58.1373	0.186435	0.246034	0.757761	0.448594	0.77709
Adgre1	374.855	0.270273	0.161746	1.67097	0.0947268	0.42154
Adgre5	628.625	0.0530872	0.0699041	0.759428	0.447596	0.776242
Adgrf2	108.955	0.0212538	0.157246	0.135163	0.892483	0.97152
Adgrf4	241.634	0.09293	0.123455	0.752741	0.451605	0.778829
Adgrf5	1998.51	0.0765784	0.0675471	1.1337	0.256919	0.636079
Adgrg1	2049.63	-0.0513247	0.0942145	-0.544764	0.585916	0.848198
Adgrg2	67.7021	0.381724	0.242456	1.57441	0.115393	0.453261
Adgrg6	230.031	0.190855	0.118797	1.60656	0.108151	0.442743
Adgrl1	15603.3	0.00715668	0.054685	0.130871	0.895877	0.972486
Adgrl2	1770.51	-0.0462975	0.0507411	-0.912426	0.361544	0.719536
Adgrl3	6328.11	0.0025776	0.0485414	0.053101	0.957651	0.98681
Adgrl4	1711.25	0.151743	0.0841353	1.80356	0.0713004	0.371963
Adgrv1	208.955	0.151144	0.119518	1.26462	0.206008	0.581241
Adh5	5124.2	-0.0579213	0.0461395	-1.25535	0.209351	0.584776
Adhfe1	744.205	0.0743631	0.0718286	1.03529	0.300535	0.674354
[truncated: 13,011 more rows]
