# Supplementary material for: Resilience to Endoplasmic Reticulum Stress Mitigates Membrane Hyperexcitability Underlying Late Disease Onset in a Murine Model of SCA6
Source: Ann Neurol. 2025 Sep 24;99(2):502–22. doi: 10.1002/ana.78042 (PMC12894513; doi:10.1002/ana.78042)
Supplement: Supplementary file 3 — Table S3. DEGs between wild‐type and SCA684Q/+ Purkinje neurons at 6 months using MERSCOPE spatial transcriptome analaysis. [file ANA-99-502-s001.xlsx]

## Sheet: markers_Fliped_WTvsHet
	p_val	avg_log2FC	pct.1	pct.2	p_val_adj
X8030462N17Rik	2.18625e-31	0.482453	0.832	0.772	7.73932e-29
Flt1	3.27383e-22	0.715521	0.7	0.623	1.15893e-19
Gabra3	1.21609e-21	1.45948	0.331	0.214	4.30496e-19
Dab1	6.21719e-21	0.489033	0.826	0.8	2.20089e-18
Unc80	7.98753e-19	0.543138	0.732	0.656	2.82759e-16
Rcor3	2.67855e-17	0.45816	0.888	0.867	9.48208e-15
Ahctf1	1.304e-16	0.732541	0.663	0.579	4.61615e-14
Abca1	5.36746e-15	0.351852	0.924	0.908	1.90008e-12
Card19	6.66645e-14	0.807713	0.612	0.542	2.35992e-11
Cacybp	9.77013e-14	0.759816	0.541	0.472	3.45863e-11
Cldn11	1.81397e-13	0.511302	0.682	0.63	6.42146e-11
Th	2.50793e-13	-0.446727	0.632	0.718	8.87806e-11
Bdnf	4.12484e-13	0.333835	0.901	0.889	1.46019e-10
Hspa8	5.21558e-13	0.614568	0.753	0.71	1.84632e-10
Lnpep	1.14778e-12	0.307703	0.772	0.738	4.06315e-10
Pnisr	1.16015e-12	0.383855	0.798	0.768	4.10693e-10
Coro7	1.2951e-12	0.780433	0.485	0.41	4.58466e-10
Pcsk1	1.46805e-12	0.403163	0.673	0.627	5.19689e-10
Fam135b	1.53984e-12	0.454294	0.786	0.761	5.45103e-10
Cntn4	2.67228e-12	0.518969	0.535	0.454	9.45987e-10
Frmpd4	4.9605e-12	0.459368	0.695	0.651	1.75602e-09
Neto2	7.88557e-12	0.449681	0.728	0.692	2.79149e-09
Rb1cc1	1.18547e-11	0.429485	0.752	0.706	4.19656e-09
Tnpo1	1.7754e-11	0.320817	0.756	0.717	6.28492e-09
Ncoa4	2.30589e-11	0.79502	0.365	0.284	8.16287e-09
Chchd7	5.4915e-11	0.938201	0.282	0.204	1.94399e-08
Sestd1	1.15889e-10	0.522861	0.56	0.492	4.10247e-08
Pdia3	2.91279e-10	0.517281	0.591	0.541	1.03113e-07
Zfp445	3.68022e-10	0.525654	0.516	0.442	1.3028e-07
Trpm7	4.02047e-10	0.472626	0.644	0.596	1.42324e-07
Dnaja1	5.43885e-10	0.302909	0.755	0.708	1.92535e-07
Casd1	6.34425e-10	0.610072	0.467	0.401	2.24586e-07
Rapgef6	1.23742e-09	0.396425	0.608	0.555	4.38046e-07
Vezt	1.81422e-09	0.615651	0.384	0.31	6.42233e-07
Scoc	2.00763e-09	0.517744	0.512	0.446	7.10701e-07
Larp4	2.53518e-09	0.402929	0.656	0.61	8.97452e-07
Nbeal1	2.53717e-09	0.621165	0.43	0.361	8.98157e-07
Tfrc	2.57414e-09	0.478463	0.6	0.545	9.11245e-07
Chm	2.6879e-09	0.912885	0.285	0.218	9.51516e-07
Castor2	5.18635e-09	0.502658	0.586	0.527	1.83597e-06
Grin2a	6.69652e-09	0.44109	0.59	0.544	2.37057e-06
Thsd7a	7.5196e-09	0.642457	0.421	0.353	2.66194e-06
Gspt1	1.10084e-08	0.993199	0.286	0.221	3.89697e-06
Ide	1.32633e-08	0.399835	0.521	0.453	4.6952e-06
Sst	1.34225e-08	0.520742	0.446	0.375	4.75156e-06
Lrrcc1	2.62318e-08	0.460392	0.515	0.448	9.28605e-06
Nrcam	2.89424e-08	0.305328	0.915	0.924	1.02456e-05
Wdr90	3.59201e-08	0.776554	0.359	0.296	1.27157e-05
Lztfl1	3.74381e-08	0.518004	0.443	0.378	1.32531e-05
Rif1	3.75075e-08	0.545607	0.558	0.511	1.32777e-05
Tac2	4.36408e-08	0.929439	0.228	0.168	1.54488e-05
Neb	5.41932e-08	0.607189	0.403	0.339	1.91844e-05
St18	6.11795e-08	0.488598	0.595	0.549	2.16575e-05
Exph5	6.82394e-08	0.559783	0.63	0.594	2.41568e-05
Zfp760	7.96099e-08	0.767653	0.255	0.192	2.81819e-05
Cd2ap	8.67276e-08	0.679305	0.52	0.476	3.07016e-05
Chrna2	8.9025e-08	0.543789	0.456	0.392	3.15149e-05
Phip	1.72329e-07	0.539557	0.481	0.423	6.10044e-05
Hsp90aa1	1.78818e-07	0.428209	0.535	0.475	6.33015e-05
Pqbp1	2.06422e-07	0.452374	0.748	0.714	7.30735e-05
Xpo4	2.78223e-07	0.390469	0.606	0.558	9.84911e-05
Crh	3.56732e-07	0.6128	0.432	0.374	0.000126283
Fos	3.7496e-07	0.522448	0.401	0.342	0.000132736
Kdm5a	6.43901e-07	0.487385	0.463	0.409	0.000227941
Slc17a6	7.02325e-07	0.69088	0.3	0.24	0.000248623
Sstr3	1.23467e-06	0.495894	0.682	0.657	0.000437073
Zbtb37	1.3427e-06	0.541269	0.378	0.324	0.000475316
Vip	1.42129e-06	0.531757	0.466	0.417	0.000503138
Sertm1	2.21835e-06	0.582322	0.392	0.342	0.000785296
Zfp266	3.7209e-06	0.444848	0.363	0.302	0.0013172
Rreb1	3.79116e-06	0.379049	0.539	0.504	0.00134207
Oxtr	5.1242e-06	0.47399	0.528	0.496	0.00181397
Gabra5	7.43941e-06	0.570319	0.276	0.222	0.00263355
Ptprz1	8.35308e-06	0.587158	0.246	0.192	0.00295699
Rbfox1	8.95318e-06	0.748708	0.26	0.209	0.00316943
Ttc19	1.09678e-05	0.562071	0.282	0.226	0.0038826
Foxn2	2.61841e-05	0.860998	0.225	0.179	0.00926916
Cckbr	3.07073e-05	0.460935	0.481	0.443	0.0108704
Kcng1	3.27272e-05	0.312398	0.609	0.578	0.0115854
Tbce	3.51739e-05	0.359041	0.603	0.57	0.0124516
Prune2	3.86797e-05	0.482634	0.657	0.633	0.0136926
Ttc14	3.92085e-05	0.445639	0.437	0.391	0.0138798
Agrp	4.17006e-05	0.321336	0.818	0.816	0.014762
Tmem161b	4.36238e-05	0.408831	0.317	0.263	0.0154428
Avil	5.62657e-05	0.64052	0.287	0.241	0.0199181
Trhde	5.93311e-05	0.383857	0.571	0.53	0.0210032
Ythdc2	6.39431e-05	0.4541	0.532	0.522	0.0226358
Zfp26	7.09202e-05	0.495893	0.364	0.317	0.0251057
Dmxl1	0.000115691	0.39465	0.422	0.381	0.0409544
Tac1	0.00013109	0.383239	0.667	0.655	0.046406
Mbip	0.000134624	0.565947	0.302	0.254	0.0476569
Armc8	0.000233356	0.388798	0.436	0.4	0.082608
Pax2	0.000344843	0.423351	0.658	0.636	0.122074
Arhgap5	0.000373643	0.413828	0.345	0.298	0.13227
Cep85l	0.000384913	0.63332	0.226	0.188	0.136259
Htr2c	0.000406575	0.551969	0.263	0.223	0.143928
Grm7	0.000445902	0.464022	0.349	0.316	0.157849
Gabra6	0.000518288	0.639146	0.24	0.201	0.183474
Tsc22d3	0.000701783	0.325749	0.495	0.469	0.248431
Pik3c2a	0.000714128	0.484711	0.428	0.399	0.252801
Lrch2	0.000721466	0.351966	0.275	0.234	0.255399
Ankrd12	0.000762436	0.48948	0.426	0.392	0.269903
Zfp292	0.000829811	0.433578	0.384	0.351	0.293753
Stxbp5l	0.000837795	0.628851	0.129	0.098	0.296579
Vps13c	0.00100101	0.332079	0.434	0.403	0.354358
Ralgapa1	0.00109385	0.454647	0.183	0.147	0.387222
Dop1a	0.00127406	0.429695	0.388	0.358	0.451019
Camk4	0.00170546	0.398853	0.342	0.307	0.603734
Rev3l	0.00197149	0.370032	0.409	0.381	0.697908
Clock	0.00199627	0.483857	0.359	0.327	0.706681
Amy1	0.00228933	0.305101	0.631	0.614	0.810422
Xbp1	0.00263127	0.391753	0.337	0.305	0.931469
Lnpk	0.00284339	0.616881	0.303	0.272	1
Tatdn3	0.00350785	0.333218	0.53	0.511	1
Phf20l1	0.00360501	0.419482	0.407	0.376	1
Sned1	0.00811871	0.34058	0.61	0.597	1
Cd63	0.0113508	0.585569	0.311	0.289	1
Chl1	0.0126009	0.533888	0.262	0.238	1
Mphosph9	0.0155388	0.315232	0.426	0.41	1
Dzip3	0.0161667	0.342447	0.48	0.467	1
Gsx1	0.0201523	0.47889	0.251	0.227	1
Mpp7	0.0245628	0.327582	0.216	0.191	1
Slc18a2	0.0271993	0.441298	0.26	0.235	1
Osbpl8	0.031426	0.577989	0.137	0.117	1
Ttc8	0.0328017	0.418944	0.447	0.432	1
Zfp280d	0.0363313	0.339447	0.261	0.237	1
Mapk12	0.0381293	0.32657	0.259	0.233	1
Fam126b	0.0421506	0.458154	0.196	0.173	1
Xrn1	0.0466137	0.351892	0.262	0.238	1
Oprd1	0.137929	0.35414	0.477	0.471	1
Ogt	0.17451	0.340922	0.215	0.203	1
Ints6	0.280956	0.362473	0.451	0.459	1
Grik2	0.33508	0.318711	0.414	0.419	1
Mal	0.384681	0.323516	0.23	0.222	1
Hcrt	0.612254	0.331886	0.165	0.163	1
